# Supplementary material for: Fusions4U: a resource of validated and annotated gene fusions in 328 cancer cell lines
Source: BMC Cancer. 2025 Dec 20;25:1908. doi: 10.1186/s12885-025-15441-w (PMC12752044; doi:10.1186/s12885-025-15441-w)
Supplement: Supplementary file 1 — Additional file 1. Complete set of validated and annotated gene fusions [file 12885_2025_15441_MOESM1_ESM.tsv]

fusion_id	fusion_name	geneID_fusionName	sampleID	rna_run_accession	wgs_run_accession	tissueType	disease	disease_stage	program	discordant_read_support	breakpoint_support	twin	twinID	multi_alt_fusion_allPred	altSplicing_id_allPred	multi_alt_fusion_valOnly	altSplicing_id_onlyVal	fiveprime_gene_name	fiveprime_geneID	fiveprime_gene_type	fiveprime_gene_strand	fiveprime_transcribed_strand	hg38_fiveprime_gene_gtf_coordinates	hg38_fiveprime_junction_coordinate	hg19_fiveprime_gene_coordinates	hg19_fiveprime_junction_coordinate	threeprime_gene_name	threeprime_geneID	threeprime_gene_type	threeprime_gene_strand	threeprime_transcribed_strand	hg38_threeprime_gene_gtf_coordinates	hg38_threeprime_junction_coordinate	hg19_threeprime_gene_coordinates	hg19_threeprime_junction_coordinate	hg38_fiveprime_breakpoint_sanityPassingPair	hg38_threeprime_breakpoint_sanityPassingPair	hg38_fiveprime_breakpoint_sanityFailingPair	hg38_threeprime_breakpoint_sanityFailingPair	hg19_fiveprime_breakpoint_sanityPassingPair	hg19_threeprime_breakpoint_sanityPassingPair	hg19_fiveprime_breakpoint_sanityFailingPair	hg19_threeprime_breakpoint_sanityFailingPair	fiveprime_transcriptionType	threeprime_transcriptionType	reading_frame_arriba	fiveprime_junctionSite_arriba	threeprime_junctionSite_arriba	fusionType_arriba
1	NDC1::GLIS1	ENSG00000058804.12::ENSG00000174332.6	OCUM1	SRR8615225	SRR8670736	STOMACH	carcinoma (diffuse_adenocarcinoma)	primary	arriba	TRUE	TRUE	TRUE	1	TRUE	1	TRUE	1	NDC1	ENSG00000058804.12	protein_coding	-	-	chr1:53765478-53838463:-	chr1:53787158:-	chr1:54231151-54304136:-	chr1:54252831:-	GLIS1	ENSG00000174332.6	protein_coding	-	-	chr1:53506237-53739164:-	chr1:53510027:-	chr1:53971910-54204837:-	chr1:53975700:-	chr1:53775822,chr1:53775826,chr1:53775824	chr1:53510137,chr1:53510136,chr1:53510136	NA	NA	chr1:54241495,chr1:54241499,chr1:54241497	chr1:53975810,chr1:53975809,chr1:53975809	NA	NA	sense	sense	out-of-frame	CDS/splice-site	CDS/splice-site	deletion/read-through
2	NDC1::GLIS1	ENSG00000058804.12::ENSG00000174332.6	OCUM1	SRR8615225	SRR8670736	STOMACH	carcinoma (diffuse_adenocarcinoma)	primary	arriba	TRUE	TRUE	FALSE	NA	TRUE	1	TRUE	1	NDC1	ENSG00000058804.12	protein_coding	-	-	chr1:53765478-53838463:-	chr1:53787158:-	chr1:54231151-54304136:-	chr1:54252831:-	GLIS1	ENSG00000174332.6	protein_coding	-	-	chr1:53506237-53739164:-	chr1:53506776:-	chr1:53971910-54204837:-	chr1:53972449:-	chr1:53775822,chr1:53775826,chr1:53775824	chr1:53510137,chr1:53510136,chr1:53510136	NA	NA	chr1:54241495,chr1:54241499,chr1:54241497	chr1:53975810,chr1:53975809,chr1:53975809	NA	NA	sense	sense	out-of-frame	CDS/splice-site	CDS/splice-site	deletion/read-through
17	XPO4::EEF1AKMT1	ENSG00000132953.18::ENSG00000150456.11	OCUM1	SRR8615225	SRR8670736	STOMACH	carcinoma (diffuse_adenocarcinoma)	primary	arriba	TRUE	FALSE	FALSE	NA	TRUE	4	FALSE	NA	XPO4	ENSG00000132953.18	protein_coding	-	-	chr13:20777329-20903048:-	chr13:20902670:-	chr13:21351468-21477187:-	chr13:21476809:-	EEF1AKMT1	ENSG00000150456.11	protein_coding	-	-	chr13:20728731-20773961:-	chr13:20732121:-	chr13:21302870-21348100:-	chr13:21306260:-	NA	NA	NA	NA	NA	NA	NA	NA	sense	sense	out-of-frame	CDS/splice-site	CDS/splice-site	deletion/read-through
38	DDX23::LINC02406	ENSG00000174243.11::ENSG00000258144.2	OE19	SRR8615226	SRR8670737	OESOPHAGUS	carcinoma (adenocarcinoma)	primary	arriba	TRUE	TRUE	FALSE	NA	TRUE	9	TRUE	2	DDX23	ENSG00000174243.11	protein_coding	-	-	chr12:48829756-48852842:-	chr12:48845574:-	chr12:49223539-49246625:-	chr12:49239357:-	LINC02406	ENSG00000258144.2	lncRNA	-	-	chr12:39087347-39145482:-	chr12:39117232:-	chr12:39481149-39539284:-	chr12:39511034:-	chr12:48844827,chr12:48844835	chr12:39139959,chr12:39139964	NA	NA	chr12:49238610,chr12:49238618	chr12:39533761,chr12:39533766	NA	NA	sense	sense	out-of-frame	CDS/splice-site	intron	deletion
39	DDX23::LINC02406	ENSG00000174243.11::ENSG00000258144.2	OE19	SRR8615226	SRR8670737	OESOPHAGUS	carcinoma (adenocarcinoma)	primary	arriba	TRUE	TRUE	FALSE	NA	TRUE	9	TRUE	2	DDX23	ENSG00000174243.11	protein_coding	-	-	chr12:48829756-48852842:-	chr12:48845574:-	chr12:49223539-49246625:-	chr12:49239357:-	LINC02406	ENSG00000258144.2	lncRNA	-	-	chr12:39087347-39145482:-	chr12:39092682:-	chr12:39481149-39539284:-	chr12:39486484:-	chr12:48844827,chr12:48844835	chr12:39139959,chr12:39139964	NA	NA	chr12:49238610,chr12:49238618	chr12:39533761,chr12:39533766	NA	NA	sense	sense	out-of-frame	CDS/splice-site	exon/splice-site	deletion
40	DDX23::LINC02406	ENSG00000174243.11::ENSG00000258144.2	OE19	SRR8615226	SRR8670737	OESOPHAGUS	carcinoma (adenocarcinoma)	primary	arriba	TRUE	TRUE	FALSE	NA	TRUE	9	TRUE	2	DDX23	ENSG00000174243.11	protein_coding	-	-	chr12:48829756-48852842:-	chr12:48845574:-	chr12:49223539-49246625:-	chr12:49239357:-	LINC02406	ENSG00000258144.2	lncRNA	-	-	chr12:39087347-39145482:-	chr12:39095809:-	chr12:39481149-39539284:-	chr12:39489611:-	chr12:48844827,chr12:48844835	chr12:39139959,chr12:39139964	NA	NA	chr12:49238610,chr12:49238618	chr12:39533761,chr12:39533766	NA	NA	sense	sense	out-of-frame	CDS/splice-site	exon/splice-site	deletion
41	DDX23::LINC02406	ENSG00000174243.11::ENSG00000258144.2	OE19	SRR8615226	SRR8670737	OESOPHAGUS	carcinoma (adenocarcinoma)	primary	arriba	TRUE	TRUE	FALSE	NA	TRUE	9	TRUE	2	DDX23	ENSG00000174243.11	protein_coding	-	-	chr12:48829756-48852842:-	chr12:48845574:-	chr12:49223539-49246625:-	chr12:49239357:-	LINC02406	ENSG00000258144.2	lncRNA	-	-	chr12:39087347-39145482:-	chr12:39093541:-	chr12:39481149-39539284:-	chr12:39487343:-	chr12:48844827,chr12:48844835	chr12:39139959,chr12:39139964	NA	NA	chr12:49238610,chr12:49238618	chr12:39533761,chr12:39533766	NA	NA	sense	sense	out-of-frame	CDS/splice-site	exon/splice-site	deletion
42	PHF12::MYO18A	ENSG00000109118.14::ENSG00000196535.20	OE19	SRR8615226	SRR8670737	OESOPHAGUS	carcinoma (adenocarcinoma)	primary	arriba	TRUE	TRUE	TRUE	3	TRUE	10	TRUE	3	PHF12	ENSG00000109118.14	protein_coding	-	-	chr17:28905250-28951771:-	chr17:28950065:-	chr17:27232268-27278789:-	chr17:27277083:-	MYO18A	ENSG00000196535.20	protein_coding	-	-	chr17:29071122-29180398:-	chr17:29115840:-	chr17:27398140-27507416:-	chr17:27442858:-	chr17:28938042,chr17:28938042,chr17:28938044,chr17:28938049,chr17:28938045,chr17:28938044	chr17:29117613,chr17:29117632,chr17:29117612,chr17:29117612,chr17:29117615,chr17:29117714	NA	NA	chr17:27265060,chr17:27265060,chr17:27265062,chr17:27265067,chr17:27265063,chr17:27265062	chr17:27444631,chr17:27444650,chr17:27444630,chr17:27444630,chr17:27444633,chr17:27444732	NA	NA	sense	sense	out-of-frame	CDS/splice-site	CDS/splice-site	duplication
43	PHF12::MYO18A	ENSG00000109118.14::ENSG00000196535.20	OE19	SRR8615226	SRR8670737	OESOPHAGUS	carcinoma (adenocarcinoma)	primary	arriba	TRUE	TRUE	FALSE	NA	TRUE	10	TRUE	3	PHF12	ENSG00000109118.14	protein_coding	-	-	chr17:28905250-28951771:-	chr17:28950065:-	chr17:27232268-27278789:-	chr17:27277083:-	MYO18A	ENSG00000196535.20	protein_coding	-	-	chr17:29071122-29180398:-	chr17:29116455:-	chr17:27398140-27507416:-	chr17:27443473:-	chr17:28938042,chr17:28938042,chr17:28938044,chr17:28938049,chr17:28938045,chr17:28938044	chr17:29117613,chr17:29117632,chr17:29117612,chr17:29117612,chr17:29117615,chr17:29117714	NA	NA	chr17:27265060,chr17:27265060,chr17:27265062,chr17:27265067,chr17:27265063,chr17:27265062	chr17:27444631,chr17:27444650,chr17:27444630,chr17:27444630,chr17:27444633,chr17:27444732	NA	NA	sense	sense	stop-codon	CDS/splice-site	CDS/splice-site	duplication
44	PHF12::MYO18A	ENSG00000109118.14::ENSG00000196535.20	OE19	SRR8615226	SRR8670737	OESOPHAGUS	carcinoma (adenocarcinoma)	primary	arriba	TRUE	TRUE	TRUE	4	TRUE	10	TRUE	3	PHF12	ENSG00000109118.14	protein_coding	-	-	chr17:28905250-28951771:-	chr17:28950065:-	chr17:27232268-27278789:-	chr17:27277083:-	MYO18A	ENSG00000196535.20	protein_coding	-	-	chr17:29071122-29180398:-	chr17:29114097:-	chr17:27398140-27507416:-	chr17:27441115:-	chr17:28938042,chr17:28938042,chr17:28938044,chr17:28938049,chr17:28938045,chr17:28938044	chr17:29117613,chr17:29117632,chr17:29117612,chr17:29117612,chr17:29117615,chr17:29117714	NA	NA	chr17:27265060,chr17:27265060,chr17:27265062,chr17:27265067,chr17:27265063,chr17:27265062	chr17:27444631,chr17:27444650,chr17:27444630,chr17:27444630,chr17:27444633,chr17:27444732	NA	NA	sense	sense	out-of-frame	CDS/splice-site	CDS/splice-site	duplication
45	PHF12::MYO18A	ENSG00000109118.14::ENSG00000196535.20	OE19	SRR8615226	SRR8670737	OESOPHAGUS	carcinoma (adenocarcinoma)	primary	arriba	TRUE	TRUE	FALSE	NA	TRUE	10	TRUE	3	PHF12	ENSG00000109118.14	protein_coding	-	-	chr17:28905250-28951771:-	chr17:28949668:-	chr17:27232268-27278789:-	chr17:27276686:-	MYO18A	ENSG00000196535.20	protein_coding	-	-	chr17:29071122-29180398:-	chr17:29115840:-	chr17:27398140-27507416:-	chr17:27442858:-	chr17:28938042,chr17:28938042,chr17:28938044,chr17:28938049,chr17:28938045,chr17:28938044	chr17:29117613,chr17:29117632,chr17:29117612,chr17:29117612,chr17:29117615,chr17:29117714	NA	NA	chr17:27265060,chr17:27265060,chr17:27265062,chr17:27265067,chr17:27265063,chr17:27265062	chr17:27444631,chr17:27444650,chr17:27444630,chr17:27444630,chr17:27444633,chr17:27444732	NA	NA	sense	sense	unknown	5'UTR/splice-site	CDS/splice-site	duplication
46	PHF12::MYO18A	ENSG00000109118.14::ENSG00000196535.20	OE19	SRR8615226	SRR8670737	OESOPHAGUS	carcinoma (adenocarcinoma)	primary	arriba	TRUE	TRUE	FALSE	NA	TRUE	10	TRUE	3	PHF12	ENSG00000109118.14	protein_coding	-	-	chr17:28905250-28951771:-	chr17:28949668:-	chr17:27232268-27278789:-	chr17:27276686:-	MYO18A	ENSG00000196535.20	protein_coding	-	-	chr17:29071122-29180398:-	chr17:29116455:-	chr17:27398140-27507416:-	chr17:27443473:-	chr17:28938042,chr17:28938042,chr17:28938044,chr17:28938049,chr17:28938045,chr17:28938044	chr17:29117613,chr17:29117632,chr17:29117612,chr17:29117612,chr17:29117615,chr17:29117714	NA	NA	chr17:27265060,chr17:27265060,chr17:27265062,chr17:27265067,chr17:27265063,chr17:27265062	chr17:27444631,chr17:27444650,chr17:27444630,chr17:27444630,chr17:27444633,chr17:27444732	NA	NA	sense	sense	unknown	5'UTR/splice-site	CDS/splice-site	duplication
47	PHF12::MYO18A	ENSG00000109118.14::ENSG00000196535.20	OE19	SRR8615226	SRR8670737	OESOPHAGUS	carcinoma (adenocarcinoma)	primary	arriba	TRUE	TRUE	FALSE	NA	TRUE	10	TRUE	3	PHF12	ENSG00000109118.14	protein_coding	-	-	chr17:28905250-28951771:-	chr17:28944503:-	chr17:27232268-27278789:-	chr17:27271521:-	MYO18A	ENSG00000196535.20	protein_coding	-	-	chr17:29071122-29180398:-	chr17:29115840:-	chr17:27398140-27507416:-	chr17:27442858:-	chr17:28938042,chr17:28938042,chr17:28938044,chr17:28938049,chr17:28938045,chr17:28938044	chr17:29117613,chr17:29117632,chr17:29117612,chr17:29117612,chr17:29117615,chr17:29117714	NA	NA	chr17:27265060,chr17:27265060,chr17:27265062,chr17:27265067,chr17:27265063,chr17:27265062	chr17:27444631,chr17:27444650,chr17:27444630,chr17:27444630,chr17:27444633,chr17:27444732	NA	NA	sense	sense	unknown	5'UTR/splice-site	CDS/splice-site	duplication
48	PHF12::MYO18A	ENSG00000109118.14::ENSG00000196535.20	OE19	SRR8615226	SRR8670737	OESOPHAGUS	carcinoma (adenocarcinoma)	primary	arriba	TRUE	TRUE	FALSE	NA	TRUE	10	TRUE	3	PHF12	ENSG00000109118.14	protein_coding	-	-	chr17:28905250-28951771:-	chr17:28944503:-	chr17:27232268-27278789:-	chr17:27271521:-	MYO18A	ENSG00000196535.20	protein_coding	-	-	chr17:29071122-29180398:-	chr17:29116455:-	chr17:27398140-27507416:-	chr17:27443473:-	chr17:28938042,chr17:28938042,chr17:28938044,chr17:28938049,chr17:28938045,chr17:28938044	chr17:29117613,chr17:29117632,chr17:29117612,chr17:29117612,chr17:29117615,chr17:29117714	NA	NA	chr17:27265060,chr17:27265060,chr17:27265062,chr17:27265067,chr17:27265063,chr17:27265062	chr17:27444631,chr17:27444650,chr17:27444630,chr17:27444630,chr17:27444633,chr17:27444732	NA	NA	sense	sense	unknown	5'UTR/splice-site	CDS/splice-site	duplication
49	PHF12::MYO18A	ENSG00000109118.14::ENSG00000196535.20	OE19	SRR8615226	SRR8670737	OESOPHAGUS	carcinoma (adenocarcinoma)	primary	arriba	TRUE	TRUE	FALSE	NA	TRUE	10	TRUE	3	PHF12	ENSG00000109118.14	protein_coding	-	-	chr17:28905250-28951771:-	chr17:28950065:-	chr17:27232268-27278789:-	chr17:27277083:-	MYO18A	ENSG00000196535.20	protein_coding	-	-	chr17:29071122-29180398:-	chr17:29115441:-	chr17:27398140-27507416:-	chr17:27442459:-	chr17:28938042,chr17:28938042,chr17:28938044,chr17:28938049,chr17:28938045,chr17:28938044	chr17:29117613,chr17:29117632,chr17:29117612,chr17:29117612,chr17:29117615,chr17:29117714	NA	NA	chr17:27265060,chr17:27265060,chr17:27265062,chr17:27265067,chr17:27265063,chr17:27265062	chr17:27444631,chr17:27444650,chr17:27444630,chr17:27444630,chr17:27444633,chr17:27444732	NA	NA	sense	sense	out-of-frame	CDS/splice-site	CDS/splice-site	duplication
50	PHF12::MYO18A	ENSG00000109118.14::ENSG00000196535.20	OE19	SRR8615226	SRR8670737	OESOPHAGUS	carcinoma (adenocarcinoma)	primary	arriba	TRUE	TRUE	FALSE	NA	TRUE	10	TRUE	3	PHF12	ENSG00000109118.14	protein_coding	-	-	chr17:28905250-28951771:-	chr17:28949668:-	chr17:27232268-27278789:-	chr17:27276686:-	MYO18A	ENSG00000196535.20	protein_coding	-	-	chr17:29071122-29180398:-	chr17:29114097:-	chr17:27398140-27507416:-	chr17:27441115:-	chr17:28938042,chr17:28938042,chr17:28938044,chr17:28938049,chr17:28938045,chr17:28938044	chr17:29117613,chr17:29117632,chr17:29117612,chr17:29117612,chr17:29117615,chr17:29117714	NA	NA	chr17:27265060,chr17:27265060,chr17:27265062,chr17:27265067,chr17:27265063,chr17:27265062	chr17:27444631,chr17:27444650,chr17:27444630,chr17:27444630,chr17:27444633,chr17:27444732	NA	NA	sense	sense	unknown	5'UTR/splice-site	CDS/splice-site	duplication
52	MYO18A::PHF12	ENSG00000196535.20::ENSG00000109118.14	OE19	SRR8615226	SRR8670737	OESOPHAGUS	carcinoma (adenocarcinoma)	primary	arriba	TRUE	TRUE	FALSE	NA	TRUE	11	FALSE	NA	MYO18A	ENSG00000196535.20	protein_coding	-	-	chr17:29071122-29180398:-	chr17:29082316:-	chr17:27398140-27507416:-	chr17:27409334:-	PHF12	ENSG00000109118.14	protein_coding	-	-	chr17:28905250-28951771:-	chr17:28944569:-	chr17:27232268-27278789:-	chr17:27271587:-	chr17:29077055,chr17:29077063	chr17:28948019,chr17:28948025	NA	NA	chr17:27404073,chr17:27404081	chr17:27275037,chr17:27275043	NA	NA	sense	sense	out-of-frame	CDS/splice-site	5'UTR/splice-site	deletion/read-through
54	SREBF2::DBF4B	ENSG00000198911.13::ENSG00000161692.18	OE19	SRR8615226	SRR8670737	OESOPHAGUS	carcinoma (adenocarcinoma)	primary	arriba	TRUE	TRUE	TRUE	5	TRUE	12	TRUE	4	SREBF2	ENSG00000198911.13	protein_coding	+	+	chr22:41833105-41907306:+	chr22:41885011:+	chr22:42229109-42303310:+	chr22:42281015:+	DBF4B	ENSG00000161692.18	protein_coding	+	+	chr17:44708608-44752264:+	chr17:44741401:+	chr17:42785976-42829632:+	chr17:42818769:+	chr22:41890739,chr22:41890739,chr22:41890739,chr22:41890738	chr17:44740132,chr17:44740138,chr17:44740129,chr17:44740129	NA	NA	chr22:42286743,chr22:42286743,chr22:42286743,chr22:42286742	chr17:42817500,chr17:42817506,chr17:42817497,chr17:42817497	NA	NA	sense	sense	out-of-frame	CDS/splice-site	CDS	translocation
55	SREBF2::DBF4B	ENSG00000198911.13::ENSG00000161692.18	OE19	SRR8615226	SRR8670737	OESOPHAGUS	carcinoma (adenocarcinoma)	primary	arriba	TRUE	TRUE	TRUE	6	TRUE	12	TRUE	4	SREBF2	ENSG00000198911.13	protein_coding	+	+	chr22:41833105-41907306:+	chr22:41885011:+	chr22:42229109-42303310:+	chr22:42281015:+	DBF4B	ENSG00000161692.18	protein_coding	+	+	chr17:44708608-44752264:+	chr17:44747083:+	chr17:42785976-42829632:+	chr17:42824451:+	chr22:41890739,chr22:41890739,chr22:41890739,chr22:41890738	chr17:44740132,chr17:44740138,chr17:44740129,chr17:44740129	NA	NA	chr22:42286743,chr22:42286743,chr22:42286743,chr22:42286742	chr17:42817500,chr17:42817506,chr17:42817497,chr17:42817497	NA	NA	sense	sense	out-of-frame	CDS/splice-site	CDS/splice-site	translocation
56	SREBF2::DBF4B	ENSG00000198911.13::ENSG00000161692.18	OE19	SRR8615226	SRR8670737	OESOPHAGUS	carcinoma (adenocarcinoma)	primary	arriba	TRUE	TRUE	FALSE	NA	TRUE	12	TRUE	4	SREBF2	ENSG00000198911.13	protein_coding	+	+	chr22:41833105-41907306:+	chr22:41885011:+	chr22:42229109-42303310:+	chr22:42281015:+	DBF4B	ENSG00000161692.18	protein_coding	+	+	chr17:44708608-44752264:+	chr17:44741336:+	chr17:42785976-42829632:+	chr17:42818704:+	chr22:41890739,chr22:41890739,chr22:41890739,chr22:41890738	chr17:44740132,chr17:44740138,chr17:44740129,chr17:44740129	NA	NA	chr22:42286743,chr22:42286743,chr22:42286743,chr22:42286742	chr17:42817500,chr17:42817506,chr17:42817497,chr17:42817497	NA	NA	sense	sense	out-of-frame	CDS/splice-site	CDS/splice-site	translocation
57	SREBF2::DBF4B	ENSG00000198911.13::ENSG00000161692.18	OE19	SRR8615226	SRR8670737	OESOPHAGUS	carcinoma (adenocarcinoma)	primary	arriba	TRUE	TRUE	FALSE	NA	TRUE	12	TRUE	4	SREBF2	ENSG00000198911.13	protein_coding	+	+	chr22:41833105-41907306:+	chr22:41886308:+	chr22:42229109-42303310:+	chr22:42282312:+	DBF4B	ENSG00000161692.18	protein_coding	+	+	chr17:44708608-44752264:+	chr17:44741336:+	chr17:42785976-42829632:+	chr17:42818704:+	chr22:41890739,chr22:41890739,chr22:41890739,chr22:41890738	chr17:44740132,chr17:44740138,chr17:44740129,chr17:44740129	NA	NA	chr22:42286743,chr22:42286743,chr22:42286743,chr22:42286742	chr17:42817500,chr17:42817506,chr17:42817497,chr17:42817497	NA	NA	sense	sense	unknown	exon/splice-site	CDS/splice-site	translocation
58	SREBF2::DBF4B	ENSG00000198911.13::ENSG00000161692.18	OE19	SRR8615226	SRR8670737	OESOPHAGUS	carcinoma (adenocarcinoma)	primary	arriba	TRUE	TRUE	FALSE	NA	TRUE	12	TRUE	4	SREBF2	ENSG00000198911.13	protein_coding	+	+	chr22:41833105-41907306:+	chr22:41886308:+	chr22:42229109-42303310:+	chr22:42282312:+	DBF4B	ENSG00000161692.18	protein_coding	+	+	chr17:44708608-44752264:+	chr17:44747083:+	chr17:42785976-42829632:+	chr17:42824451:+	chr22:41890739,chr22:41890739,chr22:41890739,chr22:41890738	chr17:44740132,chr17:44740138,chr17:44740129,chr17:44740129	NA	NA	chr22:42286743,chr22:42286743,chr22:42286743,chr22:42286742	chr17:42817500,chr17:42817506,chr17:42817497,chr17:42817497	NA	NA	sense	sense	unknown	exon/splice-site	CDS/splice-site	translocation
59	SREBF2::DBF4B	ENSG00000198911.13::ENSG00000161692.18	OE19	SRR8615226	SRR8670737	OESOPHAGUS	carcinoma (adenocarcinoma)	primary	arriba	TRUE	TRUE	FALSE	NA	TRUE	12	TRUE	4	SREBF2	ENSG00000198911.13	protein_coding	+	+	chr22:41833105-41907306:+	chr22:41885011:+	chr22:42229109-42303310:+	chr22:42281015:+	DBF4B	ENSG00000161692.18	protein_coding	+	+	chr17:44708608-44752264:+	chr17:44747085:+	chr17:42785976-42829632:+	chr17:42824453:+	chr22:41890739,chr22:41890739,chr22:41890739,chr22:41890738	chr17:44740132,chr17:44740138,chr17:44740129,chr17:44740129	NA	NA	chr22:42286743,chr22:42286743,chr22:42286743,chr22:42286742	chr17:42817500,chr17:42817506,chr17:42817497,chr17:42817497	NA	NA	sense	sense	out-of-frame	CDS/splice-site	CDS/splice-site	translocation
60	HAP1::FKBP10	ENSG00000173805.16::ENSG00000141756.20	OE19	SRR8615226	SRR8670737	OESOPHAGUS	carcinoma (adenocarcinoma)	primary	arriba	TRUE	TRUE	TRUE	7	TRUE	13	TRUE	5	HAP1	ENSG00000173805.16	protein_coding	-	-	chr17:41717742-41734644:-	chr17:41728201:-	chr17:39873994-39890896:-	chr17:39884453:-	FKBP10	ENSG00000141756.20	protein_coding	+	+	chr17:41812680-41823213:+	chr17:41817058:+	chr17:39968932-39979465:+	chr17:39973310:+	chr17:41727513,chr17:41727513,chr17:41727515	chr17:41816020,chr17:41816022,chr17:41816018	NA	NA	chr17:39883765,chr17:39883765,chr17:39883767	chr17:39972272,chr17:39972274,chr17:39972270	NA	NA	sense	sense	out-of-frame	CDS/splice-site	CDS/splice-site	inversion
61	HAP1::FKBP10	ENSG00000173805.16::ENSG00000141756.20	OE19	SRR8615226	SRR8670737	OESOPHAGUS	carcinoma (adenocarcinoma)	primary	arriba	TRUE	TRUE	TRUE	8	TRUE	13	TRUE	5	HAP1	ENSG00000173805.16	protein_coding	-	-	chr17:41717742-41734644:-	chr17:41727762:-	chr17:39873994-39890896:-	chr17:39884014:-	FKBP10	ENSG00000141756.20	protein_coding	+	+	chr17:41812680-41823213:+	chr17:41817058:+	chr17:39968932-39979465:+	chr17:39973310:+	chr17:41727513,chr17:41727513,chr17:41727515	chr17:41816020,chr17:41816022,chr17:41816018	NA	NA	chr17:39883765,chr17:39883765,chr17:39883767	chr17:39972272,chr17:39972274,chr17:39972270	NA	NA	sense	sense	out-of-frame	CDS/splice-site	CDS/splice-site	inversion
62	HAP1::FKBP10	ENSG00000173805.16::ENSG00000141756.20	OE19	SRR8615226	SRR8670737	OESOPHAGUS	carcinoma (adenocarcinoma)	primary	arriba	TRUE	TRUE	FALSE	NA	TRUE	13	TRUE	5	HAP1	ENSG00000173805.16	protein_coding	-	-	chr17:41717742-41734644:-	chr17:41731493:-	chr17:39873994-39890896:-	chr17:39887745:-	FKBP10	ENSG00000141756.20	protein_coding	+	+	chr17:41812680-41823213:+	chr17:41817058:+	chr17:39968932-39979465:+	chr17:39973310:+	chr17:41727513,chr17:41727513,chr17:41727515	chr17:41816020,chr17:41816022,chr17:41816018	NA	NA	chr17:39883765,chr17:39883765,chr17:39883767	chr17:39972272,chr17:39972274,chr17:39972270	NA	NA	sense	sense	out-of-frame	CDS/splice-site	CDS/splice-site	inversion
63	HAP1::FKBP10	ENSG00000173805.16::ENSG00000141756.20	OE19	SRR8615226	SRR8670737	OESOPHAGUS	carcinoma (adenocarcinoma)	primary	arriba	TRUE	TRUE	FALSE	NA	TRUE	13	TRUE	5	HAP1	ENSG00000173805.16	protein_coding	-	-	chr17:41717742-41734644:-	chr17:41727762:-	chr17:39873994-39890896:-	chr17:39884014:-	FKBP10	ENSG00000141756.20	protein_coding	+	+	chr17:41812680-41823213:+	chr17:41818089:+	chr17:39968932-39979465:+	chr17:39974341:+	chr17:41727513,chr17:41727513,chr17:41727515	chr17:41816020,chr17:41816022,chr17:41816018	NA	NA	chr17:39883765,chr17:39883765,chr17:39883767	chr17:39972272,chr17:39972274,chr17:39972270	NA	NA	sense	sense	out-of-frame	CDS/splice-site	CDS/splice-site	inversion
64	SPATS2::ENSG00000224905	ENSG00000123352.18::ENSG00000224905.8	OE19	SRR8615226	SRR8670737	OESOPHAGUS	carcinoma (adenocarcinoma)	primary	arriba	TRUE	TRUE	FALSE	NA	FALSE	NA	FALSE	NA	SPATS2	ENSG00000123352.18	protein_coding	+	+	chr12:49366584-49527425:+	chr12:49371290:+	chr12:49760367-49921208:+	chr12:49765073:+	ENSG00000224905	ENSG00000224905.8	lncRNA	+	-	chr21:14027415-14144468:+	chr21:14060637:-	chr21:15399736-15516789:+	chr21:15432958:-	chr12:49384272	chr21:14088523	NA	NA	chr12:49778055	chr21:15460844	NA	NA	sense	antisense	unknown	5'UTR/splice-site	intron	translocation/5'-5'
69	WDTC1::DYM	ENSG00000142784.16::ENSG00000141627.14	OE19	SRR8615226	SRR8670737	OESOPHAGUS	carcinoma (adenocarcinoma)	primary	arriba	TRUE	TRUE	TRUE	9	TRUE	16	TRUE	6	WDTC1	ENSG00000142784.16	protein_coding	+	+	chr1:27234632-27308636:+	chr1:27261102:+	chr1:27561123-27635127:+	chr1:27587593:+	DYM	ENSG00000141627.14	protein_coding	-	-	chr18:49036387-49461347:-	chr18:49286616:-	chr18:46562757-46987717:-	chr18:46812986:-	chr1:27262230,chr1:27262230,chr1:27262230,chr1:27262230,chr1:27262230,chr1:27262230,chr1:27262684,chr1:27262243,chr1:27262230,chr1:27262230,chr1:27262230,chr1:27262230,chr1:27262230,chr1:27262230	chr18:49307214,chr18:49307261,chr18:49307268,chr18:49307269,chr18:49307277,chr18:49307278,chr18:49307259,chr18:49307231,chr18:49307231,chr18:49307233,chr18:49307236,chr18:49307244,chr18:49307245,chr18:49307250	NA	NA	chr1:27588721,chr1:27588721,chr1:27588721,chr1:27588721,chr1:27588721,chr1:27588721,chr1:27589175,chr1:27588734,chr1:27588721,chr1:27588721,chr1:27588721,chr1:27588721,chr1:27588721,chr1:27588721	chr18:46833584,chr18:46833631,chr18:46833638,chr18:46833639,chr18:46833647,chr18:46833648,chr18:46833629,chr18:46833601,chr18:46833601,chr18:46833603,chr18:46833606,chr18:46833614,chr18:46833615,chr18:46833620	NA	NA	sense	sense	out-of-frame	CDS/splice-site	CDS/splice-site	translocation
70	WDTC1::DYM	ENSG00000142784.16::ENSG00000141627.14	OE19	SRR8615226	SRR8670737	OESOPHAGUS	carcinoma (adenocarcinoma)	primary	arriba	TRUE	TRUE	TRUE	10	TRUE	16	TRUE	6	WDTC1	ENSG00000142784.16	protein_coding	+	+	chr1:27234632-27308636:+	chr1:27261102:+	chr1:27561123-27635127:+	chr1:27587593:+	DYM	ENSG00000141627.14	protein_coding	-	-	chr18:49036387-49461347:-	chr18:49286613:-	chr18:46562757-46987717:-	chr18:46812983:-	chr1:27262230,chr1:27262230,chr1:27262230,chr1:27262230,chr1:27262230,chr1:27262230,chr1:27262684,chr1:27262243,chr1:27262230,chr1:27262230,chr1:27262230,chr1:27262230,chr1:27262230,chr1:27262230	chr18:49307214,chr18:49307261,chr18:49307268,chr18:49307269,chr18:49307277,chr18:49307278,chr18:49307259,chr18:49307231,chr18:49307231,chr18:49307233,chr18:49307236,chr18:49307244,chr18:49307245,chr18:49307250	NA	NA	chr1:27588721,chr1:27588721,chr1:27588721,chr1:27588721,chr1:27588721,chr1:27588721,chr1:27589175,chr1:27588734,chr1:27588721,chr1:27588721,chr1:27588721,chr1:27588721,chr1:27588721,chr1:27588721	chr18:46833584,chr18:46833631,chr18:46833638,chr18:46833639,chr18:46833647,chr18:46833648,chr18:46833629,chr18:46833601,chr18:46833601,chr18:46833603,chr18:46833606,chr18:46833614,chr18:46833615,chr18:46833620	NA	NA	sense	sense	out-of-frame	CDS/splice-site	CDS/splice-site	translocation
71	WDTC1::DYM	ENSG00000142784.16::ENSG00000141627.14	OE19	SRR8615226	SRR8670737	OESOPHAGUS	carcinoma (adenocarcinoma)	primary	arriba	TRUE	TRUE	FALSE	NA	TRUE	16	TRUE	6	WDTC1	ENSG00000142784.16	protein_coding	+	+	chr1:27234632-27308636:+	chr1:27261102:+	chr1:27561123-27635127:+	chr1:27587593:+	DYM	ENSG00000141627.14	protein_coding	-	-	chr18:49036387-49461347:-	chr18:49272303:-	chr18:46562757-46987717:-	chr18:46798673:-	chr1:27262230,chr1:27262230,chr1:27262230,chr1:27262230,chr1:27262230,chr1:27262230,chr1:27262684,chr1:27262243,chr1:27262230,chr1:27262230,chr1:27262230,chr1:27262230,chr1:27262230,chr1:27262230	chr18:49307214,chr18:49307261,chr18:49307268,chr18:49307269,chr18:49307277,chr18:49307278,chr18:49307259,chr18:49307231,chr18:49307231,chr18:49307233,chr18:49307236,chr18:49307244,chr18:49307245,chr18:49307250	NA	NA	chr1:27588721,chr1:27588721,chr1:27588721,chr1:27588721,chr1:27588721,chr1:27588721,chr1:27589175,chr1:27588734,chr1:27588721,chr1:27588721,chr1:27588721,chr1:27588721,chr1:27588721,chr1:27588721	chr18:46833584,chr18:46833631,chr18:46833638,chr18:46833639,chr18:46833647,chr18:46833648,chr18:46833629,chr18:46833601,chr18:46833601,chr18:46833603,chr18:46833606,chr18:46833614,chr18:46833615,chr18:46833620	NA	NA	sense	sense	in-frame	CDS/splice-site	CDS/splice-site	translocation
72	WDTC1::DYM	ENSG00000142784.16::ENSG00000141627.14	OE19	SRR8615226	SRR8670737	OESOPHAGUS	carcinoma (adenocarcinoma)	primary	arriba	TRUE	TRUE	FALSE	NA	TRUE	16	TRUE	6	WDTC1	ENSG00000142784.16	protein_coding	+	+	chr1:27234632-27308636:+	chr1:27234951:+	chr1:27561123-27635127:+	chr1:27561442:+	DYM	ENSG00000141627.14	protein_coding	-	-	chr18:49036387-49461347:-	chr18:49286613:-	chr18:46562757-46987717:-	chr18:46812983:-	chr1:27262230,chr1:27262230,chr1:27262230,chr1:27262230,chr1:27262230,chr1:27262230,chr1:27262684,chr1:27262243,chr1:27262230,chr1:27262230,chr1:27262230,chr1:27262230,chr1:27262230,chr1:27262230	chr18:49307214,chr18:49307261,chr18:49307268,chr18:49307269,chr18:49307277,chr18:49307278,chr18:49307259,chr18:49307231,chr18:49307231,chr18:49307233,chr18:49307236,chr18:49307244,chr18:49307245,chr18:49307250	NA	NA	chr1:27588721,chr1:27588721,chr1:27588721,chr1:27588721,chr1:27588721,chr1:27588721,chr1:27589175,chr1:27588734,chr1:27588721,chr1:27588721,chr1:27588721,chr1:27588721,chr1:27588721,chr1:27588721	chr18:46833584,chr18:46833631,chr18:46833638,chr18:46833639,chr18:46833647,chr18:46833648,chr18:46833629,chr18:46833601,chr18:46833601,chr18:46833603,chr18:46833606,chr18:46833614,chr18:46833615,chr18:46833620	NA	NA	sense	sense	unknown	5'UTR/splice-site	CDS/splice-site	translocation
73	WDTC1::DYM	ENSG00000142784.16::ENSG00000141627.14	OE19	SRR8615226	SRR8670737	OESOPHAGUS	carcinoma (adenocarcinoma)	primary	arriba	TRUE	TRUE	FALSE	NA	TRUE	16	TRUE	6	WDTC1	ENSG00000142784.16	protein_coding	+	+	chr1:27234632-27308636:+	chr1:27234951:+	chr1:27561123-27635127:+	chr1:27561442:+	DYM	ENSG00000141627.14	protein_coding	-	-	chr18:49036387-49461347:-	chr18:49286616:-	chr18:46562757-46987717:-	chr18:46812986:-	chr1:27262230,chr1:27262230,chr1:27262230,chr1:27262230,chr1:27262230,chr1:27262230,chr1:27262684,chr1:27262243,chr1:27262230,chr1:27262230,chr1:27262230,chr1:27262230,chr1:27262230,chr1:27262230	chr18:49307214,chr18:49307261,chr18:49307268,chr18:49307269,chr18:49307277,chr18:49307278,chr18:49307259,chr18:49307231,chr18:49307231,chr18:49307233,chr18:49307236,chr18:49307244,chr18:49307245,chr18:49307250	NA	NA	chr1:27588721,chr1:27588721,chr1:27588721,chr1:27588721,chr1:27588721,chr1:27588721,chr1:27589175,chr1:27588734,chr1:27588721,chr1:27588721,chr1:27588721,chr1:27588721,chr1:27588721,chr1:27588721	chr18:46833584,chr18:46833631,chr18:46833638,chr18:46833639,chr18:46833647,chr18:46833648,chr18:46833629,chr18:46833601,chr18:46833601,chr18:46833603,chr18:46833606,chr18:46833614,chr18:46833615,chr18:46833620	NA	NA	sense	sense	unknown	5'UTR/splice-site	CDS/splice-site	translocation
74	WDTC1::DYM	ENSG00000142784.16::ENSG00000141627.14	OE19	SRR8615226	SRR8670737	OESOPHAGUS	carcinoma (adenocarcinoma)	primary	arriba	TRUE	TRUE	FALSE	NA	TRUE	16	TRUE	6	WDTC1	ENSG00000142784.16	protein_coding	+	+	chr1:27234632-27308636:+	chr1:27234951:+	chr1:27561123-27635127:+	chr1:27561442:+	DYM	ENSG00000141627.14	protein_coding	-	-	chr18:49036387-49461347:-	chr18:49097498:-	chr18:46562757-46987717:-	chr18:46623868:-	chr1:27262230,chr1:27262230,chr1:27262230,chr1:27262230,chr1:27262230,chr1:27262230,chr1:27262684,chr1:27262243,chr1:27262230,chr1:27262230,chr1:27262230,chr1:27262230,chr1:27262230,chr1:27262230	chr18:49307214,chr18:49307261,chr18:49307268,chr18:49307269,chr18:49307277,chr18:49307278,chr18:49307259,chr18:49307231,chr18:49307231,chr18:49307233,chr18:49307236,chr18:49307244,chr18:49307245,chr18:49307250	NA	NA	chr1:27588721,chr1:27588721,chr1:27588721,chr1:27588721,chr1:27588721,chr1:27588721,chr1:27589175,chr1:27588734,chr1:27588721,chr1:27588721,chr1:27588721,chr1:27588721,chr1:27588721,chr1:27588721	chr18:46833584,chr18:46833631,chr18:46833638,chr18:46833639,chr18:46833647,chr18:46833648,chr18:46833629,chr18:46833601,chr18:46833601,chr18:46833603,chr18:46833606,chr18:46833614,chr18:46833615,chr18:46833620	NA	NA	sense	sense	unknown	5'UTR/splice-site	CDS/splice-site	translocation
75	C2CD5::PARP11-AS1	ENSG00000111731.13::ENSG00000256862.5	OE19	SRR8615226	SRR8670737	OESOPHAGUS	carcinoma (adenocarcinoma)	primary	arriba	TRUE	TRUE	FALSE	NA	FALSE	NA	FALSE	NA	C2CD5	ENSG00000111731.13	protein_coding	-	-	chr12:22448583-22544546:-	chr12:22506711:-	chr12:22601517-22697480:-	chr12:22659645:-	PARP11-AS1	ENSG00000256862.5	lncRNA	+	-	chr12:3871579-3910385:+	chr12:3875131:-	chr12:3980745-4019551:+	chr12:3984297:-	chr12:22501739,chr12:22501739,chr12:22501739,chr12:22501739	chr12:3892046,chr12:3892076,chr12:3892090,chr12:3892099	NA	NA	chr12:22654673,chr12:22654673,chr12:22654673,chr12:22654673	chr12:4001212,chr12:4001242,chr12:4001256,chr12:4001265	NA	NA	sense	antisense	out-of-frame	CDS/splice-site	intron	deletion/5'-5'
76	PPM1D::BCAS3	ENSG00000170836.13::ENSG00000141376.24	OE19	SRR8615226	SRR8670737	OESOPHAGUS	carcinoma (adenocarcinoma)	primary	arriba	TRUE	TRUE	TRUE	11	FALSE	NA	FALSE	NA	PPM1D	ENSG00000170836.13	protein_coding	+	+	chr17:60600193-60666280:+	chr17:60600886:+	chr17:58677554-58743641:+	chr17:58678247:+	BCAS3	ENSG00000141376.24	protein_coding	+	+	chr17:60677453-61392838:+	chr17:60709219:+	chr17:58754814-59470199:+	chr17:58786580:+	chr17:60609400,chr17:60609400	chr17:60691991,chr17:60691988	NA	NA	chr17:58686761,chr17:58686761	chr17:58769352,chr17:58769349	NA	NA	sense	sense	in-frame	CDS/splice-site	CDS/splice-site	deletion/read-through
77	UBE2D2::CXXC5	ENSG00000131508.17::ENSG00000171604.12	OE19	SRR8615226	SRR8670737	OESOPHAGUS	carcinoma (adenocarcinoma)	primary	arriba	TRUE	TRUE	FALSE	NA	TRUE	17	TRUE	7	UBE2D2	ENSG00000131508.17	protein_coding	+	+	chr5:139526431-139628434:+	chr5:139561815:+	chr5:138906016-139008019:+	chr5:138941400:+	CXXC5	ENSG00000171604.12	protein_coding	+	+	chr5:139647299-139683882:+	chr5:139680364:+	chr5:139026884-139063467:+	chr5:139059949:+	chr5:139596025,chr5:139596024	chr5:139675117,chr5:139675117	NA	NA	chr5:138975610,chr5:138975609	chr5:139054702,chr5:139054702	NA	NA	sense	sense	out-of-frame	CDS/splice-site	5'UTR/splice-site	deletion/read-through
78	UBE2D2::CXXC5	ENSG00000131508.17::ENSG00000171604.12	OE19	SRR8615226	SRR8670737	OESOPHAGUS	carcinoma (adenocarcinoma)	primary	arriba	TRUE	TRUE	FALSE	NA	TRUE	17	TRUE	7	UBE2D2	ENSG00000131508.17	protein_coding	+	+	chr5:139526431-139628434:+	chr5:139561815:+	chr5:138906016-139008019:+	chr5:138941400:+	CXXC5	ENSG00000171604.12	protein_coding	+	+	chr5:139647299-139683882:+	chr5:139679847:+	chr5:139026884-139063467:+	chr5:139059432:+	chr5:139596025,chr5:139596024	chr5:139675117,chr5:139675117	NA	NA	chr5:138975610,chr5:138975609	chr5:139054702,chr5:139054702	NA	NA	sense	sense	out-of-frame	CDS/splice-site	5'UTR/splice-site	deletion/read-through
82	AGPS::ENSG00000225258	ENSG00000018510.18::ENSG00000225258.1	OE19	SRR8615226	SRR8670737	OESOPHAGUS	carcinoma (adenocarcinoma)	primary	arriba	TRUE	TRUE	FALSE	NA	TRUE	18	TRUE	8	AGPS	ENSG00000018510.18	protein_coding	+	+	chr2:177392746-177567024:+	chr2:177468524:+	chr2:178257474-178431752:+	chr2:178333252:+	ENSG00000225258	ENSG00000225258.1	lncRNA	-	-	chr2:180571712-180692454:-	chr2:180612702:-	chr2:181436439-181557181:-	chr2:181477429:-	chr2:177473359,chr2:177473360	chr2:180619462,chr2:180619461	NA	NA	chr2:178338087,chr2:178338088	chr2:181484189,chr2:181484188	NA	NA	sense	sense	out-of-frame	CDS/splice-site	intron	inversion
83	AGPS::ENSG00000225258	ENSG00000018510.18::ENSG00000225258.1	OE19	SRR8615226	SRR8670737	OESOPHAGUS	carcinoma (adenocarcinoma)	primary	arriba	TRUE	TRUE	FALSE	NA	TRUE	18	TRUE	8	AGPS	ENSG00000018510.18	protein_coding	+	+	chr2:177392746-177567024:+	chr2:177468524:+	chr2:178257474-178431752:+	chr2:178333252:+	ENSG00000225258	ENSG00000225258.1	lncRNA	-	-	chr2:180571712-180692454:-	chr2:180600907:-	chr2:181436439-181557181:-	chr2:181465634:-	chr2:177473359,chr2:177473360	chr2:180619462,chr2:180619461	NA	NA	chr2:178338087,chr2:178338088	chr2:181484189,chr2:181484188	NA	NA	sense	sense	out-of-frame	CDS/splice-site	exon/splice-site	inversion
84	DOCK7::CACHD1	ENSG00000116641.18::ENSG00000158966.16	OE19	SRR8615226	SRR8670737	OESOPHAGUS	carcinoma (adenocarcinoma)	primary	arriba	TRUE	FALSE	FALSE	NA	FALSE	NA	FALSE	NA	DOCK7	ENSG00000116641.18	protein_coding	-	-	chr1:62454298-62688386:-	chr1:62537891:-	chr1:62919969-63154057:-	chr1:63003562:-	CACHD1	ENSG00000158966.16	protein_coding	+	+	chr1:64470129-64693058:+	chr1:64671564:+	chr1:64935812-65158741:+	chr1:65137247:+	NA	NA	NA	NA	NA	NA	NA	NA	sense	sense	out-of-frame	CDS/splice-site	CDS/splice-site	inversion
85	DHDDS::LRGUK	ENSG00000117682.18::ENSG00000155530.4	OE19	SRR8615226	SRR8670737	OESOPHAGUS	carcinoma (adenocarcinoma)	primary	arriba	TRUE	TRUE	FALSE	NA	FALSE	NA	FALSE	NA	DHDDS	ENSG00000117682.18	protein_coding	+	+	chr1:26432282-26471306:+	chr1:26446432:+	chr1:26758773-26797797:+	chr1:26772923:+	LRGUK	ENSG00000155530.4	protein_coding	+	-	chr7:134127299-134264595:+	chr7:134180142:-	chr7:133812052-133949347:+	chr7:133864894:-	chr1:26457408,chr1:26457409	chr7:134187627,chr7:134187626	NA	NA	chr1:26783899,chr1:26783900	chr7:133872379,chr7:133872378	NA	NA	sense	antisense	out-of-frame	CDS/splice-site	intron	translocation/5'-5'
89	EEPD1::ELMO1	ENSG00000122547.12::ENSG00000155849.16	OE19	SRR8615226	SRR8670737	OESOPHAGUS	carcinoma (adenocarcinoma)	primary	arriba	TRUE	TRUE	FALSE	NA	FALSE	NA	FALSE	NA	EEPD1	ENSG00000122547.12	protein_coding	+	+	chr7:36153254-36301538:+	chr7:36155202:+	chr7:36192863-36341147:+	chr7:36194811:+	ELMO1	ENSG00000155849.16	protein_coding	-	+	chr7:36852906-37449223:-	chr7:36890187:+	chr7:36892511-37488826:-	chr7:36929792:+	chr7:36222745,chr7:36222744	chr7:36875780,chr7:36875776	NA	NA	chr7:36262354,chr7:36262353	chr7:36915385,chr7:36915381	NA	NA	sense	antisense	out-of-frame	CDS/splice-site	intron	deletion/5'-5'
103	ERBB2::JUP	ENSG00000141736.14::ENSG00000173801.17	OE19	SRR8615226	SRR8670737	OESOPHAGUS	carcinoma (adenocarcinoma)	primary	arriba	TRUE	FALSE	FALSE	NA	TRUE	22	FALSE	NA	ERBB2	ENSG00000141736.14	protein_coding	+	+	chr17:39687914-39730426:+	chr17:39710481:+	chr17:37844167-37886679:+	chr17:37866734:+	JUP	ENSG00000173801.17	protein_coding	-	+	chr17:41754604-41786931:-	chr17:41785591:+	chr17:39910856-39943183:-	chr17:39941843:+	NA	NA	NA	NA	NA	NA	NA	NA	sense	antisense	out-of-frame	CDS/splice-site	intron	deletion/5'-5'
106	JUP::ERBB2	ENSG00000173801.17::ENSG00000141736.14	OE19	SRR8615226	SRR8670737	OESOPHAGUS	carcinoma (adenocarcinoma)	primary	arriba	TRUE	TRUE	FALSE	NA	TRUE	23	FALSE	NA	JUP	ENSG00000173801.17	protein_coding	-	-	chr17:41754604-41786931:-	chr17:41771649:-	chr17:39910856-39943183:-	chr17:39927901:-	ERBB2	ENSG00000141736.14	protein_coding	+	+	chr17:39687914-39730426:+	chr17:39727688:+	chr17:37844167-37886679:+	chr17:37883941:+	chr17:41767974,chr17:41768333,chr17:41768058	chr17:39704413,chr17:39704492,chr17:39704379	NA	NA	chr17:39924226,chr17:39924585,chr17:39924310	chr17:37860666,chr17:37860745,chr17:37860632	NA	NA	sense	sense	in-frame	CDS/splice-site	intron	inversion
112	PGAP3::PIPOX	ENSG00000161395.14::ENSG00000179761.12	OE19	SRR8615226	SRR8670737	OESOPHAGUS	carcinoma (adenocarcinoma)	primary	arriba	TRUE	FALSE	TRUE	15	FALSE	NA	FALSE	NA	PGAP3	ENSG00000161395.14	protein_coding	-	-	chr17:39671122-39696797:-	chr17:39684597:-	chr17:37827375-37853050:-	chr17:37840850:-	PIPOX	ENSG00000179761.12	protein_coding	+	+	chr17:28950513-29057216:+	chr17:29054545:+	chr17:27277531-27384234:+	chr17:27381563:+	NA	NA	NA	NA	NA	NA	NA	NA	sense	sense	in-frame	CDS/splice-site	CDS/splice-site	inversion
120	DHX58::ENSG00000254237	ENSG00000108771.13::ENSG00000254237.6	OE19	SRR8615226	SRR8670737	OESOPHAGUS	carcinoma (adenocarcinoma)	primary	arriba	TRUE	TRUE	FALSE	NA	TRUE	25	FALSE	NA	DHX58	ENSG00000108771.13	protein_coding	-	-	chr17:42101404-42112714:-	chr17:42107604:-	chr17:40253422-40264732:-	chr17:40259622:-	ENSG00000254237	ENSG00000254237.6	lncRNA	-	-	chr8:9367898-9436205:-	chr8:9375139:-	chr8:9225408-9293715:-	chr8:9232649:-	chr17:42105668,chr17:42105671	chr8:9378495,chr8:9378495	NA	NA	chr17:40257686,chr17:40257689	chr8:9236005,chr8:9236005	NA	NA	sense	sense	out-of-frame	CDS/splice-site	exon/splice-site	translocation
147	C22orf39::UFD1	ENSG00000242259.9::ENSG00000070010.19	MFE319	SRR8615235	SRR8652121	ENDOMETRIUM	carcinoma (adenocarcinoma)	primary	arriba	TRUE	TRUE	TRUE	16	TRUE	29	TRUE	9	C22orf39	ENSG00000242259.9	protein_coding	-	-	chr22:19351368-19447711:-	chr22:19447378:-	chr22:19338891-19435234:-	chr22:19434901:-	UFD1	ENSG00000070010.19	protein_coding	-	-	chr22:19449911-19479202:-	chr22:19458139:-	chr22:19437434-19466725:-	chr22:19445662:-	chr22:19442868,chr22:19442872	chr22:19458412,chr22:19458413	NA	NA	chr22:19430391,chr22:19430395	chr22:19445935,chr22:19445936	NA	NA	sense	sense	in-frame	CDS/splice-site	CDS/splice-site	duplication
148	C22orf39::UFD1	ENSG00000242259.9::ENSG00000070010.19	MFE319	SRR8615235	SRR8652121	ENDOMETRIUM	carcinoma (adenocarcinoma)	primary	arriba	TRUE	TRUE	FALSE	NA	TRUE	29	TRUE	9	C22orf39	ENSG00000242259.9	protein_coding	-	-	chr22:19351368-19447711:-	chr22:19447378:-	chr22:19338891-19435234:-	chr22:19434901:-	UFD1	ENSG00000070010.19	protein_coding	-	-	chr22:19449911-19479202:-	chr22:19456918:-	chr22:19437434-19466725:-	chr22:19444441:-	chr22:19442868,chr22:19442872	chr22:19458412,chr22:19458413	NA	NA	chr22:19430391,chr22:19430395	chr22:19445935,chr22:19445936	NA	NA	sense	sense	in-frame	CDS/splice-site	CDS/splice-site	duplication
149	C22orf39::UFD1	ENSG00000242259.9::ENSG00000070010.19	MFE319	SRR8615235	SRR8652121	ENDOMETRIUM	carcinoma (adenocarcinoma)	primary	arriba	TRUE	TRUE	TRUE	17	TRUE	29	TRUE	9	C22orf39	ENSG00000242259.9	protein_coding	-	-	chr22:19351368-19447711:-	chr22:19447665:-	chr22:19338891-19435234:-	chr22:19435188:-	UFD1	ENSG00000070010.19	protein_coding	-	-	chr22:19449911-19479202:-	chr22:19458139:-	chr22:19437434-19466725:-	chr22:19445662:-	chr22:19442868,chr22:19442872	chr22:19458412,chr22:19458413	NA	NA	chr22:19430391,chr22:19430395	chr22:19445935,chr22:19445936	NA	NA	sense	sense	in-frame	CDS/splice-site	CDS/splice-site	duplication
150	C22orf39::UFD1	ENSG00000242259.9::ENSG00000070010.19	MFE319	SRR8615235	SRR8652121	ENDOMETRIUM	carcinoma (adenocarcinoma)	primary	arriba	TRUE	TRUE	FALSE	NA	TRUE	29	TRUE	9	C22orf39	ENSG00000242259.9	protein_coding	-	-	chr22:19351368-19447711:-	chr22:19447665:-	chr22:19338891-19435234:-	chr22:19435188:-	UFD1	ENSG00000070010.19	protein_coding	-	-	chr22:19449911-19479202:-	chr22:19450744:-	chr22:19437434-19466725:-	chr22:19438267:-	chr22:19442868,chr22:19442872	chr22:19458412,chr22:19458413	NA	NA	chr22:19430391,chr22:19430395	chr22:19445935,chr22:19445936	NA	NA	sense	sense	in-frame	CDS/splice-site	CDS/splice-site	duplication
151	MROH1::EXOSC4	ENSG00000179832.18::ENSG00000178896.9	MFE319	SRR8615235	SRR8652121	ENDOMETRIUM	carcinoma (adenocarcinoma)	primary	arriba	TRUE	TRUE	FALSE	NA	FALSE	NA	FALSE	NA	MROH1	ENSG00000179832.18	protein_coding	+	+	chr8:144148016-144261927:+	chr8:144163848:+	chr8:145202919-145316830:+	chr8:145218751:+	EXOSC4	ENSG00000178896.9	protein_coding	+	+	chr8:144078648-144080648:+	chr8:144080242:+	chr8:145133551-145135551:+	chr8:145135145:+	chr8:144167572,chr8:144167593,chr8:144167567	chr8:144080209,chr8:144080209,chr8:144080195	NA	NA	chr8:145222475,chr8:145222496,chr8:145222470	chr8:145135112,chr8:145135112,chr8:145135098	NA	NA	sense	sense	out-of-frame	CDS/splice-site	CDS/splice-site	duplication
152	MROH1::ENSG00000290230	ENSG00000179832.18::ENSG00000290230.1	MFE319	SRR8615235	SRR8652121	ENDOMETRIUM	carcinoma (adenocarcinoma)	primary	arriba	TRUE	TRUE	FALSE	NA	TRUE	30	TRUE	10	MROH1	ENSG00000179832.18	protein_coding	+	+	chr8:144148016-144261927:+	chr8:144163848:+	chr8:145202919-145316830:+	chr8:145218751:+	ENSG00000290230	ENSG00000290230.1	protein_coding	+	+	chr8:144078642-144084330:+	chr8:144080242:+	chr8:145133545-145139233:+	chr8:145135145:+	chr8:144167572,chr8:144167593,chr8:144167567	chr8:144080209,chr8:144080209,chr8:144080195	NA	NA	chr8:145222475,chr8:145222496,chr8:145222470	chr8:145135112,chr8:145135112,chr8:145135098	NA	NA	sense	sense	out-of-frame	CDS/splice-site	CDS/splice-site	duplication
153	MROH1::ENSG00000290230	ENSG00000179832.18::ENSG00000290230.1	MFE319	SRR8615235	SRR8652121	ENDOMETRIUM	carcinoma (adenocarcinoma)	primary	arriba	TRUE	TRUE	FALSE	NA	TRUE	30	TRUE	10	MROH1	ENSG00000179832.18	protein_coding	+	+	chr8:144148016-144261927:+	chr8:144163848:+	chr8:145202919-145316830:+	chr8:145218751:+	ENSG00000290230	ENSG00000290230.1	protein_coding	+	+	chr8:144078642-144084330:+	chr8:144083389:+	chr8:145133545-145139233:+	chr8:145138292:+	chr8:144167572,chr8:144167593,chr8:144167567	chr8:144080209,chr8:144080209,chr8:144080195	NA	NA	chr8:145222475,chr8:145222496,chr8:145222470	chr8:145135112,chr8:145135112,chr8:145135098	NA	NA	sense	sense	out-of-frame	CDS/splice-site	CDS/splice-site	duplication
154	HIRA::UFD1	ENSG00000100084.14::ENSG00000070010.19	MFE319	SRR8615235	SRR8652121	ENDOMETRIUM	carcinoma (adenocarcinoma)	primary	arriba	TRUE	TRUE	FALSE	NA	FALSE	NA	FALSE	NA	HIRA	ENSG00000100084.14	protein_coding	-	-	chr22:19330698-19447450:-	chr22:19447378:-	chr22:19318221-19434973:-	chr22:19434901:-	UFD1	ENSG00000070010.19	protein_coding	-	-	chr22:19449911-19479202:-	chr22:19458139:-	chr22:19437434-19466725:-	chr22:19445662:-	chr22:19442868,chr22:19442872	chr22:19458412,chr22:19458413	NA	NA	chr22:19430391,chr22:19430395	chr22:19445935,chr22:19445936	NA	NA	sense	sense	unknown	CDS/splice-site	CDS/splice-site	duplication
155	ZNF8::ZNF544	ENSG00000278129.2::ENSG00000198131.15	MFE319	SRR8615235	SRR8652121	ENDOMETRIUM	carcinoma (adenocarcinoma)	primary	arriba	TRUE	TRUE	FALSE	NA	FALSE	NA	FALSE	NA	ZNF8	ENSG00000278129.2	protein_coding	+	+	chr19:58278955-58302791:+	chr19:58279147:+	chr19:58790321-58814157:+	chr19:58790513:+	ZNF544	ENSG00000198131.15	protein_coding	+	+	chr19:58228594-58277495:+	chr19:58243965:+	chr19:58739960-58788861:+	chr19:58755331:+	chr19:58280514,chr19:58280505	chr19:58241524,chr19:58241511	NA	NA	chr19:58791880,chr19:58791871	chr19:58752890,chr19:58752877	NA	NA	sense	sense	out-of-frame	CDS/splice-site	5'UTR/splice-site	duplication
158	UTRN::STX11	ENSG00000152818.20::ENSG00000135604.11	MFE319	SRR8615235	SRR8652121	ENDOMETRIUM	carcinoma (adenocarcinoma)	primary	arriba	TRUE	TRUE	FALSE	NA	TRUE	31	TRUE	11	UTRN	ENSG00000152818.20	protein_coding	+	+	chr6:144285335-144853034:+	chr6:144291907:+	chr6:144606471-145174170:+	chr6:144613043:+	STX11	ENSG00000135604.11	protein_coding	+	+	chr6:144150487-144191939:+	chr6:144186623:+	chr6:144471624-144513076:+	chr6:144507760:+	chr6:144310853,chr6:144310850	chr6:144169560,chr6:144169554	NA	NA	chr6:144631989,chr6:144631986	chr6:144490697,chr6:144490691	NA	NA	sense	sense	in-frame	CDS/splice-site	5'UTR/splice-site	duplication
159	UTRN::STX11	ENSG00000152818.20::ENSG00000135604.11	MFE319	SRR8615235	SRR8652121	ENDOMETRIUM	carcinoma (adenocarcinoma)	primary	arriba	TRUE	TRUE	FALSE	NA	TRUE	31	TRUE	11	UTRN	ENSG00000152818.20	protein_coding	+	+	chr6:144285335-144853034:+	chr6:144285821:+	chr6:144606471-145174170:+	chr6:144606957:+	STX11	ENSG00000135604.11	protein_coding	+	+	chr6:144150487-144191939:+	chr6:144186623:+	chr6:144471624-144513076:+	chr6:144507760:+	chr6:144310853,chr6:144310850	chr6:144169560,chr6:144169554	NA	NA	chr6:144631989,chr6:144631986	chr6:144490697,chr6:144490691	NA	NA	sense	sense	unknown	5'UTR/splice-site	5'UTR/splice-site	duplication
160	NSMF::EXD3	ENSG00000165802.23::ENSG00000187609.16	MFE319	SRR8615235	SRR8652121	ENDOMETRIUM	carcinoma (adenocarcinoma)	primary	arriba	TRUE	TRUE	FALSE	NA	FALSE	NA	FALSE	NA	NSMF	ENSG00000165802.23	protein_coding	-	-	chr9:137447570-137459334:-	chr9:137449923:-	chr9:140342022-140353786:-	chr9:140344375:-	EXD3	ENSG00000187609.16	protein_coding	-	-	chr9:137306896-137423211:-	chr9:137324143:-	chr9:140201348-140317663:-	chr9:140218595:-	chr9:137449794	chr9:137328479	NA	NA	chr9:140344246	chr9:140222931	NA	NA	sense	sense	out-of-frame	CDS/splice-site	CDS/splice-site	deletion/read-through
162	KIF26B::EFCAB2	ENSG00000162849.16::ENSG00000203666.13	MFE319	SRR8615235	SRR8652121	ENDOMETRIUM	carcinoma (adenocarcinoma)	primary	arriba	TRUE	TRUE	TRUE	19	TRUE	32	TRUE	12	KIF26B	ENSG00000162849.16	protein_coding	+	+	chr1:245154985-245709432:+	chr1:245156683:+	chr1:245318287-245872734:+	chr1:245319985:+	EFCAB2	ENSG00000203666.13	protein_coding	+	+	chr1:244969682-245127164:+	chr1:245059386:+	chr1:245132984-245290466:+	chr1:245222688:+	chr1:245337092,chr1:245337093	chr1:245047333,chr1:245047331	NA	NA	chr1:245500394,chr1:245500395	chr1:245210635,chr1:245210633	NA	NA	sense	sense	out-of-frame	CDS/splice-site	CDS/splice-site	duplication
163	KIF26B::EFCAB2	ENSG00000162849.16::ENSG00000203666.13	MFE319	SRR8615235	SRR8652121	ENDOMETRIUM	carcinoma (adenocarcinoma)	primary	arriba	TRUE	TRUE	FALSE	NA	TRUE	32	TRUE	12	KIF26B	ENSG00000162849.16	protein_coding	+	+	chr1:245154985-245709432:+	chr1:245156683:+	chr1:245318287-245872734:+	chr1:245319985:+	EFCAB2	ENSG00000203666.13	protein_coding	+	+	chr1:244969682-245127164:+	chr1:245082083:+	chr1:245132984-245290466:+	chr1:245245385:+	chr1:245337092,chr1:245337093	chr1:245047333,chr1:245047331	NA	NA	chr1:245500394,chr1:245500395	chr1:245210635,chr1:245210633	NA	NA	sense	sense	out-of-frame	CDS/splice-site	CDS/splice-site	duplication
164	KIF26B::EFCAB2	ENSG00000162849.16::ENSG00000203666.13	MFE319	SRR8615235	SRR8652121	ENDOMETRIUM	carcinoma (adenocarcinoma)	primary	arriba	TRUE	TRUE	FALSE	NA	TRUE	32	TRUE	12	KIF26B	ENSG00000162849.16	protein_coding	+	+	chr1:245154985-245709432:+	chr1:245155487:+	chr1:245318287-245872734:+	chr1:245318789:+	EFCAB2	ENSG00000203666.13	protein_coding	+	+	chr1:244969682-245127164:+	chr1:245059386:+	chr1:245132984-245290466:+	chr1:245222688:+	chr1:245337092,chr1:245337093	chr1:245047333,chr1:245047331	NA	NA	chr1:245500394,chr1:245500395	chr1:245210635,chr1:245210633	NA	NA	sense	sense	out-of-frame	CDS/splice-site	CDS/splice-site	duplication
167	CDC73::ENSG00000227240	ENSG00000134371.14::ENSG00000227240.2	MFE319	SRR8615235	SRR8652121	ENDOMETRIUM	carcinoma (adenocarcinoma)	primary	arriba	TRUE	TRUE	FALSE	NA	TRUE	33	TRUE	13	CDC73	ENSG00000134371.14	protein_coding	+	+	chr1:193121983-193254815:+	chr1:193236356:+	chr1:193091113-193223945:+	chr1:193205486:+	ENSG00000227240	ENSG00000227240.2	lncRNA	+	+	chr1:193473224-194198708:+	chr1:193673210:+	chr1:193442354-194167838:+	chr1:193642340:+	chr1:193246598,chr1:193246599	chr1:193492874,chr1:193492872	NA	NA	chr1:193215728,chr1:193215729	chr1:193462004,chr1:193462002	NA	NA	sense	sense	out-of-frame	CDS/splice-site	exon/splice-site	deletion
168	CDC73::ENSG00000227240	ENSG00000134371.14::ENSG00000227240.2	MFE319	SRR8615235	SRR8652121	ENDOMETRIUM	carcinoma (adenocarcinoma)	primary	arriba	TRUE	TRUE	FALSE	NA	TRUE	33	TRUE	13	CDC73	ENSG00000134371.14	protein_coding	+	+	chr1:193121983-193254815:+	chr1:193233154:+	chr1:193091113-193223945:+	chr1:193202284:+	ENSG00000227240	ENSG00000227240.2	lncRNA	+	+	chr1:193473224-194198708:+	chr1:193673210:+	chr1:193442354-194167838:+	chr1:193642340:+	chr1:193246598,chr1:193246599	chr1:193492874,chr1:193492872	NA	NA	chr1:193215728,chr1:193215729	chr1:193462004,chr1:193462002	NA	NA	sense	sense	out-of-frame	CDS/splice-site	exon/splice-site	deletion
169	CDC73::ENSG00000227240	ENSG00000134371.14::ENSG00000227240.2	MFE319	SRR8615235	SRR8652121	ENDOMETRIUM	carcinoma (adenocarcinoma)	primary	arriba	TRUE	TRUE	FALSE	NA	TRUE	33	TRUE	13	CDC73	ENSG00000134371.14	protein_coding	+	+	chr1:193121983-193254815:+	chr1:193237854:+	chr1:193091113-193223945:+	chr1:193206984:+	ENSG00000227240	ENSG00000227240.2	lncRNA	+	+	chr1:193473224-194198708:+	chr1:193513181:+	chr1:193442354-194167838:+	chr1:193482311:+	chr1:193246598,chr1:193246599	chr1:193492874,chr1:193492872	NA	NA	chr1:193215728,chr1:193215729	chr1:193462004,chr1:193462002	NA	NA	sense	sense	stop-codon	3'UTR/splice-site	intron	deletion/read-through
170	CDC73::ENSG00000227240	ENSG00000134371.14::ENSG00000227240.2	MFE319	SRR8615235	SRR8652121	ENDOMETRIUM	carcinoma (adenocarcinoma)	primary	arriba	TRUE	TRUE	FALSE	NA	TRUE	33	TRUE	13	CDC73	ENSG00000134371.14	protein_coding	+	+	chr1:193121983-193254815:+	chr1:193233154:+	chr1:193091113-193223945:+	chr1:193202284:+	ENSG00000227240	ENSG00000227240.2	lncRNA	+	+	chr1:193473224-194198708:+	chr1:193899287:+	chr1:193442354-194167838:+	chr1:193868417:+	chr1:193246598,chr1:193246599	chr1:193492874,chr1:193492872	NA	NA	chr1:193215728,chr1:193215729	chr1:193462004,chr1:193462002	NA	NA	sense	sense	out-of-frame	CDS/splice-site	exon/splice-site	deletion
172	ERBB4::ENSG00000273118	ENSG00000178568.16::ENSG00000273118.1	MFE319	SRR8615235	SRR8652121	ENDOMETRIUM	carcinoma (adenocarcinoma)	primary	arriba	TRUE	TRUE	FALSE	NA	FALSE	NA	FALSE	NA	ERBB4	ENSG00000178568.16	protein_coding	-	-	chr2:211375717-212538841:-	chr2:212538449:-	chr2:212240442-213403565:-	chr2:213403173:-	ENSG00000273118	ENSG00000273118.1	lncRNA	-	-	chr2:212581357-213021545:-	chr2:212581408:-	chr2:213446081-213886269:-	chr2:213446132:-	chr2:212528090,chr2:212528095,chr2:212480452	chr2:212583054,chr2:212583056,chr2:212716407	NA	NA	chr2:213392814,chr2:213392819,chr2:213345176	chr2:213447778,chr2:213447780,chr2:213581131	NA	NA	sense	sense	out-of-frame	CDS/splice-site	exon/splice-site	duplication
180	KIAA1671::SGSM1	ENSG00000197077.14::ENSG00000167037.19	MFE319	SRR8615235	SRR8652121	ENDOMETRIUM	carcinoma (adenocarcinoma)	primary	arriba	TRUE	TRUE	TRUE	20	TRUE	35	TRUE	14	KIAA1671	ENSG00000197077.14	protein_coding	+	+	chr22:24952716-25197448:+	chr22:24952772:+	chr22:25348683-25593415:+	chr22:25348739:+	SGSM1	ENSG00000167037.19	protein_coding	+	+	chr22:24806169-24927578:+	chr22:24905105:+	chr22:25202136-25323545:+	chr22:25301072:+	chr22:24970011,chr22:24970009	chr22:24903418,chr22:24903413	NA	NA	chr22:25365978,chr22:25365976	chr22:25299385,chr22:25299380	NA	NA	sense	sense	unknown	5'UTR/splice-site	CDS/splice-site	duplication
181	KIAA1671::SGSM1	ENSG00000197077.14::ENSG00000167037.19	MFE319	SRR8615235	SRR8652121	ENDOMETRIUM	carcinoma (adenocarcinoma)	primary	arriba	TRUE	TRUE	FALSE	NA	TRUE	35	TRUE	14	KIAA1671	ENSG00000197077.14	protein_coding	+	+	chr22:24952716-25197448:+	chr22:24952772:+	chr22:25348683-25593415:+	chr22:25348739:+	SGSM1	ENSG00000167037.19	protein_coding	+	+	chr22:24806169-24927578:+	chr22:24912643:+	chr22:25202136-25323545:+	chr22:25308610:+	chr22:24970011,chr22:24970009	chr22:24903418,chr22:24903413	NA	NA	chr22:25365978,chr22:25365976	chr22:25299385,chr22:25299380	NA	NA	sense	sense	unknown	5'UTR/splice-site	CDS/splice-site	duplication
182	KIAA1671::SGSM1	ENSG00000197077.14::ENSG00000167037.19	MFE319	SRR8615235	SRR8652121	ENDOMETRIUM	carcinoma (adenocarcinoma)	primary	arriba	TRUE	TRUE	FALSE	NA	TRUE	35	TRUE	14	KIAA1671	ENSG00000197077.14	protein_coding	+	+	chr22:24952716-25197448:+	chr22:24952772:+	chr22:25348683-25593415:+	chr22:25348739:+	SGSM1	ENSG00000167037.19	protein_coding	+	+	chr22:24806169-24927578:+	chr22:24917658:+	chr22:25202136-25323545:+	chr22:25313625:+	chr22:24970011,chr22:24970009	chr22:24903418,chr22:24903413	NA	NA	chr22:25365978,chr22:25365976	chr22:25299385,chr22:25299380	NA	NA	sense	sense	unknown	5'UTR/splice-site	CDS/splice-site	duplication
184	RAB27A::PIGB	ENSG00000069974.17::ENSG00000069943.10	MFE319	SRR8615235	SRR8652121	ENDOMETRIUM	carcinoma (adenocarcinoma)	primary	arriba	TRUE	TRUE	FALSE	NA	FALSE	NA	FALSE	NA	RAB27A	ENSG00000069974.17	protein_coding	-	-	chr15:55202966-55319113:-	chr15:55230372:-	chr15:55495164-55611311:-	chr15:55522570:-	PIGB	ENSG00000069943.10	protein_coding	+	-	chr15:55318960-55355648:+	chr15:55334007:-	chr15:55611158-55647846:+	chr15:55626205:-	chr15:55229564,chr15:55229566	chr15:55336504,chr15:55336503	NA	NA	chr15:55521762,chr15:55521764	chr15:55628702,chr15:55628701	NA	NA	sense	antisense	stop-codon	intron	CDS	duplication/5'-5'
187	CDC73::ENSG00000288950	ENSG00000134371.14::ENSG00000288950.1	MFE319	SRR8615235	SRR8652121	ENDOMETRIUM	carcinoma (adenocarcinoma)	primary	arriba	TRUE	TRUE	FALSE	NA	TRUE	36	TRUE	15	CDC73	ENSG00000134371.14	protein_coding	+	+	chr1:193121983-193254815:+	chr1:193236356:+	chr1:193091113-193223945:+	chr1:193205486:+	ENSG00000288950	ENSG00000288950.1	lncRNA	+	+	chr1:193482540-193546198:+	chr1:193546048:+	chr1:193451670-193515328:+	chr1:193515178:+	chr1:193246598,chr1:193246599	chr1:193492874,chr1:193492872	NA	NA	chr1:193215728,chr1:193215729	chr1:193462004,chr1:193462002	NA	NA	sense	sense	out-of-frame	CDS/splice-site	exon/splice-site	deletion/read-through
188	CDC73::ENSG00000288950	ENSG00000134371.14::ENSG00000288950.1	MFE319	SRR8615235	SRR8652121	ENDOMETRIUM	carcinoma (adenocarcinoma)	primary	arriba	TRUE	TRUE	FALSE	NA	TRUE	36	TRUE	15	CDC73	ENSG00000134371.14	protein_coding	+	+	chr1:193121983-193254815:+	chr1:193237854:+	chr1:193091113-193223945:+	chr1:193206984:+	ENSG00000288950	ENSG00000288950.1	lncRNA	+	+	chr1:193482540-193546198:+	chr1:193546048:+	chr1:193451670-193515328:+	chr1:193515178:+	chr1:193246598,chr1:193246599	chr1:193492874,chr1:193492872	NA	NA	chr1:193215728,chr1:193215729	chr1:193462004,chr1:193462002	NA	NA	sense	sense	unknown	3'UTR/splice-site	exon/splice-site	deletion/read-through
192	PCDH9::CDH2	ENSG00000184226.15::ENSG00000170558.10	MFE319	SRR8615235	SRR8652121	ENDOMETRIUM	carcinoma (adenocarcinoma)	primary	arriba	TRUE	TRUE	FALSE	NA	FALSE	NA	FALSE	NA	PCDH9	ENSG00000184226.15	protein_coding	-	-	chr13:66302834-67230445:-	chr13:66631210:-	chr13:66876966-67804577:-	chr13:67205342:-	CDH2	ENSG00000170558.10	protein_coding	-	-	chr18:27932879-28177946:-	chr18:27933124:-	chr18:25512843-25757910:-	chr18:25513088:-	chr13:66522102,chr13:66522104	chr18:27940570,chr18:27940569	NA	NA	chr13:67096234,chr13:67096236	chr18:25520534,chr18:25520533	NA	NA	sense	sense	out-of-frame	CDS/splice-site	CDS/splice-site	translocation
201	ZNF8-ERVK3-1::ZNF544	ENSG00000267216.1::ENSG00000198131.15	MFE319	SRR8615235	SRR8652121	ENDOMETRIUM	carcinoma (adenocarcinoma)	primary	arriba	TRUE	TRUE	FALSE	NA	FALSE	NA	FALSE	NA	ZNF8-ERVK3-1	ENSG00000267216.1	lncRNA	+	+	chr19:58278966-58315197:+	chr19:58279108:+	chr19:58790332-58826563:+	chr19:58790474:+	ZNF544	ENSG00000198131.15	protein_coding	+	+	chr19:58228594-58277495:+	chr19:58242053:+	chr19:58739960-58788861:+	chr19:58753419:+	chr19:58280514,chr19:58280505	chr19:58241524,chr19:58241511	NA	NA	chr19:58791880,chr19:58791871	chr19:58752890,chr19:58752877	NA	NA	sense	sense	unknown	exon	intron	duplication
202	ZNF8::ENSG00000283515	ENSG00000278129.2::ENSG00000283515.1	MFE319	SRR8615235	SRR8652121	ENDOMETRIUM	carcinoma (adenocarcinoma)	primary	arriba	TRUE	TRUE	FALSE	NA	FALSE	NA	FALSE	NA	ZNF8	ENSG00000278129.2	protein_coding	+	+	chr19:58278955-58302791:+	chr19:58279147:+	chr19:58790321-58814157:+	chr19:58790513:+	ENSG00000283515	ENSG00000283515.1	protein_coding	+	+	chr19:58228914-58315183:+	chr19:58243965:+	chr19:58740280-58826549:+	chr19:58755331:+	chr19:58280514,chr19:58280505	chr19:58241524,chr19:58241511	NA	NA	chr19:58791880,chr19:58791871	chr19:58752890,chr19:58752877	NA	NA	sense	sense	out-of-frame	CDS/splice-site	5'UTR/splice-site	duplication
233	WWOX::VAT1L	ENSG00000186153.19::ENSG00000171724.3	MFE296	SRR8615236	SRR8652128	ENDOMETRIUM	carcinoma (adenocarcinoma)	primary	arriba	TRUE	TRUE	FALSE	NA	TRUE	42	TRUE	16	WWOX	ENSG00000186153.19	protein_coding	+	+	chr16:78099400-79212667:+	chr16:78115154:+	chr16:78133297-79246564:+	chr16:78149051:+	VAT1L	ENSG00000171724.3	protein_coding	+	+	chr16:77788564-77980107:+	chr16:77971850:+	chr16:77822461-78014004:+	chr16:78005747:+	chr16:78135920,chr16:78135923	chr16:77946911,chr16:77946909	NA	NA	chr16:78169817,chr16:78169820	chr16:77980808,chr16:77980806	NA	NA	sense	sense	out-of-frame	CDS/splice-site	CDS/splice-site	duplication
234	WWOX::VAT1L	ENSG00000186153.19::ENSG00000171724.3	MFE296	SRR8615236	SRR8652128	ENDOMETRIUM	carcinoma (adenocarcinoma)	primary	arriba	TRUE	TRUE	FALSE	NA	TRUE	42	TRUE	16	WWOX	ENSG00000186153.19	protein_coding	+	+	chr16:78099400-79212667:+	chr16:78115154:+	chr16:78133297-79246564:+	chr16:78149051:+	VAT1L	ENSG00000171724.3	protein_coding	+	+	chr16:77788564-77980107:+	chr16:77977597:+	chr16:77822461-78014004:+	chr16:78011494:+	chr16:78135920,chr16:78135923	chr16:77946911,chr16:77946909	NA	NA	chr16:78169817,chr16:78169820	chr16:77980808,chr16:77980806	NA	NA	sense	sense	out-of-frame	CDS/splice-site	CDS/splice-site	duplication
260	ENSG00000250764::GOLPH3	ENSG00000250764.1::ENSG00000113384.14	MFE296	SRR8615236	SRR8652128	ENDOMETRIUM	carcinoma (adenocarcinoma)	primary	arriba	TRUE	TRUE	FALSE	NA	FALSE	NA	FALSE	NA	ENSG00000250764	ENSG00000250764.1	lncRNA	-	-	chr5:32103445-32121941:-	chr5:32106124:-	chr5:32103551-32122047:-	chr5:32106230:-	GOLPH3	ENSG00000113384.14	protein_coding	-	-	chr5:32124716-32174319:-	chr5:32143880:-	chr5:32124822-32174425:-	chr5:32143986:-	chr5:32106096,chr5:32106096,chr5:32106099	chr5:32167671,chr5:32167661,chr5:32167671	NA	NA	chr5:32106202,chr5:32106202,chr5:32106205	chr5:32167777,chr5:32167767,chr5:32167777	NA	NA	sense	sense	unknown	exon/splice-site	CDS/splice-site	duplication
265	RGL3::ECSIT	ENSG00000205517.13::ENSG00000130159.15	MFE280	SRR8615237	SRR8652127	ENDOMETRIUM	carcinoma (adenocarcinoma)	primary	arriba	TRUE	TRUE	TRUE	22	TRUE	47	TRUE	17	RGL3	ENSG00000205517.13	protein_coding	-	-	chr19:11384341-11419328:-	chr19:11415937:-	chr19:11495017-11530004:-	chr19:11526613:-	ECSIT	ENSG00000130159.15	protein_coding	-	-	chr19:11505929-11529172:-	chr19:11506428:-	chr19:11616744-11639987:-	chr19:11617243:-	chr19:11407108,chr19:11407115	chr19:11507137,chr19:11507141	NA	NA	chr19:11517784,chr19:11517791	chr19:11617952,chr19:11617956	NA	NA	sense	sense	in-frame	CDS/splice-site	CDS/splice-site	duplication
266	RGL3::ECSIT	ENSG00000205517.13::ENSG00000130159.15	MFE280	SRR8615237	SRR8652127	ENDOMETRIUM	carcinoma (adenocarcinoma)	primary	arriba	TRUE	TRUE	FALSE	NA	TRUE	47	TRUE	17	RGL3	ENSG00000205517.13	protein_coding	-	-	chr19:11384341-11419328:-	chr19:11411253:-	chr19:11495017-11530004:-	chr19:11521929:-	ECSIT	ENSG00000130159.15	protein_coding	-	-	chr19:11505929-11529172:-	chr19:11506428:-	chr19:11616744-11639987:-	chr19:11617243:-	chr19:11407108,chr19:11407115	chr19:11507137,chr19:11507141	NA	NA	chr19:11517784,chr19:11517791	chr19:11617952,chr19:11617956	NA	NA	sense	sense	unknown	3'UTR/splice-site	CDS/splice-site	duplication
267	RGL3::ECSIT	ENSG00000205517.13::ENSG00000130159.15	MFE280	SRR8615237	SRR8652127	ENDOMETRIUM	carcinoma (adenocarcinoma)	primary	arriba	TRUE	TRUE	FALSE	NA	TRUE	47	TRUE	17	RGL3	ENSG00000205517.13	protein_coding	-	-	chr19:11384341-11419328:-	chr19:11415947:-	chr19:11495017-11530004:-	chr19:11526623:-	ECSIT	ENSG00000130159.15	protein_coding	-	-	chr19:11505929-11529172:-	chr19:11506428:-	chr19:11616744-11639987:-	chr19:11617243:-	chr19:11407108,chr19:11407115	chr19:11507137,chr19:11507141	NA	NA	chr19:11517784,chr19:11517791	chr19:11617952,chr19:11617956	NA	NA	sense	sense	unknown	CDS/splice-site	CDS/splice-site	duplication
268	RGL3::ECSIT	ENSG00000205517.13::ENSG00000130159.15	MFE280	SRR8615237	SRR8652127	ENDOMETRIUM	carcinoma (adenocarcinoma)	primary	arriba	TRUE	TRUE	FALSE	NA	TRUE	47	TRUE	17	RGL3	ENSG00000205517.13	protein_coding	-	-	chr19:11384341-11419328:-	chr19:11416614:-	chr19:11495017-11530004:-	chr19:11527288:-	ECSIT	ENSG00000130159.15	protein_coding	-	-	chr19:11505929-11529172:-	chr19:11506428:-	chr19:11616744-11639987:-	chr19:11617243:-	chr19:11407108,chr19:11407115	chr19:11507137,chr19:11507141	NA	NA	chr19:11517784,chr19:11517791	chr19:11617952,chr19:11617956	NA	NA	sense	sense	unknown	CDS/splice-site	CDS/splice-site	duplication
269	RGL3::ECSIT	ENSG00000205517.13::ENSG00000130159.15	MFE280	SRR8615237	SRR8652127	ENDOMETRIUM	carcinoma (adenocarcinoma)	primary	arriba	TRUE	TRUE	FALSE	NA	TRUE	47	TRUE	17	RGL3	ENSG00000205517.13	protein_coding	-	-	chr19:11384341-11419328:-	chr19:11416836:-	chr19:11495017-11530004:-	chr19:11527510:-	ECSIT	ENSG00000130159.15	protein_coding	-	-	chr19:11505929-11529172:-	chr19:11506428:-	chr19:11616744-11639987:-	chr19:11617243:-	chr19:11407108,chr19:11407115	chr19:11507137,chr19:11507141	NA	NA	chr19:11517784,chr19:11517791	chr19:11617952,chr19:11617956	NA	NA	sense	sense	unknown	CDS/splice-site	CDS/splice-site	duplication
270	RGL3::ECSIT	ENSG00000205517.13::ENSG00000130159.15	MFE280	SRR8615237	SRR8652127	ENDOMETRIUM	carcinoma (adenocarcinoma)	primary	arriba	TRUE	TRUE	FALSE	NA	TRUE	47	TRUE	17	RGL3	ENSG00000205517.13	protein_coding	-	-	chr19:11384341-11419328:-	chr19:11418671:-	chr19:11495017-11530004:-	chr19:11529347:-	ECSIT	ENSG00000130159.15	protein_coding	-	-	chr19:11505929-11529172:-	chr19:11506428:-	chr19:11616744-11639987:-	chr19:11617243:-	chr19:11407108,chr19:11407115	chr19:11507137,chr19:11507141	NA	NA	chr19:11517784,chr19:11517791	chr19:11617952,chr19:11617956	NA	NA	sense	sense	unknown	CDS/splice-site	CDS/splice-site	duplication
271	KDM2A::SYT12	ENSG00000173120.15::ENSG00000173227.14	MFE280	SRR8615237	SRR8652127	ENDOMETRIUM	carcinoma (adenocarcinoma)	primary	arriba	TRUE	TRUE	FALSE	NA	TRUE	48	TRUE	18	KDM2A	ENSG00000173120.15	protein_coding	+	+	chr11:67119263-67258082:+	chr11:67121358:+	chr11:66886734-67025553:+	chr11:66888829:+	SYT12	ENSG00000173227.14	protein_coding	+	+	chr11:67006778-67050863:+	chr11:67021869:+	chr11:66774249-66818334:+	chr11:66789340:+	chr11:67143035,chr11:67143034,chr11:67143035	chr11:67016183,chr11:67016180,chr11:67016180	NA	NA	chr11:66910506,chr11:66910505,chr11:66910506	chr11:66783654,chr11:66783651,chr11:66783651	NA	NA	sense	sense	out-of-frame	CDS/splice-site	5'UTR/splice-site	duplication
272	KDM2A::SYT12	ENSG00000173120.15::ENSG00000173227.14	MFE280	SRR8615237	SRR8652127	ENDOMETRIUM	carcinoma (adenocarcinoma)	primary	arriba	TRUE	TRUE	FALSE	NA	TRUE	48	TRUE	18	KDM2A	ENSG00000173120.15	protein_coding	+	+	chr11:67119263-67258082:+	chr11:67132073:+	chr11:66886734-67025553:+	chr11:66899544:+	SYT12	ENSG00000173227.14	protein_coding	+	+	chr11:67006778-67050863:+	chr11:67021869:+	chr11:66774249-66818334:+	chr11:66789340:+	chr11:67143035,chr11:67143034,chr11:67143035	chr11:67016183,chr11:67016180,chr11:67016180	NA	NA	chr11:66910506,chr11:66910505,chr11:66910506	chr11:66783654,chr11:66783651,chr11:66783651	NA	NA	sense	sense	unknown	5'UTR/splice-site	5'UTR/splice-site	duplication
274	CDC42::CELA3A	ENSG00000070831.18::ENSG00000142789.20	MFE280	SRR8615237	SRR8652127	ENDOMETRIUM	carcinoma (adenocarcinoma)	primary	arriba	TRUE	TRUE	TRUE	24	TRUE	49	TRUE	19	CDC42	ENSG00000070831.18	protein_coding	+	+	chr1:22052627-22101360:+	chr1:22078583:+	chr1:22379120-22427853:+	chr1:22405076:+	CELA3A	ENSG00000142789.20	protein_coding	+	+	chr1:22001657-22012542:+	chr1:22003003:+	chr1:22328150-22339035:+	chr1:22329496:+	chr1:22078796,chr1:22078793	chr1:22002827,chr1:22002821	NA	NA	chr1:22405289,chr1:22405286	chr1:22329320,chr1:22329314	NA	NA	sense	sense	out-of-frame	CDS/splice-site	CDS/splice-site	duplication
275	CDC42::CELA3A	ENSG00000070831.18::ENSG00000142789.20	MFE280	SRR8615237	SRR8652127	ENDOMETRIUM	carcinoma (adenocarcinoma)	primary	arriba	TRUE	TRUE	FALSE	NA	TRUE	49	TRUE	19	CDC42	ENSG00000070831.18	protein_coding	+	+	chr1:22052627-22101360:+	chr1:22078583:+	chr1:22379120-22427853:+	chr1:22405076:+	CELA3A	ENSG00000142789.20	protein_coding	+	+	chr1:22001657-22012542:+	chr1:22009705:+	chr1:22328150-22339035:+	chr1:22336198:+	chr1:22078796,chr1:22078793	chr1:22002827,chr1:22002821	NA	NA	chr1:22405289,chr1:22405286	chr1:22329320,chr1:22329314	NA	NA	sense	sense	in-frame	CDS/splice-site	CDS/splice-site	duplication
276	ENSG00000289694::CELA3A	ENSG00000289694.1::ENSG00000142789.20	MFE280	SRR8615237	SRR8652127	ENDOMETRIUM	carcinoma (adenocarcinoma)	primary	arriba	TRUE	TRUE	FALSE	NA	TRUE	50	TRUE	20	ENSG00000289694	ENSG00000289694.1	protein_coding	+	+	chr1:22025142-22092943:+	chr1:22078583:+	chr1:22351635-22419436:+	chr1:22405076:+	CELA3A	ENSG00000142789.20	protein_coding	+	+	chr1:22001657-22012542:+	chr1:22003003:+	chr1:22328150-22339035:+	chr1:22329496:+	chr1:22078796,chr1:22078793	chr1:22002827,chr1:22002821	NA	NA	chr1:22405289,chr1:22405286	chr1:22329320,chr1:22329314	NA	NA	sense	sense	out-of-frame	CDS/splice-site	CDS/splice-site	duplication
277	ENSG00000289694::CELA3A	ENSG00000289694.1::ENSG00000142789.20	MFE280	SRR8615237	SRR8652127	ENDOMETRIUM	carcinoma (adenocarcinoma)	primary	arriba	TRUE	TRUE	FALSE	NA	TRUE	50	TRUE	20	ENSG00000289694	ENSG00000289694.1	protein_coding	+	+	chr1:22025142-22092943:+	chr1:22078583:+	chr1:22351635-22419436:+	chr1:22405076:+	CELA3A	ENSG00000142789.20	protein_coding	+	+	chr1:22001657-22012542:+	chr1:22009705:+	chr1:22328150-22339035:+	chr1:22336198:+	chr1:22078796,chr1:22078793	chr1:22002827,chr1:22002821	NA	NA	chr1:22405289,chr1:22405286	chr1:22329320,chr1:22329314	NA	NA	sense	sense	in-frame	CDS/splice-site	CDS/splice-site	duplication
278	MIDEAS::FGD5	ENSG00000156030.14::ENSG00000154783.12	MFE280	SRR8615237	SRR8652127	ENDOMETRIUM	carcinoma (adenocarcinoma)	primary	arriba	TRUE	TRUE	TRUE	25	TRUE	51	TRUE	21	MIDEAS	ENSG00000156030.14	protein_coding	-	-	chr14:73715122-73790285:-	chr14:73759763:-	chr14:74181825-74256988:-	chr14:74226466:-	FGD5	ENSG00000154783.12	protein_coding	+	+	chr3:14810853-14934571:+	chr3:14921918:+	chr3:14852360-14976078:+	chr3:14963425:+	chr14:73757935,chr14:73757938	chr3:14921545,chr3:14921542	NA	NA	chr14:74224638,chr14:74224641	chr3:14963052,chr3:14963049	NA	NA	sense	sense	unknown	5'UTR/splice-site	CDS/splice-site	translocation
279	MIDEAS::FGD5	ENSG00000156030.14::ENSG00000154783.12	MFE280	SRR8615237	SRR8652127	ENDOMETRIUM	carcinoma (adenocarcinoma)	primary	arriba	TRUE	TRUE	TRUE	26	TRUE	51	TRUE	21	MIDEAS	ENSG00000156030.14	protein_coding	-	-	chr14:73715122-73790285:-	chr14:73787102:-	chr14:74181825-74256988:-	chr14:74253805:-	FGD5	ENSG00000154783.12	protein_coding	+	+	chr3:14810853-14934571:+	chr3:14921918:+	chr3:14852360-14976078:+	chr3:14963425:+	chr14:73757935,chr14:73757938	chr3:14921545,chr3:14921542	NA	NA	chr14:74224638,chr14:74224641	chr3:14963052,chr3:14963049	NA	NA	sense	sense	unknown	5'UTR/splice-site	CDS/splice-site	translocation
280	MIDEAS::FGD5	ENSG00000156030.14::ENSG00000154783.12	MFE280	SRR8615237	SRR8652127	ENDOMETRIUM	carcinoma (adenocarcinoma)	primary	arriba	TRUE	TRUE	FALSE	NA	TRUE	51	TRUE	21	MIDEAS	ENSG00000156030.14	protein_coding	-	-	chr14:73715122-73790285:-	chr14:73787102:-	chr14:74181825-74256988:-	chr14:74253805:-	FGD5	ENSG00000154783.12	protein_coding	+	+	chr3:14810853-14934571:+	chr3:14922411:+	chr3:14852360-14976078:+	chr3:14963918:+	chr14:73757935,chr14:73757938	chr3:14921545,chr3:14921542	NA	NA	chr14:74224638,chr14:74224641	chr3:14963052,chr3:14963049	NA	NA	sense	sense	unknown	5'UTR/splice-site	CDS/splice-site	translocation
281	MIDEAS::FGD5	ENSG00000156030.14::ENSG00000154783.12	MFE280	SRR8615237	SRR8652127	ENDOMETRIUM	carcinoma (adenocarcinoma)	primary	arriba	TRUE	TRUE	FALSE	NA	TRUE	51	TRUE	21	MIDEAS	ENSG00000156030.14	protein_coding	-	-	chr14:73715122-73790285:-	chr14:73787102:-	chr14:74181825-74256988:-	chr14:74253805:-	FGD5	ENSG00000154783.12	protein_coding	+	+	chr3:14810853-14934571:+	chr3:14932577:+	chr3:14852360-14976078:+	chr3:14974084:+	chr14:73757935,chr14:73757938	chr3:14921545,chr3:14921542	NA	NA	chr14:74224638,chr14:74224641	chr3:14963052,chr3:14963049	NA	NA	sense	sense	unknown	5'UTR/splice-site	CDS/splice-site	translocation
282	EPIC1::ATXN10	ENSG00000224271.8::ENSG00000130638.18	MFE280	SRR8615237	SRR8652127	ENDOMETRIUM	carcinoma (adenocarcinoma)	primary	arriba	TRUE	TRUE	TRUE	27	TRUE	52	TRUE	22	EPIC1	ENSG00000224271.8	lncRNA	+	+	chr22:47630827-48023004:+	chr22:47635353:+	chr22:48026576-48418772:+	chr22:48031102:+	ATXN10	ENSG00000130638.18	protein_coding	+	+	chr22:45671798-45845307:+	chr22:45806959:+	chr22:46067678-46241187:+	chr22:46202839:+	chr22:47636277,chr22:47636275	chr22:45799496,chr22:45799491	NA	NA	chr22:48032026,chr22:48032024	chr22:46195376,chr22:46195371	NA	NA	sense	sense	unknown	exon/splice-site	CDS/splice-site	duplication
283	EPIC1::ATXN10	ENSG00000224271.8::ENSG00000130638.18	MFE280	SRR8615237	SRR8652127	ENDOMETRIUM	carcinoma (adenocarcinoma)	primary	arriba	TRUE	TRUE	FALSE	NA	TRUE	52	TRUE	22	EPIC1	ENSG00000224271.8	lncRNA	+	+	chr22:47630827-48023004:+	chr22:47631886:+	chr22:48026576-48418772:+	chr22:48027635:+	ATXN10	ENSG00000130638.18	protein_coding	+	+	chr22:45671798-45845307:+	chr22:45806959:+	chr22:46067678-46241187:+	chr22:46202839:+	chr22:47636277,chr22:47636275	chr22:45799496,chr22:45799491	NA	NA	chr22:48032026,chr22:48032024	chr22:46195376,chr22:46195371	NA	NA	sense	sense	unknown	exon/splice-site	CDS/splice-site	duplication
284	CHMP6::RPTOR	ENSG00000176108.9::ENSG00000141564.16	MFE280	SRR8615237	SRR8652127	ENDOMETRIUM	carcinoma (adenocarcinoma)	primary	arriba	TRUE	TRUE	TRUE	28	FALSE	NA	FALSE	NA	CHMP6	ENSG00000176108.9	protein_coding	+	+	chr17:80991598-81009517:+	chr17:80998420:+	chr17:78965398-78983317:+	chr17:78972220:+	RPTOR	ENSG00000141564.16	protein_coding	+	+	chr17:80544819-80966371:+	chr17:80957624:+	chr17:78518619-78940171:+	chr17:78931424:+	chr17:80999721,chr17:80999720	chr17:80953967,chr17:80953963	NA	NA	chr17:78973521,chr17:78973520	chr17:78927767,chr17:78927763	NA	NA	sense	sense	in-frame	CDS/splice-site	CDS/splice-site	duplication
286	MGAT4A::LINC02611	ENSG00000071073.13::ENSG00000226791.9	MFE280	SRR8615237	SRR8652127	ENDOMETRIUM	carcinoma (adenocarcinoma)	primary	arriba	TRUE	TRUE	FALSE	NA	FALSE	NA	FALSE	NA	MGAT4A	ENSG00000071073.13	protein_coding	-	-	chr2:98619106-98731132:-	chr2:98678304:-	chr2:99235569-99347595:-	chr2:99294767:-	LINC02611	ENSG00000226791.9	lncRNA	-	-	chr2:98761098-98775361:-	chr2:98769046:-	chr2:99377561-99391824:-	chr2:99385509:-	chr2:98676745,chr2:98676748	chr2:98769969,chr2:98769969	NA	NA	chr2:99293208,chr2:99293211	chr2:99386432,chr2:99386432	NA	NA	sense	sense	out-of-frame	CDS/splice-site	exon/splice-site	duplication
292	COPB2::COL26A1	ENSG00000184432.11::ENSG00000160963.14	MFE280	SRR8615237	SRR8652127	ENDOMETRIUM	carcinoma (adenocarcinoma)	primary	arriba	TRUE	TRUE	TRUE	29	FALSE	NA	FALSE	NA	COPB2	ENSG00000184432.11	protein_coding	-	-	chr3:139353946-139389736:-	chr3:139358998:-	chr3:139072788-139108578:-	chr3:139077840:-	COL26A1	ENSG00000160963.14	protein_coding	+	+	chr7:101362875-101559024:+	chr7:101549171:+	chr7:101006156-101202304:+	chr7:101192452:+	chr3:139358800,chr3:139358803	chr7:101549027,chr7:101549024	NA	NA	chr3:139077642,chr3:139077645	chr7:101192308,chr7:101192305	NA	NA	sense	sense	out-of-frame	CDS/splice-site	CDS/splice-site	translocation
293	CPD::GOSR1	ENSG00000108582.12::ENSG00000108587.16	MFE280	SRR8615237	SRR8652127	ENDOMETRIUM	carcinoma (adenocarcinoma)	primary	arriba	TRUE	TRUE	FALSE	NA	FALSE	NA	FALSE	NA	CPD	ENSG00000108582.12	protein_coding	+	+	chr17:30378927-30469989:+	chr17:30423697:+	chr17:28705945-28797007:+	chr17:28750715:+	GOSR1	ENSG00000108587.16	protein_coding	+	+	chr17:30477362-30527592:+	chr17:30510880:+	chr17:28804380-28854610:+	chr17:28837898:+	chr17:30424863,chr17:30424861	chr17:30505842,chr17:30505837	NA	NA	chr17:28751881,chr17:28751879	chr17:28832860,chr17:28832855	NA	NA	sense	sense	out-of-frame	CDS/splice-site	CDS/splice-site	deletion/read-through
295	GON4L::DDX19B	ENSG00000116580.20::ENSG00000157349.17	MFE280	SRR8615237	SRR8652127	ENDOMETRIUM	carcinoma (adenocarcinoma)	primary	arriba	TRUE	TRUE	TRUE	30	TRUE	54	TRUE	23	GON4L	ENSG00000116580.20	protein_coding	-	-	chr1:155749659-155859400:-	chr1:155820606:-	chr1:155719450-155829191:-	chr1:155790397:-	DDX19B	ENSG00000157349.17	protein_coding	+	+	chr16:70289663-70335305:+	chr16:70312609:+	chr16:70323566-70369208:+	chr16:70346512:+	chr1:155819568,chr1:155819574,chr1:155819572	chr16:70300550,chr16:70300389,chr16:70300546	NA	NA	chr1:155789359,chr1:155789365,chr1:155789363	chr16:70334453,chr16:70334292,chr16:70334449	NA	NA	sense	sense	in-frame	CDS/splice-site	CDS/splice-site	translocation
296	GON4L::DDX19B	ENSG00000116580.20::ENSG00000157349.17	MFE280	SRR8615237	SRR8652127	ENDOMETRIUM	carcinoma (adenocarcinoma)	primary	arriba	TRUE	TRUE	FALSE	NA	TRUE	54	TRUE	23	GON4L	ENSG00000116580.20	protein_coding	-	-	chr1:155749659-155859400:-	chr1:155820606:-	chr1:155719450-155829191:-	chr1:155790397:-	DDX19B	ENSG00000157349.17	protein_coding	+	+	chr16:70289663-70335305:+	chr16:70314902:+	chr16:70323566-70369208:+	chr16:70348805:+	chr1:155819568,chr1:155819574,chr1:155819572	chr16:70300550,chr16:70300389,chr16:70300546	NA	NA	chr1:155789359,chr1:155789365,chr1:155789363	chr16:70334453,chr16:70334292,chr16:70334449	NA	NA	sense	sense	in-frame	CDS/splice-site	CDS/splice-site	translocation
297	GON4L::ENSG00000260537	ENSG00000116580.20::ENSG00000260537.2	MFE280	SRR8615237	SRR8652127	ENDOMETRIUM	carcinoma (adenocarcinoma)	primary	arriba	TRUE	TRUE	FALSE	NA	TRUE	55	TRUE	24	GON4L	ENSG00000116580.20	protein_coding	-	-	chr1:155749659-155859400:-	chr1:155820606:-	chr1:155719450-155829191:-	chr1:155790397:-	ENSG00000260537	ENSG00000260537.2	protein_coding	+	+	chr16:70299194-70372582:+	chr16:70312609:+	chr16:70333097-70406485:+	chr16:70346512:+	chr1:155819568,chr1:155819574,chr1:155819572	chr16:70300550,chr16:70300389,chr16:70300546	NA	NA	chr1:155789359,chr1:155789365,chr1:155789363	chr16:70334453,chr16:70334292,chr16:70334449	NA	NA	sense	sense	in-frame	CDS/splice-site	CDS/splice-site	translocation
298	GON4L::ENSG00000260537	ENSG00000116580.20::ENSG00000260537.2	MFE280	SRR8615237	SRR8652127	ENDOMETRIUM	carcinoma (adenocarcinoma)	primary	arriba	TRUE	TRUE	FALSE	NA	TRUE	55	TRUE	24	GON4L	ENSG00000116580.20	protein_coding	-	-	chr1:155749659-155859400:-	chr1:155820606:-	chr1:155719450-155829191:-	chr1:155790397:-	ENSG00000260537	ENSG00000260537.2	protein_coding	+	+	chr16:70299194-70372582:+	chr16:70314902:+	chr16:70333097-70406485:+	chr16:70348805:+	chr1:155819568,chr1:155819574,chr1:155819572	chr16:70300550,chr16:70300389,chr16:70300546	NA	NA	chr1:155789359,chr1:155789365,chr1:155789363	chr16:70334453,chr16:70334292,chr16:70334449	NA	NA	sense	sense	out-of-frame	CDS/splice-site	CDS/splice-site	translocation
301	NUFIP2::ENSG00000264808	ENSG00000108256.9::ENSG00000264808.2	MFE280	SRR8615237	SRR8652127	ENDOMETRIUM	carcinoma (adenocarcinoma)	primary	arriba	TRUE	TRUE	FALSE	NA	FALSE	NA	FALSE	NA	NUFIP2	ENSG00000108256.9	protein_coding	-	-	chr17:29255839-29294148:-	chr17:29293783:-	chr17:27582857-27621166:-	chr17:27620801:-	ENSG00000264808	ENSG00000264808.2	lncRNA	-	-	chr17:29333910-29390777:-	chr17:29370305:-	chr17:27660928-27717795:-	chr17:27697323:-	chr17:29288531,chr17:29288544	chr17:29384465,chr17:29384465	NA	NA	chr17:27615549,chr17:27615562	chr17:27711483,chr17:27711483	NA	NA	sense	sense	out-of-frame	CDS/splice-site	exon/splice-site	duplication
302	SMARCC1::LINC02585	ENSG00000173473.11::ENSG00000228350.1	MFE280	SRR8615237	SRR8652127	ENDOMETRIUM	carcinoma (adenocarcinoma)	primary	arriba	TRUE	TRUE	FALSE	NA	FALSE	NA	FALSE	NA	SMARCC1	ENSG00000173473.11	protein_coding	-	-	chr3:47585269-47782106:-	chr3:47610066:-	chr3:47626759-47823596:-	chr3:47651556:-	LINC02585	ENSG00000228350.1	lncRNA	+	-	chr3:48663776-48669174:+	chr3:48664960:-	chr3:48701209-48706607:+	chr3:48702393:-	chr3:47601915,chr3:47602510,chr3:47602536	chr3:48669382,chr3:48669379,chr3:48669402	NA	NA	chr3:47643405,chr3:47644000,chr3:47644026	chr3:48706815,chr3:48706812,chr3:48706835	NA	NA	sense	antisense	out-of-frame	CDS/splice-site	intron	duplication/5'-5'
303	NIPBL::WDR70	ENSG00000164190.19::ENSG00000082068.9	MFE280	SRR8615237	SRR8652127	ENDOMETRIUM	carcinoma (adenocarcinoma)	primary	arriba	TRUE	TRUE	TRUE	31	FALSE	NA	FALSE	NA	NIPBL	ENSG00000164190.19	protein_coding	+	+	chr5:36876769-37066413:+	chr5:37010225:+	chr5:36876871-37066515:+	chr5:37010327:+	WDR70	ENSG00000082068.9	protein_coding	+	+	chr5:37379285-37753435:+	chr5:37697655:+	chr5:37379387-37753537:+	chr5:37697757:+	chr5:37014147,chr5:37014147	chr5:37657814,chr5:37657811	NA	NA	chr5:37014249,chr5:37014249	chr5:37657916,chr5:37657913	NA	NA	sense	sense	in-frame	CDS/splice-site	CDS/splice-site	deletion
304	PLEKHG1::MTHFD1L	ENSG00000120278.17::ENSG00000120254.16	MFE280	SRR8615237	SRR8652127	ENDOMETRIUM	carcinoma (adenocarcinoma)	primary	arriba	TRUE	TRUE	TRUE	32	TRUE	57	TRUE	25	PLEKHG1	ENSG00000120278.17	protein_coding	+	+	chr6:150599883-150843665:+	chr6:150650786:+	chr6:150921019-151164801:+	chr6:150971922:+	MTHFD1L	ENSG00000120254.16	protein_coding	+	+	chr6:150865679-151101887:+	chr6:150918577:+	chr6:151186815-151423023:+	chr6:151239713:+	chr6:150652072,chr6:150652064	chr6:150909093,chr6:150909079	NA	NA	chr6:150973208,chr6:150973200	chr6:151230229,chr6:151230215	NA	NA	sense	sense	unknown	5'UTR/splice-site	CDS/splice-site	deletion/read-through
305	PLEKHG1::MTHFD1L	ENSG00000120278.17::ENSG00000120254.16	MFE280	SRR8615237	SRR8652127	ENDOMETRIUM	carcinoma (adenocarcinoma)	primary	arriba	TRUE	TRUE	FALSE	NA	TRUE	57	TRUE	25	PLEKHG1	ENSG00000120278.17	protein_coding	+	+	chr6:150599883-150843665:+	chr6:150650786:+	chr6:150921019-151164801:+	chr6:150971922:+	MTHFD1L	ENSG00000120254.16	protein_coding	+	+	chr6:150865679-151101887:+	chr6:150912668:+	chr6:151186815-151423023:+	chr6:151233804:+	chr6:150652072,chr6:150652064	chr6:150909093,chr6:150909079	NA	NA	chr6:150973208,chr6:150973200	chr6:151230229,chr6:151230215	NA	NA	sense	sense	unknown	5'UTR/splice-site	exon/splice-site	deletion/read-through
310	PHACTR4::MGAT3	ENSG00000204138.13::ENSG00000128268.12	MFE280	SRR8615237	SRR8652127	ENDOMETRIUM	carcinoma (adenocarcinoma)	primary	arriba	TRUE	TRUE	FALSE	NA	FALSE	NA	FALSE	NA	PHACTR4	ENSG00000204138.13	protein_coding	+	+	chr1:28369582-28500364:+	chr1:28407463:+	chr1:28696093-28826876:+	chr1:28733974:+	MGAT3	ENSG00000128268.12	protein_coding	+	-	chr22:39457012-39492194:+	chr22:39467806:-	chr22:39853017-39888199:+	chr22:39863811:-	chr1:28456351,chr1:28456348	chr22:39474452,chr22:39474455	NA	NA	chr1:28782862,chr1:28782859	chr22:39870457,chr22:39870460	NA	NA	sense	antisense	out-of-frame	CDS/splice-site	intron	translocation/5'-5'
313	CDC42::ENSG00000285959	ENSG00000070831.18::ENSG00000285959.1	MFE280	SRR8615237	SRR8652127	ENDOMETRIUM	carcinoma (adenocarcinoma)	primary	arriba	TRUE	TRUE	FALSE	NA	TRUE	59	FALSE	NA	CDC42	ENSG00000070831.18	protein_coding	+	+	chr1:22052627-22101360:+	chr1:22078583:+	chr1:22379120-22427853:+	chr1:22405076:+	ENSG00000285959	ENSG00000285959.1	lncRNA	+	+	chr1:21983606-22030617:+	chr1:22009705:+	chr1:22310099-22357110:+	chr1:22336198:+	chr1:22078796,chr1:22078793	chr1:22002827,chr1:22002821	NA	NA	chr1:22405289,chr1:22405286	chr1:22329320,chr1:22329314	NA	NA	sense	sense	out-of-frame	CDS/splice-site	exon/splice-site	duplication
315	ENSG00000289694::ENSG00000285959	ENSG00000289694.1::ENSG00000285959.1	MFE280	SRR8615237	SRR8652127	ENDOMETRIUM	carcinoma (adenocarcinoma)	primary	arriba	TRUE	TRUE	FALSE	NA	TRUE	60	FALSE	NA	ENSG00000289694	ENSG00000289694.1	protein_coding	+	+	chr1:22025142-22092943:+	chr1:22078583:+	chr1:22351635-22419436:+	chr1:22405076:+	ENSG00000285959	ENSG00000285959.1	lncRNA	+	+	chr1:21983606-22030617:+	chr1:22009705:+	chr1:22310099-22357110:+	chr1:22336198:+	chr1:22078796,chr1:22078793	chr1:22002827,chr1:22002821	NA	NA	chr1:22405289,chr1:22405286	chr1:22329320,chr1:22329314	NA	NA	sense	sense	out-of-frame	CDS/splice-site	exon/splice-site	duplication
316	AK6::ENSG00000249295	ENSG00000085231.14::ENSG00000249295.1	MFE280	SRR8615237	SRR8652127	ENDOMETRIUM	carcinoma (adenocarcinoma)	primary	arriba	TRUE	FALSE	FALSE	NA	TRUE	61	TRUE	26	AK6	ENSG00000085231.14	protein_coding	-	-	chr5:69350984-69370013:-	chr5:69355649:-	chr5:68646811-68665840:-	chr5:68651476:-	ENSG00000249295	ENSG00000249295.1	lncRNA	-	-	chr5:69477472-69502466:-	chr5:69477675:-	chr5:68773299-68798293:-	chr5:68773502:-	NA	NA	NA	NA	NA	NA	NA	NA	sense	sense	out-of-frame	CDS/splice-site	exon/splice-site	duplication
317	AK6::ENSG00000249295	ENSG00000085231.14::ENSG00000249295.1	MFE280	SRR8615237	SRR8652127	ENDOMETRIUM	carcinoma (adenocarcinoma)	primary	arriba	TRUE	FALSE	FALSE	NA	TRUE	61	TRUE	26	AK6	ENSG00000085231.14	protein_coding	-	-	chr5:69350984-69370013:-	chr5:69366503:-	chr5:68646811-68665840:-	chr5:68662330:-	ENSG00000249295	ENSG00000249295.1	lncRNA	-	-	chr5:69477472-69502466:-	chr5:69477675:-	chr5:68773299-68798293:-	chr5:68773502:-	NA	NA	NA	NA	NA	NA	NA	NA	sense	sense	out-of-frame	CDS/splice-site	exon/splice-site	duplication
323	RAB6A::MRPL48	ENSG00000175582.20::ENSG00000175581.14	MFE280	SRR8615237	SRR8652127	ENDOMETRIUM	carcinoma (adenocarcinoma)	primary	arriba	TRUE	TRUE	FALSE	NA	FALSE	NA	FALSE	NA	RAB6A	ENSG00000175582.20	protein_coding	-	-	chr11:73675638-73761137:-	chr11:73707420:-	chr11:73386683-73472182:-	chr11:73418465:-	MRPL48	ENSG00000175581.14	protein_coding	+	-	chr11:73787872-73865133:+	chr11:73844687:-	chr11:73498917-73576178:+	chr11:73555732:-	chr11:73702894,chr11:73702897	chr11:73850657,chr11:73850657	NA	NA	chr11:73413939,chr11:73413942	chr11:73561702,chr11:73561702	NA	NA	sense	antisense	out-of-frame	CDS/splice-site	intron	duplication/5'-5'
324	GATD1::CHID1	ENSG00000177225.17::ENSG00000177830.18	MFE280	SRR8615237	SRR8652127	ENDOMETRIUM	carcinoma (adenocarcinoma)	primary	arriba	TRUE	TRUE	TRUE	36	TRUE	63	TRUE	27	GATD1	ENSG00000177225.17	protein_coding	-	-	chr11:767220-777488:-	chr11:770993:-	chr11:767220-777488:-	chr11:770993:-	CHID1	ENSG00000177830.18	protein_coding	-	-	chr11:867859-915058:-	chr11:870499:-	chr11:867859-915058:-	chr11:870499:-	chr11:767559,chr11:767566	chr11:878294,chr11:878298	NA	NA	chr11:767559,chr11:767566	chr11:878294,chr11:878298	NA	NA	sense	sense	in-frame	CDS/splice-site	CDS/splice-site	duplication
325	GATD1::CHID1	ENSG00000177225.17::ENSG00000177830.18	MFE280	SRR8615237	SRR8652127	ENDOMETRIUM	carcinoma (adenocarcinoma)	primary	arriba	TRUE	TRUE	TRUE	37	TRUE	63	TRUE	27	GATD1	ENSG00000177225.17	protein_coding	-	-	chr11:767220-777488:-	chr11:770314:-	chr11:767220-777488:-	chr11:770314:-	CHID1	ENSG00000177830.18	protein_coding	-	-	chr11:867859-915058:-	chr11:870499:-	chr11:867859-915058:-	chr11:870499:-	chr11:767559,chr11:767566	chr11:878294,chr11:878298	NA	NA	chr11:767559,chr11:767566	chr11:878294,chr11:878298	NA	NA	sense	sense	in-frame	CDS/splice-site	CDS/splice-site	duplication
326	GATD1::CHID1	ENSG00000177225.17::ENSG00000177830.18	MFE280	SRR8615237	SRR8652127	ENDOMETRIUM	carcinoma (adenocarcinoma)	primary	arriba	TRUE	TRUE	FALSE	NA	TRUE	63	TRUE	27	GATD1	ENSG00000177225.17	protein_coding	-	-	chr11:767220-777488:-	chr11:771333:-	chr11:767220-777488:-	chr11:771333:-	CHID1	ENSG00000177830.18	protein_coding	-	-	chr11:867859-915058:-	chr11:870499:-	chr11:867859-915058:-	chr11:870499:-	chr11:767559,chr11:767566	chr11:878294,chr11:878298	NA	NA	chr11:767559,chr11:767566	chr11:878294,chr11:878298	NA	NA	sense	sense	out-of-frame	CDS/splice-site	CDS/splice-site	duplication
327	GATD1::CHID1	ENSG00000177225.17::ENSG00000177830.18	MFE280	SRR8615237	SRR8652127	ENDOMETRIUM	carcinoma (adenocarcinoma)	primary	arriba	TRUE	TRUE	FALSE	NA	TRUE	63	TRUE	27	GATD1	ENSG00000177225.17	protein_coding	-	-	chr11:767220-777488:-	chr11:770679:-	chr11:767220-777488:-	chr11:770679:-	CHID1	ENSG00000177830.18	protein_coding	-	-	chr11:867859-915058:-	chr11:870499:-	chr11:867859-915058:-	chr11:870499:-	chr11:767559,chr11:767566	chr11:878294,chr11:878298	NA	NA	chr11:767559,chr11:767566	chr11:878294,chr11:878298	NA	NA	sense	sense	unknown	3'UTR/splice-site	CDS/splice-site	duplication
328	GATD1::CHID1	ENSG00000177225.17::ENSG00000177830.18	MFE280	SRR8615237	SRR8652127	ENDOMETRIUM	carcinoma (adenocarcinoma)	primary	arriba	TRUE	TRUE	FALSE	NA	TRUE	63	TRUE	27	GATD1	ENSG00000177225.17	protein_coding	-	-	chr11:767220-777488:-	chr11:770993:-	chr11:767220-777488:-	chr11:770993:-	CHID1	ENSG00000177830.18	protein_coding	-	-	chr11:867859-915058:-	chr11:874910:-	chr11:867859-915058:-	chr11:874910:-	chr11:767559,chr11:767566	chr11:878294,chr11:878298	NA	NA	chr11:767559,chr11:767566	chr11:878294,chr11:878298	NA	NA	sense	sense	out-of-frame	CDS/splice-site	exon/splice-site	duplication
329	GATD1::CHID1	ENSG00000177225.17::ENSG00000177830.18	MFE280	SRR8615237	SRR8652127	ENDOMETRIUM	carcinoma (adenocarcinoma)	primary	arriba	TRUE	TRUE	FALSE	NA	TRUE	63	TRUE	27	GATD1	ENSG00000177225.17	protein_coding	-	-	chr11:767220-777488:-	chr11:771333:-	chr11:767220-777488:-	chr11:771333:-	CHID1	ENSG00000177830.18	protein_coding	-	-	chr11:867859-915058:-	chr11:874910:-	chr11:867859-915058:-	chr11:874910:-	chr11:767559,chr11:767566	chr11:878294,chr11:878298	NA	NA	chr11:767559,chr11:767566	chr11:878294,chr11:878298	NA	NA	sense	sense	out-of-frame	CDS/splice-site	exon/splice-site	duplication
330	GATD1::CHID1	ENSG00000177225.17::ENSG00000177830.18	MFE280	SRR8615237	SRR8652127	ENDOMETRIUM	carcinoma (adenocarcinoma)	primary	arriba	TRUE	TRUE	FALSE	NA	TRUE	63	TRUE	27	GATD1	ENSG00000177225.17	protein_coding	-	-	chr11:767220-777488:-	chr11:775066:-	chr11:767220-777488:-	chr11:775066:-	CHID1	ENSG00000177830.18	protein_coding	-	-	chr11:867859-915058:-	chr11:870499:-	chr11:867859-915058:-	chr11:870499:-	chr11:767559,chr11:767566	chr11:878294,chr11:878298	NA	NA	chr11:767559,chr11:767566	chr11:878294,chr11:878298	NA	NA	sense	sense	out-of-frame	CDS/splice-site	CDS/splice-site	duplication
336	PHACTR4::PHACTR1	ENSG00000204138.13::ENSG00000112137.19	MFE280	SRR8615237	SRR8652127	ENDOMETRIUM	carcinoma (adenocarcinoma)	primary	arriba	TRUE	TRUE	FALSE	NA	FALSE	NA	FALSE	NA	PHACTR4	ENSG00000204138.13	protein_coding	+	+	chr1:28369582-28500364:+	chr1:28369825:+	chr1:28696093-28826876:+	chr1:28696336:+	PHACTR1	ENSG00000112137.19	protein_coding	+	-	chr6:12716312-13290446:+	chr6:12811058:-	chr6:12716544-13290678:+	chr6:12811290:-	chr1:28375573,chr1:28375613	chr6:12820246,chr6:12820246	NA	NA	chr1:28702084,chr1:28702124	chr6:12820478,chr6:12820478	NA	NA	sense	antisense	unknown	5'UTR/splice-site	intron	translocation/5'-5'
341	BLMH::MYO15B	ENSG00000108578.15::ENSG00000266714.11	MFE280	SRR8615237	SRR8652127	ENDOMETRIUM	carcinoma (adenocarcinoma)	primary	arriba	TRUE	TRUE	TRUE	39	TRUE	66	TRUE	28	BLMH	ENSG00000108578.15	protein_coding	-	-	chr17:30248203-30292056:-	chr17:30266885:-	chr17:28575221-28619074:-	chr17:28593903:-	MYO15B	ENSG00000266714.11	protein_coding	+	+	chr17:75587800-75626849:+	chr17:75605864:+	chr17:73583881-73622929:+	chr17:73601945:+	chr17:30260518,chr17:30260521	chr17:75605065,chr17:75605062	NA	NA	chr17:28587536,chr17:28587539	chr17:73601146,chr17:73601143	NA	NA	sense	sense	out-of-frame	CDS/splice-site	CDS/splice-site	inversion
342	BLMH::MYO15B	ENSG00000108578.15::ENSG00000266714.11	MFE280	SRR8615237	SRR8652127	ENDOMETRIUM	carcinoma (adenocarcinoma)	primary	arriba	TRUE	TRUE	FALSE	NA	TRUE	66	TRUE	28	BLMH	ENSG00000108578.15	protein_coding	-	-	chr17:30248203-30292056:-	chr17:30266885:-	chr17:28575221-28619074:-	chr17:28593903:-	MYO15B	ENSG00000266714.11	protein_coding	+	+	chr17:75587800-75626849:+	chr17:75605504:+	chr17:73583881-73622929:+	chr17:73601585:+	chr17:30260518,chr17:30260521	chr17:75605065,chr17:75605062	NA	NA	chr17:28587536,chr17:28587539	chr17:73601146,chr17:73601143	NA	NA	sense	sense	out-of-frame	CDS/splice-site	CDS/splice-site	inversion
343	BLMH::MYO15B	ENSG00000108578.15::ENSG00000266714.11	MFE280	SRR8615237	SRR8652127	ENDOMETRIUM	carcinoma (adenocarcinoma)	primary	arriba	TRUE	TRUE	FALSE	NA	TRUE	66	TRUE	28	BLMH	ENSG00000108578.15	protein_coding	-	-	chr17:30248203-30292056:-	chr17:30266885:-	chr17:28575221-28619074:-	chr17:28593903:-	MYO15B	ENSG00000266714.11	protein_coding	+	+	chr17:75587800-75626849:+	chr17:75610166:+	chr17:73583881-73622929:+	chr17:73606247:+	chr17:30260518,chr17:30260521	chr17:75605065,chr17:75605062	NA	NA	chr17:28587536,chr17:28587539	chr17:73601146,chr17:73601143	NA	NA	sense	sense	out-of-frame	CDS/splice-site	CDS/splice-site	inversion
344	BLMH::MYO15B	ENSG00000108578.15::ENSG00000266714.11	MFE280	SRR8615237	SRR8652127	ENDOMETRIUM	carcinoma (adenocarcinoma)	primary	arriba	TRUE	TRUE	FALSE	NA	TRUE	66	TRUE	28	BLMH	ENSG00000108578.15	protein_coding	-	-	chr17:30248203-30292056:-	chr17:30266885:-	chr17:28575221-28619074:-	chr17:28593903:-	MYO15B	ENSG00000266714.11	protein_coding	+	+	chr17:75587800-75626849:+	chr17:75611886:+	chr17:73583881-73622929:+	chr17:73607967:+	chr17:30260518,chr17:30260521	chr17:75605065,chr17:75605062	NA	NA	chr17:28587536,chr17:28587539	chr17:73601146,chr17:73601143	NA	NA	sense	sense	in-frame	CDS/splice-site	CDS/splice-site	inversion
345	BLMH::MYO15B	ENSG00000108578.15::ENSG00000266714.11	MFE280	SRR8615237	SRR8652127	ENDOMETRIUM	carcinoma (adenocarcinoma)	primary	arriba	TRUE	TRUE	FALSE	NA	TRUE	66	TRUE	28	BLMH	ENSG00000108578.15	protein_coding	-	-	chr17:30248203-30292056:-	chr17:30266885:-	chr17:28575221-28619074:-	chr17:28593903:-	MYO15B	ENSG00000266714.11	protein_coding	+	+	chr17:75587800-75626849:+	chr17:75612798:+	chr17:73583881-73622929:+	chr17:73608879:+	chr17:30260518,chr17:30260521	chr17:75605065,chr17:75605062	NA	NA	chr17:28587536,chr17:28587539	chr17:73601146,chr17:73601143	NA	NA	sense	sense	out-of-frame	CDS/splice-site	CDS/splice-site	inversion
346	NUMB::HEATR4	ENSG00000133961.21::ENSG00000187105.9	MFE280	SRR8615237	SRR8652127	ENDOMETRIUM	carcinoma (adenocarcinoma)	primary	arriba	TRUE	TRUE	TRUE	40	FALSE	NA	FALSE	NA	NUMB	ENSG00000133961.21	protein_coding	-	-	chr14:73275107-73458617:-	chr14:73409937:-	chr14:73741815-73925323:-	chr14:73876645:-	HEATR4	ENSG00000187105.9	protein_coding	-	-	chr14:73478484-73558947:-	chr14:73493124:-	chr14:73945189-74025651:-	chr14:73959828:-	chr14:73409309,chr14:73409313	chr14:73494627,chr14:73494628	NA	NA	chr14:73876017,chr14:73876021	chr14:73961331,chr14:73961332	NA	NA	sense	sense	unknown	5'UTR/splice-site	CDS/splice-site	duplication
347	RAD50::P4HA2	ENSG00000113522.14::ENSG00000072682.20	MFE280	SRR8615237	SRR8652127	ENDOMETRIUM	carcinoma (adenocarcinoma)	primary	arriba	TRUE	TRUE	FALSE	NA	FALSE	NA	FALSE	NA	RAD50	ENSG00000113522.14	protein_coding	+	+	chr5:132556019-132646349:+	chr5:132559367:+	chr5:131891711-131982041:+	chr5:131895059:+	P4HA2	ENSG00000072682.20	protein_coding	-	+	chr5:132190147-132295315:-	chr5:132252855:+	chr5:131525840-131631008:-	chr5:131588548:+	chr5:132566317,chr5:132566316	chr5:132251521,chr5:132251517	NA	NA	chr5:131902009,chr5:131902008	chr5:131587214,chr5:131587210	NA	NA	sense	antisense	out-of-frame	CDS/splice-site	intron	duplication/5'-5'
348	CHCHD6::TXNRD3	ENSG00000159685.11::ENSG00000197763.20	MFE280	SRR8615237	SRR8652127	ENDOMETRIUM	carcinoma (adenocarcinoma)	primary	arriba	TRUE	TRUE	FALSE	NA	FALSE	NA	FALSE	NA	CHCHD6	ENSG00000159685.11	protein_coding	+	+	chr3:126704240-126960420:+	chr3:126704399:+	chr3:126423083-126679263:+	chr3:126423242:+	TXNRD3	ENSG00000197763.20	protein_coding	-	+	chr3:126571779-126655124:-	chr3:126604628:+	chr3:126290622-126373967:-	chr3:126323471:+	chr3:126726719,chr3:126726718	chr3:126591644,chr3:126591640	NA	NA	chr3:126445562,chr3:126445561	chr3:126310487,chr3:126310483	NA	NA	sense	antisense	out-of-frame	CDS/splice-site	intron	duplication/5'-5'
349	ENSG00000285006::HEATR4	ENSG00000285006.1::ENSG00000187105.9	MFE280	SRR8615237	SRR8652127	ENDOMETRIUM	carcinoma (adenocarcinoma)	primary	arriba	TRUE	TRUE	FALSE	NA	FALSE	NA	FALSE	NA	ENSG00000285006	ENSG00000285006.1	lncRNA	-	-	chr14:73366897-73463642:-	chr14:73409937:-	chr14:73833605-73930348:-	chr14:73876645:-	HEATR4	ENSG00000187105.9	protein_coding	-	-	chr14:73478484-73558947:-	chr14:73493124:-	chr14:73945189-74025651:-	chr14:73959828:-	chr14:73409309,chr14:73409313	chr14:73494627,chr14:73494628	NA	NA	chr14:73876017,chr14:73876021	chr14:73961331,chr14:73961332	NA	NA	sense	sense	unknown	exon/splice-site	CDS/splice-site	duplication
350	ARHGEF11::ENSG00000286073	ENSG00000132694.19::ENSG00000286073.1	MFE280	SRR8615237	SRR8652127	ENDOMETRIUM	carcinoma (adenocarcinoma)	primary	arriba	TRUE	TRUE	FALSE	NA	TRUE	67	TRUE	29	ARHGEF11	ENSG00000132694.19	protein_coding	-	-	chr1:156934840-157045742:-	chr1:156971697:-	chr1:156904632-157015534:-	chr1:156941489:-	ENSG00000286073	ENSG00000286073.1	unprocessed_pseudogene	-	-	chr1:157287267-157310655:-	chr1:157291982:-	chr1:157257057-157280445:-	chr1:157261772:-	chr1:156970810	chr1:157293045	NA	NA	chr1:156940602	chr1:157262835	NA	NA	sense	sense	out-of-frame	CDS/splice-site	exon/splice-site	duplication
351	ARHGEF11::ENSG00000286073	ENSG00000132694.19::ENSG00000286073.1	MFE280	SRR8615237	SRR8652127	ENDOMETRIUM	carcinoma (adenocarcinoma)	primary	arriba	TRUE	TRUE	FALSE	NA	TRUE	67	TRUE	29	ARHGEF11	ENSG00000132694.19	protein_coding	-	-	chr1:156934840-157045742:-	chr1:156976983:-	chr1:156904632-157015534:-	chr1:156946775:-	ENSG00000286073	ENSG00000286073.1	unprocessed_pseudogene	-	-	chr1:157287267-157310655:-	chr1:157291982:-	chr1:157257057-157280445:-	chr1:157261772:-	chr1:156970810	chr1:157293045	NA	NA	chr1:156940602	chr1:157262835	NA	NA	sense	sense	out-of-frame	CDS/splice-site	exon/splice-site	duplication
352	RBBP8::ENSG00000266850	ENSG00000101773.19::ENSG00000266850.1	MFE280	SRR8615237	SRR8652127	ENDOMETRIUM	carcinoma (adenocarcinoma)	primary	arriba	TRUE	TRUE	FALSE	NA	FALSE	NA	FALSE	NA	RBBP8	ENSG00000101773.19	protein_coding	+	+	chr18:22798261-23026488:+	chr18:22949713:+	chr18:20378224-20606451:+	chr18:20529676:+	ENSG00000266850	ENSG00000266850.1	lncRNA	-	+	chr18:22723491-22907721:-	chr18:22783495:+	chr18:20303454-20487684:-	chr18:20363458:+	chr18:22951456,chr18:22951454	chr18:22770698,chr18:22770693	NA	NA	chr18:20531419,chr18:20531417	chr18:20350661,chr18:20350656	NA	NA	sense	antisense	out-of-frame	CDS/splice-site	intron	duplication/5'-5'
353	RAB3B::ZFYVE9	ENSG00000169213.7::ENSG00000157077.16	MFE280	SRR8615237	SRR8652127	ENDOMETRIUM	carcinoma (adenocarcinoma)	primary	arriba	TRUE	TRUE	FALSE	NA	FALSE	NA	FALSE	NA	RAB3B	ENSG00000169213.7	protein_coding	-	-	chr1:51907956-51990700:-	chr1:51937294:-	chr1:52373628-52456372:-	chr1:52402966:-	ZFYVE9	ENSG00000157077.16	protein_coding	+	-	chr1:52142089-52348671:+	chr1:52167913:-	chr1:52607761-52814343:+	chr1:52633585:-	chr1:51935290,chr1:51935290,chr1:51935304	chr1:52195804,chr1:52195802,chr1:52195815	NA	NA	chr1:52400962,chr1:52400962,chr1:52400976	chr1:52661476,chr1:52661474,chr1:52661487	NA	NA	sense	antisense	out-of-frame	CDS/splice-site	intron	duplication/5'-5'
354	RBBP8::ENSG00000265943	ENSG00000101773.19::ENSG00000265943.1	MFE280	SRR8615237	SRR8652127	ENDOMETRIUM	carcinoma (adenocarcinoma)	primary	arriba	TRUE	TRUE	FALSE	NA	FALSE	NA	FALSE	NA	RBBP8	ENSG00000101773.19	protein_coding	+	+	chr18:22798261-23026488:+	chr18:22949713:+	chr18:20378224-20606451:+	chr18:20529676:+	ENSG00000265943	ENSG00000265943.1	lncRNA	-	+	chr18:22699481-22933764:-	chr18:22783495:+	chr18:20279444-20513727:-	chr18:20363458:+	chr18:22951456,chr18:22951454	chr18:22770698,chr18:22770693	NA	NA	chr18:20531419,chr18:20531417	chr18:20350661,chr18:20350656	NA	NA	sense	antisense	out-of-frame	CDS/splice-site	intron	duplication/5'-5'
356	DOCK4::ZNF804B	ENSG00000128512.24::ENSG00000182348.7	MFE280	SRR8615237	SRR8652127	ENDOMETRIUM	carcinoma (adenocarcinoma)	primary	arriba	TRUE	TRUE	FALSE	NA	FALSE	NA	FALSE	NA	DOCK4	ENSG00000128512.24	protein_coding	-	-	chr7:111726110-112206407:-	chr7:111746334:-	chr7:111366166-111846462:-	chr7:111386390:-	ZNF804B	ENSG00000182348.7	protein_coding	+	-	chr7:88759700-89338528:+	chr7:89010502:-	chr7:88389014-88967842:+	chr7:88639816:-	chr7:111745273,chr7:111745289,chr7:111745298	chr7:89043054,chr7:89043064,chr7:89043169	NA	NA	chr7:111385329,chr7:111385345,chr7:111385354	chr7:88672368,chr7:88672378,chr7:88672483	NA	NA	sense	antisense	out-of-frame	CDS/splice-site	intron	deletion/5'-5'
358	ABCC1::MYH11	ENSG00000103222.20::ENSG00000133392.18	MFE280	SRR8615237	SRR8652127	ENDOMETRIUM	carcinoma (adenocarcinoma)	primary	arriba	TRUE	TRUE	FALSE	NA	FALSE	NA	FALSE	NA	ABCC1	ENSG00000103222.20	protein_coding	+	+	chr16:15949138-16143257:+	chr16:16033170:+	chr16:16042995-16237114:+	chr16:16127027:+	MYH11	ENSG00000133392.18	protein_coding	-	+	chr16:15703135-15857028:-	chr16:15823133:+	chr16:15796992-15950885:-	chr16:15916990:+	chr16:16035699,chr16:16035700	chr16:15822164,chr16:15822162	NA	NA	chr16:16129556,chr16:16129557	chr16:15916021,chr16:15916019	NA	NA	sense	antisense	out-of-frame	CDS/splice-site	intron	duplication/5'-5'
362	REV3L::GTF3C6	ENSG00000009413.17::ENSG00000155115.7	MFE280	SRR8615237	SRR8652127	ENDOMETRIUM	carcinoma (adenocarcinoma)	primary	arriba	TRUE	TRUE	TRUE	42	FALSE	NA	FALSE	NA	REV3L	ENSG00000009413.17	protein_coding	-	-	chr6:111299028-111483715:-	chr6:111372596:-	chr6:111620231-111804918:-	chr6:111693799:-	GTF3C6	ENSG00000155115.7	protein_coding	+	+	chr6:110958706-110967890:+	chr6:110962392:+	chr6:111279909-111289093:+	chr6:111283595:+	chr6:111367156,chr6:111367166	chr6:110962142,chr6:110962132	NA	NA	chr6:111688359,chr6:111688369	chr6:111283345,chr6:111283335	NA	NA	sense	sense	out-of-frame	CDS/splice-site	CDS/splice-site	inversion
363	HEY2::LINC02523	ENSG00000135547.9::ENSG00000224506.3	MFE280	SRR8615237	SRR8652127	ENDOMETRIUM	carcinoma (adenocarcinoma)	primary	arriba	TRUE	TRUE	FALSE	NA	FALSE	NA	FALSE	NA	HEY2	ENSG00000135547.9	protein_coding	+	+	chr6:125747664-125761269:+	chr6:125754546:+	chr6:126068810-126082415:+	chr6:126075692:+	LINC02523	ENSG00000224506.3	lncRNA	+	+	chr6:125674353-125720218:+	chr6:125717458:+	chr6:125995499-126041364:+	chr6:126038604:+	chr6:125758908,chr6:125758907	chr6:125711909,chr6:125711905	NA	NA	chr6:126080054,chr6:126080053	chr6:126033055,chr6:126033051	NA	NA	sense	sense	out-of-frame	CDS/splice-site	exon/splice-site	duplication
368	CASC3::FBXO47	ENSG00000108349.17::ENSG00000204952.3	MFE280	SRR8615237	SRR8652127	ENDOMETRIUM	carcinoma (adenocarcinoma)	primary	arriba	TRUE	TRUE	FALSE	NA	FALSE	NA	FALSE	NA	CASC3	ENSG00000108349.17	protein_coding	+	+	chr17:40140318-40172171:+	chr17:40162901:+	chr17:38296571-38328424:+	chr17:38319154:+	FBXO47	ENSG00000204952.3	protein_coding	-	+	chr17:38936432-38967403:-	chr17:38957860:+	chr17:37092685-37123656:-	chr17:37114113:+	chr17:40163278,chr17:40163188,chr17:40163188	chr17:38941818,chr17:38941760,chr17:38941757	NA	NA	chr17:38319531,chr17:38319441,chr17:38319441	chr17:37098071,chr17:37098013,chr17:37098010	NA	NA	sense	antisense	out-of-frame	CDS/splice-site	intron	duplication/5'-5'
369	CFTR::CTTNBP2	ENSG00000001626.18::ENSG00000077063.11	MFE280	SRR8615237	SRR8652127	ENDOMETRIUM	carcinoma (adenocarcinoma)	primary	arriba	TRUE	TRUE	FALSE	NA	FALSE	NA	FALSE	NA	CFTR	ENSG00000001626.18	protein_coding	+	-	chr7:117287120-117715971:+	chr7:117639856:-	chr7:116927174-117356025:+	chr7:117279910:-	CTTNBP2	ENSG00000077063.11	protein_coding	-	-	chr7:117710651-117874139:-	chr7:117735421:-	chr7:117350705-117514193:-	chr7:117375475:-	chr7:117636873,chr7:117636879	chr7:117740857,chr7:117740860	NA	NA	chr7:117276927,chr7:117276933	chr7:117380911,chr7:117380914	NA	NA	antisense	sense	unknown	intron	CDS/splice-site	duplication/3'-3'
370	ENSG00000083622::CTTNBP2	ENSG00000083622.8::ENSG00000077063.11	MFE280	SRR8615237	SRR8652127	ENDOMETRIUM	carcinoma (adenocarcinoma)	primary	arriba	TRUE	TRUE	FALSE	NA	FALSE	NA	FALSE	NA	ENSG00000083622	ENSG00000083622.8	lncRNA	-	-	chr7:117604791-117647415:-	chr7:117639856:-	chr7:117244845-117287469:-	chr7:117279910:-	CTTNBP2	ENSG00000077063.11	protein_coding	-	-	chr7:117710651-117874139:-	chr7:117735421:-	chr7:117350705-117514193:-	chr7:117375475:-	chr7:117636873,chr7:117636879	chr7:117740857,chr7:117740860	NA	NA	chr7:117276927,chr7:117276933	chr7:117380911,chr7:117380914	NA	NA	sense	sense	unknown	intron	CDS/splice-site	duplication
371	ITGBL1::ENSG00000263551	ENSG00000198542.15::ENSG00000263551.6	MFE280	SRR8615237	SRR8652127	ENDOMETRIUM	carcinoma (adenocarcinoma)	primary	arriba	TRUE	TRUE	FALSE	NA	FALSE	NA	FALSE	NA	ITGBL1	ENSG00000198542.15	protein_coding	+	+	chr13:101452593-101720856:+	chr13:101598299:+	chr13:102104944-102373206:+	chr13:102250649:+	ENSG00000263551	ENSG00000263551.6	lncRNA	+	+	chr18:976589-1310018:+	chr18:1159179:+	chr18:976590-1310019:+	chr18:1159180:+	chr13:101643589	chr18:1138046	NA	NA	chr13:102295939	chr18:1138047	NA	NA	sense	sense	out-of-frame	CDS/splice-site	exon/splice-site	translocation
372	YTHDC2::ENSG00000249746	ENSG00000047188.16::ENSG00000249746.3	MFE280	SRR8615237	SRR8652127	ENDOMETRIUM	carcinoma (adenocarcinoma)	primary	arriba	TRUE	TRUE	FALSE	NA	FALSE	NA	FALSE	NA	YTHDC2	ENSG00000047188.16	protein_coding	+	+	chr5:113513694-113595285:+	chr5:113581709:+	chr5:112849391-112930982:+	chr5:112917406:+	ENSG00000249746	ENSG00000249746.3	lncRNA	-	-	chr5:96213263-96215075:-	chr5:96214967:-	chr5:95548967-95550779:-	chr5:95550671:-	chr5:113582773,chr5:113582774	chr5:96215266,chr5:96215266	NA	NA	chr5:112918470,chr5:112918471	chr5:95550970,chr5:95550970	NA	NA	sense	sense	out-of-frame	CDS/splice-site	exon	inversion
378	ENSG00000283782::P4HA2	ENSG00000283782.2::ENSG00000072682.20	MFE280	SRR8615237	SRR8652127	ENDOMETRIUM	carcinoma (adenocarcinoma)	primary	arriba	TRUE	TRUE	FALSE	NA	FALSE	NA	FALSE	NA	ENSG00000283782	ENSG00000283782.2	protein_coding	+	+	chr5:132410832-132646079:+	chr5:132559367:+	chr5:131746524-131981771:+	chr5:131895059:+	P4HA2	ENSG00000072682.20	protein_coding	-	+	chr5:132190147-132295315:-	chr5:132252855:+	chr5:131525840-131631008:-	chr5:131588548:+	chr5:132566317,chr5:132566316	chr5:132251521,chr5:132251517	NA	NA	chr5:131902009,chr5:131902008	chr5:131587214,chr5:131587210	NA	NA	sense	antisense	unknown	5'UTR/splice-site	intron	duplication/5'-5'
379	MPP7::PARD3	ENSG00000150054.19::ENSG00000148498.17	MFE280	SRR8615237	SRR8652127	ENDOMETRIUM	carcinoma (adenocarcinoma)	primary	arriba	TRUE	TRUE	TRUE	44	FALSE	NA	FALSE	NA	MPP7	ENSG00000150054.19	protein_coding	-	-	chr10:28050993-28334486:-	chr10:28302861:-	chr10:28339922-28623415:-	chr10:28591790:-	PARD3	ENSG00000148498.17	protein_coding	-	-	chr10:34109560-34815325:-	chr10:34131583:-	chr10:34398488-35104253:-	chr10:34420511:-	chr10:28276374,chr10:28276376	chr10:34168391,chr10:34168390	NA	NA	chr10:28565303,chr10:28565305	chr10:34457319,chr10:34457318	NA	NA	sense	sense	unknown	5'UTR/splice-site	CDS/splice-site	duplication
380	SLC22A17::MYH7	ENSG00000092096.19::ENSG00000092054.13	MFE280	SRR8615237	SRR8652127	ENDOMETRIUM	carcinoma (adenocarcinoma)	primary	arriba	TRUE	TRUE	TRUE	45	TRUE	71	TRUE	30	SLC22A17	ENSG00000092096.19	protein_coding	-	-	chr14:23346314-23352912:-	chr14:23348506:-	chr14:23815523-23822121:-	chr14:23817715:-	MYH7	ENSG00000092054.13	protein_coding	-	-	chr14:23412740-23435660:-	chr14:23434249:-	chr14:23881949-23904869:-	chr14:23903458:-	chr14:23348495,chr14:23348497	chr14:23435545,chr14:23435544	NA	NA	chr14:23817704,chr14:23817706	chr14:23904754,chr14:23904753	NA	NA	sense	sense	unknown	CDS/splice-site	5'UTR/splice-site	duplication
381	SLC22A17::MYH7	ENSG00000092096.19::ENSG00000092054.13	MFE280	SRR8615237	SRR8652127	ENDOMETRIUM	carcinoma (adenocarcinoma)	primary	arriba	TRUE	TRUE	TRUE	46	TRUE	71	TRUE	30	SLC22A17	ENSG00000092096.19	protein_coding	-	-	chr14:23346314-23352912:-	chr14:23349272:-	chr14:23815523-23822121:-	chr14:23818481:-	MYH7	ENSG00000092054.13	protein_coding	-	-	chr14:23412740-23435660:-	chr14:23434249:-	chr14:23881949-23904869:-	chr14:23903458:-	chr14:23348495,chr14:23348497	chr14:23435545,chr14:23435544	NA	NA	chr14:23817704,chr14:23817706	chr14:23904754,chr14:23904753	NA	NA	sense	sense	unknown	CDS/splice-site	5'UTR/splice-site	duplication
382	SLC22A17::MYH7	ENSG00000092096.19::ENSG00000092054.13	MFE280	SRR8615237	SRR8652127	ENDOMETRIUM	carcinoma (adenocarcinoma)	primary	arriba	TRUE	TRUE	FALSE	NA	TRUE	71	TRUE	30	SLC22A17	ENSG00000092096.19	protein_coding	-	-	chr14:23346314-23352912:-	chr14:23349272:-	chr14:23815523-23822121:-	chr14:23818481:-	MYH7	ENSG00000092054.13	protein_coding	-	-	chr14:23412740-23435660:-	chr14:23433740:-	chr14:23881949-23904869:-	chr14:23902949:-	chr14:23348495,chr14:23348497	chr14:23435545,chr14:23435544	NA	NA	chr14:23817704,chr14:23817706	chr14:23904754,chr14:23904753	NA	NA	sense	sense	unknown	CDS/splice-site	5'UTR/splice-site	duplication
383	ESCO1::DPP10	ENSG00000141446.11::ENSG00000175497.17	MFE280	SRR8615237	SRR8652127	ENDOMETRIUM	carcinoma (adenocarcinoma)	primary	arriba	TRUE	TRUE	FALSE	NA	FALSE	NA	FALSE	NA	ESCO1	ENSG00000141446.11	protein_coding	-	-	chr18:21529284-21600884:-	chr18:21600623:-	chr18:19109245-19180845:-	chr18:19180584:-	DPP10	ENSG00000175497.17	protein_coding	+	-	chr2:114442299-115845780:+	chr2:114855946:-	chr2:115199876-116603356:+	chr2:115613523:-	chr18:21599238,chr18:21599244	chr2:114966197,chr2:114966200	NA	NA	chr18:19179199,chr18:19179205	chr2:115723774,chr2:115723777	NA	NA	sense	antisense	unknown	5'UTR/splice-site	intron	translocation/5'-5'
384	SMG1::ENSG00000259925	ENSG00000157106.18::ENSG00000259925.1	MFE280	SRR8615237	SRR8652127	ENDOMETRIUM	carcinoma (adenocarcinoma)	primary	arriba	TRUE	TRUE	FALSE	NA	TRUE	72	TRUE	31	SMG1	ENSG00000157106.18	protein_coding	-	-	chr16:18804860-18926408:-	chr16:18925950:-	chr16:18816182-18937730:-	chr16:18937272:-	ENSG00000259925	ENSG00000259925.1	lncRNA	-	-	chr16:19343647-19401693:-	chr16:19396249:-	chr16:19354969-19413015:-	chr16:19407571:-	chr16:18909834,chr16:18909837	chr16:19399401,chr16:19399401	NA	NA	chr16:18921156,chr16:18921159	chr16:19410723,chr16:19410723	NA	NA	sense	sense	out-of-frame	CDS/splice-site	exon/splice-site	duplication
385	SMG1::ENSG00000259925	ENSG00000157106.18::ENSG00000259925.1	MFE280	SRR8615237	SRR8652127	ENDOMETRIUM	carcinoma (adenocarcinoma)	primary	arriba	TRUE	TRUE	FALSE	NA	TRUE	72	TRUE	31	SMG1	ENSG00000157106.18	protein_coding	-	-	chr16:18804860-18926408:-	chr16:18925679:-	chr16:18816182-18937730:-	chr16:18937001:-	ENSG00000259925	ENSG00000259925.1	lncRNA	-	-	chr16:19343647-19401693:-	chr16:19396249:-	chr16:19354969-19413015:-	chr16:19407571:-	chr16:18909834,chr16:18909837	chr16:19399401,chr16:19399401	NA	NA	chr16:18921156,chr16:18921159	chr16:19410723,chr16:19410723	NA	NA	sense	sense	unknown	5'UTR/splice-site	exon/splice-site	duplication
386	SMG1::ENSG00000259925	ENSG00000157106.18::ENSG00000259925.1	MFE280	SRR8615237	SRR8652127	ENDOMETRIUM	carcinoma (adenocarcinoma)	primary	arriba	TRUE	TRUE	FALSE	NA	TRUE	72	TRUE	31	SMG1	ENSG00000157106.18	protein_coding	-	-	chr16:18804860-18926408:-	chr16:18925950:-	chr16:18816182-18937730:-	chr16:18937272:-	ENSG00000259925	ENSG00000259925.1	lncRNA	-	-	chr16:19343647-19401693:-	chr16:19367877:-	chr16:19354969-19413015:-	chr16:19379199:-	chr16:18909834,chr16:18909837	chr16:19399401,chr16:19399401	NA	NA	chr16:18921156,chr16:18921159	chr16:19410723,chr16:19410723	NA	NA	sense	sense	out-of-frame	CDS/splice-site	exon/splice-site	duplication
387	SMG1::ENSG00000259925	ENSG00000157106.18::ENSG00000259925.1	MFE280	SRR8615237	SRR8652127	ENDOMETRIUM	carcinoma (adenocarcinoma)	primary	arriba	TRUE	TRUE	FALSE	NA	TRUE	72	TRUE	31	SMG1	ENSG00000157106.18	protein_coding	-	-	chr16:18804860-18926408:-	chr16:18925950:-	chr16:18816182-18937730:-	chr16:18937272:-	ENSG00000259925	ENSG00000259925.1	lncRNA	-	-	chr16:19343647-19401693:-	chr16:19354801:-	chr16:19354969-19413015:-	chr16:19366123:-	chr16:18909834,chr16:18909837	chr16:19399401,chr16:19399401	NA	NA	chr16:18921156,chr16:18921159	chr16:19410723,chr16:19410723	NA	NA	sense	sense	out-of-frame	CDS/splice-site	exon/splice-site	duplication
388	RNF111::TAPT1-AS1	ENSG00000157450.16::ENSG00000263327.6	MFE280	SRR8615237	SRR8652127	ENDOMETRIUM	carcinoma (adenocarcinoma)	primary	arriba	TRUE	TRUE	FALSE	NA	FALSE	NA	FALSE	NA	RNF111	ENSG00000157450.16	protein_coding	+	+	chr15:58865175-59097419:+	chr15:59081284:+	chr15:59157374-59389618:+	chr15:59373483:+	TAPT1-AS1	ENSG00000263327.6	lncRNA	+	-	chr4:16226685-16320140:+	chr4:16258160:-	chr4:16228308-16321763:+	chr4:16259783:-	chr15:59082951,chr15:59082952	chr4:16266872,chr4:16266871	NA	NA	chr15:59375150,chr15:59375151	chr4:16268495,chr4:16268494	NA	NA	sense	antisense	out-of-frame	CDS/splice-site	exon	translocation/5'-5'
389	CLSTN1::PLCB1	ENSG00000171603.18::ENSG00000182621.19	MFE280	SRR8615237	SRR8652127	ENDOMETRIUM	carcinoma (adenocarcinoma)	primary	arriba	TRUE	TRUE	FALSE	NA	FALSE	NA	FALSE	NA	CLSTN1	ENSG00000171603.18	protein_coding	-	-	chr1:9728926-9823984:-	chr1:9773272:-	chr1:9788984-9884042:-	chr1:9833330:-	PLCB1	ENSG00000182621.19	protein_coding	+	-	chr20:8077251-8968360:+	chr20:8177382:-	chr20:8057898-8949007:+	chr20:8158029:-	chr1:9767109,chr1:9767114	chr20:8180628,chr20:8180630	NA	NA	chr1:9827167,chr1:9827172	chr20:8161275,chr20:8161277	NA	NA	sense	antisense	out-of-frame	CDS/splice-site	intron	translocation/5'-5'
391	SLX4::ADCY9	ENSG00000188827.12::ENSG00000162104.10	MFE280	SRR8615237	SRR8652127	ENDOMETRIUM	carcinoma (adenocarcinoma)	primary	arriba	TRUE	TRUE	FALSE	NA	FALSE	NA	FALSE	NA	SLX4	ENSG00000188827.12	protein_coding	-	-	chr16:3581181-3611606:-	chr16:3606474:-	chr16:3631182-3661607:-	chr16:3656475:-	ADCY9	ENSG00000162104.10	protein_coding	-	-	chr16:3953387-4116442:-	chr16:3993510:-	chr16:4003388-4166443:-	chr16:4043511:-	chr16:3605416,chr16:3605418	chr16:4005220,chr16:4005219	NA	NA	chr16:3655417,chr16:3655419	chr16:4055221,chr16:4055220	NA	NA	sense	sense	out-of-frame	CDS/splice-site	CDS/splice-site	duplication
393	ENSG00000259420::HMG20A	ENSG00000259420.5::ENSG00000140382.15	MFE280	SRR8615237	SRR8652127	ENDOMETRIUM	carcinoma (adenocarcinoma)	primary	arriba	TRUE	TRUE	TRUE	47	FALSE	NA	FALSE	NA	ENSG00000259420	ENSG00000259420.5	lncRNA	+	+	chr15:77568970-77608888:+	chr15:77569176:+	chr15:77861312-77901230:+	chr15:77861518:+	HMG20A	ENSG00000140382.15	protein_coding	+	+	chr15:77420412-77485607:+	chr15:77471783:+	chr15:77712754-77777949:+	chr15:77764125:+	chr15:77572321,chr15:77572322	chr15:77471047,chr15:77471045	NA	NA	chr15:77864663,chr15:77864664	chr15:77763389,chr15:77763387	NA	NA	sense	sense	unknown	exon/splice-site	CDS/splice-site	duplication
394	NUTM2B-AS1::RAPGEF4	ENSG00000225484.7::ENSG00000091428.18	MFE280	SRR8615237	SRR8652127	ENDOMETRIUM	carcinoma (adenocarcinoma)	primary	arriba	TRUE	TRUE	TRUE	48	TRUE	73	TRUE	32	NUTM2B-AS1	ENSG00000225484.7	lncRNA	-	-	chr10:79661394-79826594:-	chr10:79808759:-	chr10:81421150-81586350:-	chr10:81568515:-	RAPGEF4	ENSG00000091428.18	protein_coding	+	+	chr2:172735274-173052893:+	chr2:172795025:+	chr2:173600002-173917621:+	chr2:173659753:+	chr10:79807563,chr10:79807569	chr2:172791484,chr2:172791478	NA	NA	chr10:81567319,chr10:81567325	chr2:173656212,chr2:173656206	NA	NA	sense	sense	unknown	exon/splice-site	CDS/splice-site	translocation
395	NUTM2B-AS1::RAPGEF4	ENSG00000225484.7::ENSG00000091428.18	MFE280	SRR8615237	SRR8652127	ENDOMETRIUM	carcinoma (adenocarcinoma)	primary	arriba	TRUE	TRUE	FALSE	NA	TRUE	73	TRUE	32	NUTM2B-AS1	ENSG00000225484.7	lncRNA	-	-	chr10:79661394-79826594:-	chr10:79814613:-	chr10:81421150-81586350:-	chr10:81574369:-	RAPGEF4	ENSG00000091428.18	protein_coding	+	+	chr2:172735274-173052893:+	chr2:172795025:+	chr2:173600002-173917621:+	chr2:173659753:+	chr10:79807563,chr10:79807569	chr2:172791484,chr2:172791478	NA	NA	chr10:81567319,chr10:81567325	chr2:173656212,chr2:173656206	NA	NA	sense	sense	unknown	exon/splice-site	CDS/splice-site	translocation
396	PPM1L::B3GALNT1	ENSG00000163590.14::ENSG00000169255.15	MFE280	SRR8615237	SRR8652127	ENDOMETRIUM	carcinoma (adenocarcinoma)	primary	arriba	TRUE	TRUE	FALSE	NA	FALSE	NA	FALSE	NA	PPM1L	ENSG00000163590.14	protein_coding	+	-	chr3:160755602-161078902:+	chr3:161076624:-	chr3:160473390-160796690:+	chr3:160794412:-	B3GALNT1	ENSG00000169255.15	protein_coding	-	-	chr3:161083883-161105411:-	chr3:161086788:-	chr3:160801671-160823199:-	chr3:160804576:-	chr3:161076599,chr3:161076603	chr3:161096099,chr3:161096100	NA	NA	chr3:160794387,chr3:160794391	chr3:160813887,chr3:160813888	NA	NA	antisense	sense	unknown	3'UTR	5'UTR/splice-site	duplication/3'-3'
397	PIK3R3::MKNK1	ENSG00000117461.15::ENSG00000079277.22	MFE280	SRR8615237	SRR8652127	ENDOMETRIUM	carcinoma (adenocarcinoma)	primary	arriba	TRUE	TRUE	FALSE	NA	TRUE	74	TRUE	33	PIK3R3	ENSG00000117461.15	protein_coding	-	-	chr1:46040140-46133036:-	chr1:46080642:-	chr1:46505812-46598708:-	chr1:46546314:-	MKNK1	ENSG00000079277.22	protein_coding	-	-	chr1:46557407-46616843:-	chr1:46584803:-	chr1:47023079-47082515:-	chr1:47050475:-	chr1:46080223,chr1:46080226	chr1:46585159,chr1:46585159	NA	NA	chr1:46545895,chr1:46545898	chr1:47050831,chr1:47050831	NA	NA	sense	sense	out-of-frame	CDS/splice-site	exon/splice-site	duplication
398	PIK3R3::MKNK1	ENSG00000117461.15::ENSG00000079277.22	MFE280	SRR8615237	SRR8652127	ENDOMETRIUM	carcinoma (adenocarcinoma)	primary	arriba	TRUE	TRUE	FALSE	NA	TRUE	74	TRUE	33	PIK3R3	ENSG00000117461.15	protein_coding	-	-	chr1:46040140-46133036:-	chr1:46080642:-	chr1:46505812-46598708:-	chr1:46546314:-	MKNK1	ENSG00000079277.22	protein_coding	-	-	chr1:46557407-46616843:-	chr1:46583329:-	chr1:47023079-47082515:-	chr1:47049001:-	chr1:46080223,chr1:46080226	chr1:46585159,chr1:46585159	NA	NA	chr1:46545895,chr1:46545898	chr1:47050831,chr1:47050831	NA	NA	sense	sense	out-of-frame	CDS/splice-site	CDS/splice-site	duplication
399	CHST3::AGPAT3	ENSG00000122863.6::ENSG00000160216.21	MFE280	SRR8615237	SRR8652127	ENDOMETRIUM	carcinoma (adenocarcinoma)	primary	arriba	TRUE	FALSE	TRUE	49	FALSE	NA	FALSE	NA	CHST3	ENSG00000122863.6	protein_coding	+	+	chr10:71964395-72013558:+	chr10:71964694:+	chr10:73724153-73773316:+	chr10:73724452:+	AGPAT3	ENSG00000160216.21	protein_coding	+	+	chr21:43865223-43987592:+	chr21:43978046:+	chr21:45285104-45407473:+	chr21:45397927:+	NA	NA	NA	NA	NA	NA	NA	NA	sense	sense	unknown	5'UTR/splice-site	CDS/splice-site	translocation
401	P3R3URF-PIK3R3::MKNK1	ENSG00000278139.1::ENSG00000079277.22	MFE280	SRR8615237	SRR8652127	ENDOMETRIUM	carcinoma (adenocarcinoma)	primary	arriba	TRUE	TRUE	FALSE	NA	TRUE	75	TRUE	34	P3R3URF-PIK3R3	ENSG00000278139.1	protein_coding	-	-	chr1:46043661-46176488:-	chr1:46080642:-	chr1:46509333-46642160:-	chr1:46546314:-	MKNK1	ENSG00000079277.22	protein_coding	-	-	chr1:46557407-46616843:-	chr1:46584803:-	chr1:47023079-47082515:-	chr1:47050475:-	chr1:46080223,chr1:46080226	chr1:46585159,chr1:46585159	NA	NA	chr1:46545895,chr1:46545898	chr1:47050831,chr1:47050831	NA	NA	sense	sense	out-of-frame	CDS/splice-site	exon/splice-site	duplication
402	P3R3URF-PIK3R3::MKNK1	ENSG00000278139.1::ENSG00000079277.22	MFE280	SRR8615237	SRR8652127	ENDOMETRIUM	carcinoma (adenocarcinoma)	primary	arriba	TRUE	TRUE	FALSE	NA	TRUE	75	TRUE	34	P3R3URF-PIK3R3	ENSG00000278139.1	protein_coding	-	-	chr1:46043661-46176488:-	chr1:46080642:-	chr1:46509333-46642160:-	chr1:46546314:-	MKNK1	ENSG00000079277.22	protein_coding	-	-	chr1:46557407-46616843:-	chr1:46583329:-	chr1:47023079-47082515:-	chr1:47049001:-	chr1:46080223,chr1:46080226	chr1:46585159,chr1:46585159	NA	NA	chr1:46545895,chr1:46545898	chr1:47050831,chr1:47050831	NA	NA	sense	sense	out-of-frame	CDS/splice-site	CDS/splice-site	duplication
404	SLC25A44::RPS10P7	ENSG00000160785.14::ENSG00000223396.4	MFE280	SRR8615237	SRR8652127	ENDOMETRIUM	carcinoma (adenocarcinoma)	primary	arriba	TRUE	TRUE	FALSE	NA	TRUE	76	FALSE	NA	SLC25A44	ENSG00000160785.14	protein_coding	+	+	chr1:156193932-156212796:+	chr1:156194247:+	chr1:156163723-156182587:+	chr1:156164038:+	RPS10P7	ENSG00000223396.4	transcribed_processed_pseudogene	+	+	chr1:201518703-201584367:+	chr1:201583679:+	chr1:201487831-201553495:+	chr1:201552807:+	chr1:156198497,chr1:156198488,chr1:156198483	chr1:201537805,chr1:201537793,chr1:201537793	NA	NA	chr1:156168288,chr1:156168279,chr1:156168274	chr1:201506933,chr1:201506921,chr1:201506921	NA	NA	sense	sense	out-of-frame	CDS/splice-site	exon/splice-site	deletion
406	KMT2B::DMRT1	ENSG00000272333.8::ENSG00000137090.12	MFE280	SRR8615237	SRR8652127	ENDOMETRIUM	carcinoma (adenocarcinoma)	primary	arriba	TRUE	TRUE	TRUE	51	TRUE	77	FALSE	NA	KMT2B	ENSG00000272333.8	protein_coding	+	+	chr19:35717973-35738880:+	chr19:35721804:+	chr19:36208875-36229781:+	chr19:36212706:+	DMRT1	ENSG00000137090.12	protein_coding	+	+	chr9:841690-969090:+	chr9:967985:+	chr9:841690-969090:+	chr9:967985:+	chr19:35722440,chr19:35722440,chr19:35722440,chr19:35722440	chr9:924629,chr9:924626,chr9:924602,chr9:924580	NA	NA	chr19:36213342,chr19:36213342,chr19:36213342,chr19:36213342	chr9:924629,chr9:924626,chr9:924602,chr9:924580	NA	NA	sense	sense	out-of-frame	CDS/splice-site	CDS/splice-site	translocation
408	HDAC5::GPATCH8	ENSG00000108840.16::ENSG00000186566.13	MFE280	SRR8615237	SRR8652127	ENDOMETRIUM	carcinoma (adenocarcinoma)	primary	arriba	TRUE	TRUE	FALSE	NA	FALSE	NA	FALSE	NA	HDAC5	ENSG00000108840.16	protein_coding	-	-	chr17:44076746-44123702:-	chr17:44079144:-	chr17:42154114-42201070:-	chr17:42156512:-	GPATCH8	ENSG00000186566.13	protein_coding	-	-	chr17:44395281-44503430:-	chr17:44419311:-	chr17:42472649-42580798:-	chr17:42496679:-	chr17:44078890,chr17:44078892,chr17:44078894	chr17:44420054,chr17:44420052,chr17:44420055	NA	NA	chr17:42156258,chr17:42156260,chr17:42156262	chr17:42497422,chr17:42497420,chr17:42497423	NA	NA	sense	sense	out-of-frame	CDS/splice-site	intron	duplication
409	ALOX12-AS1::DLG4	ENSG00000215067.12::ENSG00000132535.22	MFE280	SRR8615237	SRR8652127	ENDOMETRIUM	carcinoma (adenocarcinoma)	primary	arriba	TRUE	FALSE	FALSE	NA	TRUE	78	TRUE	35	ALOX12-AS1	ENSG00000215067.12	lncRNA	-	-	chr17:6875232-7012530:-	chr17:6979078:-	chr17:6778551-6915849:-	chr17:6882397:-	DLG4	ENSG00000132535.22	protein_coding	-	-	chr17:7187187-7219841:-	chr17:7197052:-	chr17:7090506-7123160:-	chr17:7100371:-	NA	NA	NA	NA	NA	NA	NA	NA	sense	sense	unknown	intron	CDS/splice-site	duplication
410	ALOX12-AS1::DLG4	ENSG00000215067.12::ENSG00000132535.22	MFE280	SRR8615237	SRR8652127	ENDOMETRIUM	carcinoma (adenocarcinoma)	primary	arriba	TRUE	TRUE	FALSE	NA	TRUE	78	TRUE	35	ALOX12-AS1	ENSG00000215067.12	lncRNA	-	-	chr17:6875232-7012530:-	chr17:7002484:-	chr17:6778551-6915849:-	chr17:6905803:-	DLG4	ENSG00000132535.22	protein_coding	-	-	chr17:7187187-7219841:-	chr17:7197052:-	chr17:7090506-7123160:-	chr17:7100371:-	chr17:6981403	chr17:7198992	NA	NA	chr17:6884722	chr17:7102311	NA	NA	sense	sense	unknown	exon/splice-site	CDS/splice-site	duplication
411	ALOX12-AS1::DLG4	ENSG00000215067.12::ENSG00000132535.22	MFE280	SRR8615237	SRR8652127	ENDOMETRIUM	carcinoma (adenocarcinoma)	primary	arriba	TRUE	TRUE	FALSE	NA	TRUE	78	TRUE	35	ALOX12-AS1	ENSG00000215067.12	lncRNA	-	-	chr17:6875232-7012530:-	chr17:7012196:-	chr17:6778551-6915849:-	chr17:6915515:-	DLG4	ENSG00000132535.22	protein_coding	-	-	chr17:7187187-7219841:-	chr17:7197052:-	chr17:7090506-7123160:-	chr17:7100371:-	chr17:6981403	chr17:7198992	NA	NA	chr17:6884722	chr17:7102311	NA	NA	sense	sense	unknown	exon/splice-site	CDS/splice-site	duplication
412	ARFIP1::ENSG00000287555	ENSG00000164144.16::ENSG00000287555.1	MFE280	SRR8615237	SRR8652127	ENDOMETRIUM	carcinoma (adenocarcinoma)	primary	arriba	TRUE	TRUE	FALSE	NA	TRUE	79	TRUE	36	ARFIP1	ENSG00000164144.16	protein_coding	+	+	chr4:152779937-152918463:+	chr4:152780226:+	chr4:153701089-153839615:+	chr4:153701378:+	ENSG00000287555	ENSG00000287555.1	lncRNA	+	+	chr4:152448275-152513788:+	chr4:152512393:+	chr4:153369427-153434940:+	chr4:153433545:+	chr4:152813570,chr4:152813569	chr4:152479545,chr4:152479541	NA	NA	chr4:153734722,chr4:153734721	chr4:153400697,chr4:153400693	NA	NA	sense	sense	unknown	5'UTR/splice-site	exon/splice-site	duplication
413	ARFIP1::ENSG00000287555	ENSG00000164144.16::ENSG00000287555.1	MFE280	SRR8615237	SRR8652127	ENDOMETRIUM	carcinoma (adenocarcinoma)	primary	arriba	TRUE	TRUE	FALSE	NA	TRUE	79	TRUE	36	ARFIP1	ENSG00000164144.16	protein_coding	+	+	chr4:152779937-152918463:+	chr4:152809733:+	chr4:153701089-153839615:+	chr4:153730885:+	ENSG00000287555	ENSG00000287555.1	lncRNA	+	+	chr4:152448275-152513788:+	chr4:152512393:+	chr4:153369427-153434940:+	chr4:153433545:+	chr4:152813570,chr4:152813569	chr4:152479545,chr4:152479541	NA	NA	chr4:153734722,chr4:153734721	chr4:153400697,chr4:153400693	NA	NA	sense	sense	unknown	exon/splice-site	exon/splice-site	duplication
414	BCAS4::THAP8	ENSG00000124243.19::ENSG00000161277.11	MFE280	SRR8615237	SRR8652127	ENDOMETRIUM	carcinoma (adenocarcinoma)	primary	arriba	TRUE	TRUE	TRUE	52	TRUE	80	TRUE	37	BCAS4	ENSG00000124243.19	protein_coding	+	+	chr20:50794894-50877177:+	chr20:50830380:+	chr20:49411431-49493714:+	chr20:49446917:+	THAP8	ENSG00000161277.11	protein_coding	-	-	chr19:36034984-36054739:-	chr19:36040136:-	chr19:36525886-36545641:-	chr19:36531038:-	chr20:50837778,chr20:50837774	chr19:36041817,chr19:36041821	NA	NA	chr20:49454315,chr20:49454311	chr19:36532719,chr19:36532723	NA	NA	sense	sense	in-frame	CDS/splice-site	CDS/splice-site	translocation
415	BCAS4::THAP8	ENSG00000124243.19::ENSG00000161277.11	MFE280	SRR8615237	SRR8652127	ENDOMETRIUM	carcinoma (adenocarcinoma)	primary	arriba	TRUE	TRUE	TRUE	53	TRUE	80	TRUE	37	BCAS4	ENSG00000124243.19	protein_coding	+	+	chr20:50794894-50877177:+	chr20:50830380:+	chr20:49411431-49493714:+	chr20:49446917:+	THAP8	ENSG00000161277.11	protein_coding	-	-	chr19:36034984-36054739:-	chr19:36039718:-	chr19:36525886-36545641:-	chr19:36530620:-	chr20:50837778,chr20:50837774	chr19:36041817,chr19:36041821	NA	NA	chr20:49454315,chr20:49454311	chr19:36532719,chr19:36532723	NA	NA	sense	sense	in-frame	CDS/splice-site	CDS/splice-site	translocation
416	BCAS4::THAP8	ENSG00000124243.19::ENSG00000161277.11	MFE280	SRR8615237	SRR8652127	ENDOMETRIUM	carcinoma (adenocarcinoma)	primary	arriba	TRUE	TRUE	FALSE	NA	TRUE	80	TRUE	37	BCAS4	ENSG00000124243.19	protein_coding	+	+	chr20:50794894-50877177:+	chr20:50830380:+	chr20:49411431-49493714:+	chr20:49446917:+	THAP8	ENSG00000161277.11	protein_coding	-	-	chr19:36034984-36054739:-	chr19:36035592:-	chr19:36525886-36545641:-	chr19:36526494:-	chr20:50837778,chr20:50837774	chr19:36041817,chr19:36041821	NA	NA	chr20:49454315,chr20:49454311	chr19:36532719,chr19:36532723	NA	NA	sense	sense	in-frame	CDS/splice-site	CDS/splice-site	translocation
417	ARSB::FHL2	ENSG00000113273.17::ENSG00000115641.19	MFE280	SRR8615237	SRR8652127	ENDOMETRIUM	carcinoma (adenocarcinoma)	primary	arriba	TRUE	TRUE	FALSE	NA	FALSE	NA	FALSE	NA	ARSB	ENSG00000113273.17	protein_coding	-	-	chr5:78777209-78986087:-	chr5:78955295:-	chr5:78073032-78281910:-	chr5:78251118:-	FHL2	ENSG00000115641.19	protein_coding	-	-	chr2:105357712-105438513:-	chr2:105386540:-	chr2:105974169-106054970:-	chr2:106002997:-	chr5:78947477,chr5:78947481	chr2:105388662,chr2:105388663	NA	NA	chr5:78243300,chr5:78243304	chr2:106005119,chr2:106005120	NA	NA	sense	sense	out-of-frame	CDS/splice-site	5'UTR/splice-site	translocation
418	FHL2::ENSG00000287862	ENSG00000115641.19::ENSG00000287862.1	MFE280	SRR8615237	SRR8652127	ENDOMETRIUM	carcinoma (adenocarcinoma)	primary	arriba	TRUE	FALSE	FALSE	NA	FALSE	NA	FALSE	NA	FHL2	ENSG00000115641.19	protein_coding	-	-	chr2:105357712-105438513:-	chr2:105396647:-	chr2:105974169-106054970:-	chr2:106013104:-	ENSG00000287862	ENSG00000287862.1	lncRNA	-	+	chr5:87863703-88144455:-	chr5:88049841:+	chr5:87159520-87440272:-	chr5:87345658:+	NA	NA	NA	NA	NA	NA	NA	NA	sense	antisense	unknown	5'UTR/splice-site	intron	translocation/5'-5'
420	PEX1::CDK6	ENSG00000127980.16::ENSG00000105810.10	MFE280	SRR8615237	SRR8652127	ENDOMETRIUM	carcinoma (adenocarcinoma)	primary	arriba	TRUE	TRUE	FALSE	NA	FALSE	NA	FALSE	NA	PEX1	ENSG00000127980.16	protein_coding	-	-	chr7:92487020-92528520:-	chr7:92499704:-	chr7:92116334-92157834:-	chr7:92129018:-	CDK6	ENSG00000105810.10	protein_coding	-	-	chr7:92604921-92836573:-	chr7:92605879:-	chr7:92234235-92465887:-	chr7:92235193:-	chr7:92497881,chr7:92497884,chr7:92497884	chr7:92606681,chr7:92606638,chr7:92606681	NA	NA	chr7:92127195,chr7:92127198,chr7:92127198	chr7:92235995,chr7:92235952,chr7:92235995	NA	NA	sense	sense	out-of-frame	CDS/splice-site	3'UTR	duplication
422	ATAD2B::ITSN2	ENSG00000119778.15::ENSG00000198399.16	MFE280	SRR8615237	SRR8652127	ENDOMETRIUM	carcinoma (adenocarcinoma)	primary	arriba	TRUE	TRUE	FALSE	NA	FALSE	NA	FALSE	NA	ATAD2B	ENSG00000119778.15	protein_coding	-	-	chr2:23748664-23927123:-	chr2:23857415:-	chr2:23971534-24149993:-	chr2:24080285:-	ITSN2	ENSG00000198399.16	protein_coding	-	-	chr2:24202864-24360536:-	chr2:24221066:-	chr2:24425733-24583405:-	chr2:24443935:-	chr2:23834544,chr2:23834555	chr2:24240004,chr2:24240007	NA	NA	chr2:24057414,chr2:24057425	chr2:24462873,chr2:24462876	NA	NA	sense	sense	out-of-frame	CDS/splice-site	CDS/splice-site	duplication
423	FBXW7::ARFIP1	ENSG00000109670.17::ENSG00000164144.16	MFE280	SRR8615237	SRR8652127	ENDOMETRIUM	carcinoma (adenocarcinoma)	primary	arriba	TRUE	TRUE	FALSE	NA	FALSE	NA	FALSE	NA	FBXW7	ENSG00000109670.17	protein_coding	-	-	chr4:152320544-152536092:-	chr4:152534941:-	chr4:153241696-153457244:-	chr4:153456093:-	ARFIP1	ENSG00000164144.16	protein_coding	+	-	chr4:152779937-152918463:+	chr4:152789019:-	chr4:153701089-153839615:+	chr4:153710171:-	chr4:152479541,chr4:152479545	chr4:152813569,chr4:152813570	NA	NA	chr4:153400693,chr4:153400697	chr4:153734721,chr4:153734722	NA	NA	sense	antisense	unknown	5'UTR/splice-site	intron	duplication/5'-5'
427	SSH2::RNASEH2B-AS1	ENSG00000141298.19::ENSG00000233672.9	MFE280	SRR8615237	SRR8652127	ENDOMETRIUM	carcinoma (adenocarcinoma)	primary	arriba	TRUE	TRUE	FALSE	NA	FALSE	NA	FALSE	NA	SSH2	ENSG00000141298.19	protein_coding	-	-	chr17:29625938-29930276:-	chr17:29671935:-	chr17:27952956-28257294:-	chr17:27998953:-	RNASEH2B-AS1	ENSG00000233672.9	lncRNA	-	+	chr13:50862172-50910764:-	chr13:50866100:+	chr13:51436308-51484900:-	chr13:51440236:+	chr17:29669145	chr13:50865364	NA	NA	chr17:27996163	chr13:51439500	NA	NA	sense	antisense	out-of-frame	CDS/splice-site	intron	translocation/5'-5'
428	ADAM32::ADAM9	ENSG00000197140.15::ENSG00000168615.13	MFE280	SRR8615237	SRR8652127	ENDOMETRIUM	carcinoma (adenocarcinoma)	primary	arriba	TRUE	TRUE	FALSE	NA	FALSE	NA	FALSE	NA	ADAM32	ENSG00000197140.15	protein_coding	+	+	chr8:39106990-39284917:+	chr8:39107833:+	chr8:38964509-39142436:+	chr8:38965352:+	ADAM9	ENSG00000168615.13	protein_coding	+	+	chr8:38996754-39105445:+	chr8:39101863:+	chr8:38854273-38962964:+	chr8:38959382:+	chr8:39112792,chr8:39112792,chr8:39112787,chr8:39112789	chr8:39092323,chr8:39092333,chr8:39092317,chr8:39092317	NA	NA	chr8:38970311,chr8:38970311,chr8:38970306,chr8:38970308	chr8:38949842,chr8:38949852,chr8:38949836,chr8:38949836	NA	NA	sense	sense	in-frame	CDS/splice-site	CDS/splice-site	duplication
429	GALNT16::EXD2	ENSG00000100626.17::ENSG00000081177.19	MFE280	SRR8615237	SRR8652127	ENDOMETRIUM	carcinoma (adenocarcinoma)	primary	arriba	TRUE	TRUE	FALSE	NA	FALSE	NA	FALSE	NA	GALNT16	ENSG00000100626.17	protein_coding	+	+	chr14:69259277-69357033:+	chr14:69333600:+	chr14:69725994-69823750:+	chr14:69800317:+	EXD2	ENSG00000081177.19	protein_coding	+	+	chr14:69191498-69244020:+	chr14:69209424:+	chr14:69658215-69710737:+	chr14:69676141:+	chr14:69338115,chr14:69338113	chr14:69204796,chr14:69204791	NA	NA	chr14:69804832,chr14:69804830	chr14:69671513,chr14:69671508	NA	NA	sense	sense	out-of-frame	CDS/splice-site	5'UTR/splice-site	duplication
430	MEPE::PTPN13	ENSG00000152595.17::ENSG00000163629.13	MFE280	SRR8615237	SRR8652127	ENDOMETRIUM	carcinoma (adenocarcinoma)	primary	arriba	TRUE	TRUE	FALSE	NA	TRUE	81	TRUE	38	MEPE	ENSG00000152595.17	protein_coding	+	+	chr4:87821398-87846814:+	chr4:87838685:+	chr4:88742550-88767966:+	chr4:88759837:+	PTPN13	ENSG00000163629.13	protein_coding	+	+	chr4:86594315-86815171:+	chr4:86686710:+	chr4:87515468-87736324:+	chr4:87607863:+	chr4:87840320,chr4:87840319	chr4:86675339,chr4:86675334	NA	NA	chr4:88761472,chr4:88761471	chr4:87596492,chr4:87596487	NA	NA	sense	sense	in-frame	CDS/splice-site	CDS/splice-site	duplication
432	MEPE::PTPN13	ENSG00000152595.17::ENSG00000163629.13	MFE280	SRR8615237	SRR8652127	ENDOMETRIUM	carcinoma (adenocarcinoma)	primary	arriba	TRUE	TRUE	FALSE	NA	TRUE	81	TRUE	38	MEPE	ENSG00000152595.17	protein_coding	+	+	chr4:87821398-87846814:+	chr4:87839777:+	chr4:88742550-88767966:+	chr4:88760929:+	PTPN13	ENSG00000163629.13	protein_coding	+	+	chr4:86594315-86815171:+	chr4:86686710:+	chr4:87515468-87736324:+	chr4:87607863:+	chr4:87840320,chr4:87840319	chr4:86675339,chr4:86675334	NA	NA	chr4:88761472,chr4:88761471	chr4:87596492,chr4:87596487	NA	NA	sense	sense	in-frame	CDS/splice-site	CDS/splice-site	duplication
433	ENSG00000267698::BCAS4	ENSG00000267698.2::ENSG00000124243.19	MFE280	SRR8615237	SRR8652127	ENDOMETRIUM	carcinoma (adenocarcinoma)	primary	arriba	TRUE	TRUE	FALSE	NA	FALSE	NA	FALSE	NA	ENSG00000267698	ENSG00000267698.2	lncRNA	+	+	chr19:36014493-36045972:+	chr19:36019384:+	chr19:36505395-36536874:+	chr19:36510286:+	BCAS4	ENSG00000124243.19	protein_coding	+	-	chr20:50794894-50877177:+	chr20:50833067:-	chr20:49411431-49493714:+	chr20:49449604:-	chr19:36041821,chr19:36041817	chr20:50837774,chr20:50837778	NA	NA	chr19:36532723,chr19:36532719	chr20:49454311,chr20:49454315	NA	NA	sense	antisense	unknown	exon/splice-site	intron	translocation/5'-5'
435	PKIB::TRDN-AS1	ENSG00000135549.16::ENSG00000235535.9	MFE280	SRR8615237	SRR8652127	ENDOMETRIUM	carcinoma (adenocarcinoma)	primary	arriba	TRUE	TRUE	FALSE	NA	TRUE	82	TRUE	39	PKIB	ENSG00000135549.16	protein_coding	+	+	chr6:122471917-122726373:+	chr6:122633367:+	chr6:122793062-123047518:+	chr6:122954512:+	TRDN-AS1	ENSG00000235535.9	lncRNA	+	+	chr6:123389421-123511509:+	chr6:123433936:+	chr6:123710566-123832654:+	chr6:123755081:+	chr6:122640541,chr6:122640539	chr6:123413370,chr6:123413365	NA	NA	chr6:122961686,chr6:122961684	chr6:123734515,chr6:123734510	NA	NA	sense	sense	unknown	5'UTR/splice-site	exon/splice-site	deletion
436	PKIB::TRDN-AS1	ENSG00000135549.16::ENSG00000235535.9	MFE280	SRR8615237	SRR8652127	ENDOMETRIUM	carcinoma (adenocarcinoma)	primary	arriba	TRUE	TRUE	FALSE	NA	TRUE	82	TRUE	39	PKIB	ENSG00000135549.16	protein_coding	+	+	chr6:122471917-122726373:+	chr6:122633367:+	chr6:122793062-123047518:+	chr6:122954512:+	TRDN-AS1	ENSG00000235535.9	lncRNA	+	+	chr6:123389421-123511509:+	chr6:123429131:+	chr6:123710566-123832654:+	chr6:123750276:+	chr6:122640541,chr6:122640539	chr6:123413370,chr6:123413365	NA	NA	chr6:122961686,chr6:122961684	chr6:123734515,chr6:123734510	NA	NA	sense	sense	unknown	5'UTR/splice-site	exon/splice-site	deletion
439	ENSG00000285188::ELL	ENSG00000285188.1::ENSG00000105656.13	MFE280	SRR8615237	SRR8652127	ENDOMETRIUM	carcinoma (adenocarcinoma)	primary	arriba	TRUE	TRUE	FALSE	NA	FALSE	NA	FALSE	NA	ENSG00000285188	ENSG00000285188.1	protein_coding	-	-	chr19:18207961-18255419:-	chr19:18216741:-	chr19:18318771-18366229:-	chr19:18327551:-	ELL	ENSG00000105656.13	protein_coding	-	-	chr19:18442663-18522116:-	chr19:18458329:-	chr19:18553473-18632926:-	chr19:18569139:-	chr19:18214463,chr19:18214465	chr19:18460787,chr19:18460786	NA	NA	chr19:18325273,chr19:18325275	chr19:18571597,chr19:18571596	NA	NA	sense	sense	in-frame	CDS/splice-site	CDS/splice-site	duplication
440	PDE4C::ELL	ENSG00000105650.23::ENSG00000105656.13	MFE280	SRR8615237	SRR8652127	ENDOMETRIUM	carcinoma (adenocarcinoma)	primary	arriba	TRUE	TRUE	FALSE	NA	FALSE	NA	FALSE	NA	PDE4C	ENSG00000105650.23	protein_coding	-	-	chr19:18207965-18248200:-	chr19:18216741:-	chr19:18318775-18359010:-	chr19:18327551:-	ELL	ENSG00000105656.13	protein_coding	-	-	chr19:18442663-18522116:-	chr19:18458329:-	chr19:18553473-18632926:-	chr19:18569139:-	chr19:18214463,chr19:18214465	chr19:18460787,chr19:18460786	NA	NA	chr19:18325273,chr19:18325275	chr19:18571597,chr19:18571596	NA	NA	sense	sense	in-frame	CDS/splice-site	CDS/splice-site	duplication
441	SSH2::DLEU1	ENSG00000141298.19::ENSG00000176124.15	MFE280	SRR8615237	SRR8652127	ENDOMETRIUM	carcinoma (adenocarcinoma)	primary	arriba	TRUE	TRUE	FALSE	NA	FALSE	NA	FALSE	NA	SSH2	ENSG00000141298.19	protein_coding	-	-	chr17:29625938-29930276:-	chr17:29671935:-	chr17:27952956-28257294:-	chr17:27998953:-	DLEU1	ENSG00000176124.15	lncRNA	+	+	chr13:50082169-50906856:+	chr13:50866100:+	chr13:50656305-51480992:+	chr13:51440236:+	chr17:29669145	chr13:50865364	NA	NA	chr17:27996163	chr13:51439500	NA	NA	sense	sense	out-of-frame	CDS/splice-site	intron	translocation
445	ZFAT::ENSG00000286282	ENSG00000066827.16::ENSG00000286282.1	MFE280	SRR8615237	SRR8652127	ENDOMETRIUM	carcinoma (adenocarcinoma)	primary	arriba	TRUE	TRUE	FALSE	NA	FALSE	NA	FALSE	NA	ZFAT	ENSG00000066827.16	protein_coding	-	-	chr8:134477788-134713049:-	chr8:134565333:-	chr8:135490031-135725292:-	chr8:135577576:-	ENSG00000286282	ENSG00000286282.1	lncRNA	-	-	chr8:119350291-119416947:-	chr8:119371502:-	chr8:120362531-120429187:-	chr8:120383742:-	chr8:134546269,chr8:134546275	chr8:119371996,chr8:119371999	NA	NA	chr8:135558512,chr8:135558518	chr8:120384236,chr8:120384239	NA	NA	sense	sense	out-of-frame	CDS/splice-site	intron	deletion
451	GLS2::TIMELESS	ENSG00000135423.13::ENSG00000111602.12	MFE280	SRR8615237	SRR8652127	ENDOMETRIUM	carcinoma (adenocarcinoma)	primary	arriba	TRUE	TRUE	FALSE	NA	TRUE	83	TRUE	40	GLS2	ENSG00000135423.13	protein_coding	-	-	chr12:56470944-56488414:-	chr12:56474544:-	chr12:56864728-56882198:-	chr12:56868328:-	TIMELESS	ENSG00000111602.12	protein_coding	-	-	chr12:56416363-56449426:-	chr12:56434231:-	chr12:56810147-56843210:-	chr12:56828015:-	chr12:56474382	chr12:56446725	NA	NA	chr12:56868166	chr12:56840509	NA	NA	sense	sense	out-of-frame	CDS/splice-site	5'UTR/splice-site	deletion/read-through
452	GLS2::TIMELESS	ENSG00000135423.13::ENSG00000111602.12	MFE280	SRR8615237	SRR8652127	ENDOMETRIUM	carcinoma (adenocarcinoma)	primary	arriba	TRUE	TRUE	FALSE	NA	TRUE	83	TRUE	40	GLS2	ENSG00000135423.13	protein_coding	-	-	chr12:56470944-56488414:-	chr12:56474846:-	chr12:56864728-56882198:-	chr12:56868630:-	TIMELESS	ENSG00000111602.12	protein_coding	-	-	chr12:56416363-56449426:-	chr12:56434231:-	chr12:56810147-56843210:-	chr12:56828015:-	chr12:56474382	chr12:56446725	NA	NA	chr12:56868166	chr12:56840509	NA	NA	sense	sense	out-of-frame	CDS/splice-site	5'UTR/splice-site	deletion/read-through
454	ABCC4::UGGT2	ENSG00000125257.16::ENSG00000102595.22	MFE280	SRR8615237	SRR8652127	ENDOMETRIUM	carcinoma (adenocarcinoma)	primary	arriba	TRUE	TRUE	FALSE	NA	TRUE	84	FALSE	NA	ABCC4	ENSG00000125257.16	protein_coding	-	-	chr13:95019835-95301475:-	chr13:95246975:-	chr13:95672089-95953729:-	chr13:95899229:-	UGGT2	ENSG00000102595.22	protein_coding	-	-	chr13:95801580-96053482:-	chr13:95837202:-	chr13:96453834-96705736:-	chr13:96489456:-	chr13:95237898,chr13:95237919	chr13:95854405,chr13:95854420	NA	NA	chr13:95890152,chr13:95890173	chr13:96506659,chr13:96506674	NA	NA	sense	sense	in-frame	CDS/splice-site	CDS/splice-site	duplication
462	WDR76::PDIA3	ENSG00000092470.12::ENSG00000167004.14	MFE280	SRR8615237	SRR8652127	ENDOMETRIUM	carcinoma (adenocarcinoma)	primary	arriba	TRUE	TRUE	TRUE	54	FALSE	NA	FALSE	NA	WDR76	ENSG00000092470.12	protein_coding	+	+	chr15:43826980-43868412:+	chr15:43836216:+	chr15:44119178-44160610:+	chr15:44128414:+	PDIA3	ENSG00000167004.14	protein_coding	+	+	chr15:43746394-43773279:+	chr15:43756649:+	chr15:44038592-44065477:+	chr15:44048847:+	chr15:43836903,chr15:43836900	chr15:43753866,chr15:43753860	NA	NA	chr15:44129101,chr15:44129098	chr15:44046064,chr15:44046058	NA	NA	sense	sense	in-frame	CDS/splice-site	CDS/splice-site	duplication
463	ELL2::GLRX	ENSG00000118985.16::ENSG00000173221.14	MFE280	SRR8615237	SRR8652127	ENDOMETRIUM	carcinoma (adenocarcinoma)	primary	arriba	TRUE	TRUE	FALSE	NA	TRUE	86	TRUE	41	ELL2	ENSG00000118985.16	protein_coding	-	-	chr5:95885098-95961851:-	chr5:95943002:-	chr5:95220802-95297555:-	chr5:95278706:-	GLRX	ENSG00000173221.14	protein_coding	-	-	chr5:95751319-95822726:-	chr5:95789650:-	chr5:95087023-95158430:-	chr5:95125354:-	chr5:95937925,chr5:95937940	chr5:95798759,chr5:95798771	NA	NA	chr5:95273629,chr5:95273644	chr5:95134463,chr5:95134475	NA	NA	sense	sense	out-of-frame	CDS/splice-site	exon/splice-site	deletion/read-through
464	ELL2::GLRX	ENSG00000118985.16::ENSG00000173221.14	MFE280	SRR8615237	SRR8652127	ENDOMETRIUM	carcinoma (adenocarcinoma)	primary	arriba	TRUE	TRUE	FALSE	NA	TRUE	86	TRUE	41	ELL2	ENSG00000118985.16	protein_coding	-	-	chr5:95885098-95961851:-	chr5:95943002:-	chr5:95220802-95297555:-	chr5:95278706:-	GLRX	ENSG00000173221.14	protein_coding	-	-	chr5:95751319-95822726:-	chr5:95751460:-	chr5:95087023-95158430:-	chr5:95087164:-	chr5:95937925,chr5:95937940	chr5:95798759,chr5:95798771	NA	NA	chr5:95273629,chr5:95273644	chr5:95134463,chr5:95134475	NA	NA	sense	sense	out-of-frame	CDS/splice-site	3'UTR/splice-site	deletion/read-through
467	ARFGAP3::PACSIN2	ENSG00000242247.11::ENSG00000100266.19	MFE280	SRR8615237	SRR8652127	ENDOMETRIUM	carcinoma (adenocarcinoma)	primary	arriba	TRUE	TRUE	FALSE	NA	TRUE	87	TRUE	42	ARFGAP3	ENSG00000242247.11	protein_coding	-	-	chr22:42796502-42858106:-	chr22:42840944:-	chr22:43192508-43254112:-	chr22:43236950:-	PACSIN2	ENSG00000100266.19	protein_coding	-	-	chr22:42835412-43015149:-	chr22:42865456:-	chr22:43231418-43411155:-	chr22:43261462:-	chr22:42840670,chr22:42840672,chr22:42840671	chr22:42866064,chr22:42866063,chr22:42866062	NA	NA	chr22:43236676,chr22:43236678,chr22:43236677	chr22:43262070,chr22:43262069,chr22:43262068	NA	NA	sense	sense	stop-codon	CDS/splice-site	intron	duplication
468	ARFGAP3::PACSIN2	ENSG00000242247.11::ENSG00000100266.19	MFE280	SRR8615237	SRR8652127	ENDOMETRIUM	carcinoma (adenocarcinoma)	primary	arriba	TRUE	TRUE	FALSE	NA	TRUE	87	TRUE	42	ARFGAP3	ENSG00000242247.11	protein_coding	-	-	chr22:42796502-42858106:-	chr22:42840944:-	chr22:43192508-43254112:-	chr22:43236950:-	PACSIN2	ENSG00000100266.19	protein_coding	-	-	chr22:42835412-43015149:-	chr22:42858522:-	chr22:43231418-43411155:-	chr22:43254528:-	chr22:42840670,chr22:42840672,chr22:42840671	chr22:42866064,chr22:42866063,chr22:42866062	NA	NA	chr22:43236676,chr22:43236678,chr22:43236677	chr22:43262070,chr22:43262069,chr22:43262068	NA	NA	sense	sense	stop-codon	CDS/splice-site	CDS/splice-site	duplication
471	DNAH1::SHISA4	ENSG00000114841.18::ENSG00000198892.7	MFE280	SRR8615237	SRR8652127	ENDOMETRIUM	carcinoma (adenocarcinoma)	primary	arriba	TRUE	TRUE	FALSE	NA	FALSE	NA	FALSE	NA	DNAH1	ENSG00000114841.18	protein_coding	+	+	chr3:52316319-52400492:+	chr3:52393052:+	chr3:52350335-52434508:+	chr3:52427068:+	SHISA4	ENSG00000198892.7	protein_coding	+	-	chr1:201888680-201892587:+	chr1:201892506:-	chr1:201857808-201861715:+	chr1:201861634:-	chr3:52393332,chr3:52393333,chr3:52393333	chr1:201892809,chr1:201892808,chr1:201892775	NA	NA	chr3:52427348,chr3:52427349,chr3:52427349	chr1:201861937,chr1:201861936,chr1:201861903	NA	NA	sense	antisense	out-of-frame	intron	3'UTR	translocation/5'-5'
473	ATAD5::SEZ6	ENSG00000176208.9::ENSG00000063015.21	MFE280	SRR8615237	SRR8652127	ENDOMETRIUM	carcinoma (adenocarcinoma)	primary	arriba	TRUE	TRUE	FALSE	NA	TRUE	88	FALSE	NA	ATAD5	ENSG00000176208.9	protein_coding	+	+	chr17:30831966-30895869:+	chr17:30887372:+	chr17:29158984-29222887:+	chr17:29214390:+	SEZ6	ENSG00000063015.21	protein_coding	-	-	chr17:28954901-29006440:-	chr17:28982039:-	chr17:27281919-27333458:-	chr17:27309057:-	chr17:30892745,chr17:30892746	chr17:28993441,chr17:28993440	NA	NA	chr17:29219763,chr17:29219764	chr17:27320459,chr17:27320458	NA	NA	sense	sense	in-frame	CDS/splice-site	CDS/splice-site	inversion
474	ELL2::RHOBTB3	ENSG00000118985.16::ENSG00000164292.13	MFE280	SRR8615237	SRR8652127	ENDOMETRIUM	carcinoma (adenocarcinoma)	primary	arriba	TRUE	TRUE	FALSE	NA	FALSE	NA	FALSE	NA	ELL2	ENSG00000118985.16	protein_coding	-	-	chr5:95885098-95961851:-	chr5:95943002:-	chr5:95220802-95297555:-	chr5:95278706:-	RHOBTB3	ENSG00000164292.13	protein_coding	+	-	chr5:95713522-95824383:+	chr5:95787298:-	chr5:95049226-95160087:+	chr5:95123002:-	chr5:95937925,chr5:95937940	chr5:95798759,chr5:95798771	NA	NA	chr5:95273629,chr5:95273644	chr5:95134463,chr5:95134475	NA	NA	sense	antisense	out-of-frame	CDS/splice-site	intron	deletion/read-through/5'-5'
475	SPRYD4::TIMELESS	ENSG00000176422.14::ENSG00000111602.12	MFE280	SRR8615237	SRR8652127	ENDOMETRIUM	carcinoma (adenocarcinoma)	primary	arriba	TRUE	TRUE	FALSE	NA	FALSE	NA	FALSE	NA	SPRYD4	ENSG00000176422.14	protein_coding	+	-	chr12:56468578-56479708:+	chr12:56474846:-	chr12:56862362-56873492:+	chr12:56868630:-	TIMELESS	ENSG00000111602.12	protein_coding	-	-	chr12:56416363-56449426:-	chr12:56434231:-	chr12:56810147-56843210:-	chr12:56828015:-	chr12:56474382	chr12:56446725	NA	NA	chr12:56868166	chr12:56840509	NA	NA	antisense	sense	unknown	3'UTR	5'UTR/splice-site	deletion/read-through/3'-3'
477	TMEM150C::SEC31A	ENSG00000249242.8::ENSG00000138674.17	MFE280	SRR8615237	SRR8652127	ENDOMETRIUM	carcinoma (adenocarcinoma)	primary	arriba	TRUE	TRUE	FALSE	NA	FALSE	NA	FALSE	NA	TMEM150C	ENSG00000249242.8	protein_coding	-	-	chr4:82483170-82562357:-	chr4:82561906:-	chr4:83404323-83483510:-	chr4:83483059:-	SEC31A	ENSG00000138674.17	protein_coding	-	-	chr4:82818509-82901166:-	chr4:82864598:-	chr4:83739662-83822319:-	chr4:83785751:-	chr4:82548887,chr4:82548890	chr4:82866013,chr4:82866013	NA	NA	chr4:83470040,chr4:83470043	chr4:83787166,chr4:83787166	NA	NA	sense	sense	unknown	5'UTR/splice-site	CDS/splice-site	duplication
483	BMPR1B::KCNU1	ENSG00000138696.11::ENSG00000215262.8	MFE280	SRR8615237	SRR8652127	ENDOMETRIUM	carcinoma (adenocarcinoma)	primary	arriba	TRUE	TRUE	FALSE	NA	TRUE	89	TRUE	43	BMPR1B	ENSG00000138696.11	protein_coding	+	+	chr4:94757955-95158448:+	chr4:94875900:+	chr4:95679106-96079599:+	chr4:95797051:+	KCNU1	ENSG00000215262.8	protein_coding	+	+	chr8:36784324-36936125:+	chr8:36905708:+	chr8:36641842-36793643:+	chr8:36763226:+	chr4:94916718,chr4:94916716	chr8:36882775,chr8:36882770	NA	NA	chr4:95837869,chr4:95837867	chr8:36740293,chr8:36740288	NA	NA	sense	sense	unknown	5'UTR/splice-site	CDS/splice-site	translocation
484	BMPR1B::KCNU1	ENSG00000138696.11::ENSG00000215262.8	MFE280	SRR8615237	SRR8652127	ENDOMETRIUM	carcinoma (adenocarcinoma)	primary	arriba	TRUE	TRUE	FALSE	NA	TRUE	89	TRUE	43	BMPR1B	ENSG00000138696.11	protein_coding	+	+	chr4:94757955-95158448:+	chr4:94899050:+	chr4:95679106-96079599:+	chr4:95820201:+	KCNU1	ENSG00000215262.8	protein_coding	+	+	chr8:36784324-36936125:+	chr8:36905708:+	chr8:36641842-36793643:+	chr8:36763226:+	chr4:94916718,chr4:94916716	chr8:36882775,chr8:36882770	NA	NA	chr4:95837869,chr4:95837867	chr8:36740293,chr8:36740288	NA	NA	sense	sense	unknown	intron	CDS/splice-site	translocation
486	ITM2B::MTUS2	ENSG00000136156.15::ENSG00000132938.22	MFE280	SRR8615237	SRR8652127	ENDOMETRIUM	carcinoma (adenocarcinoma)	primary	arriba	TRUE	TRUE	FALSE	NA	FALSE	NA	FALSE	NA	ITM2B	ENSG00000136156.15	protein_coding	+	+	chr13:48232612-48270357:+	chr13:48261321:+	chr13:48806748-48844493:+	chr13:48835457:+	MTUS2	ENSG00000132938.22	protein_coding	+	-	chr13:28820339-29505947:+	chr13:29300941:-	chr13:29394476-30080084:+	chr13:29875078:-	chr13:48265011	chr13:29309463	NA	NA	chr13:48839147	chr13:29883600	NA	NA	sense	antisense	unknown	3'UTR/splice-site	intron	inversion/3'-3'
490	ENSG00000285216::HULC	ENSG00000285216.1::ENSG00000285219.4	MFE280	SRR8615237	SRR8652127	ENDOMETRIUM	carcinoma (adenocarcinoma)	primary	arriba	TRUE	FALSE	FALSE	NA	TRUE	91	TRUE	44	ENSG00000285216	ENSG00000285216.1	lncRNA	+	+	chr6:8158162-8760447:+	chr6:8307560:+	chr6:8158395-8760680:+	chr6:8307793:+	HULC	ENSG00000285219.4	lncRNA	+	+	chr6:8435568-9294133:+	chr6:8784180:+	chr6:8435801-9294366:+	chr6:8784413:+	NA	NA	NA	NA	NA	NA	NA	NA	sense	sense	unknown	exon/splice-site	exon/splice-site	deletion
491	ENSG00000285216::HULC	ENSG00000285216.1::ENSG00000285219.4	MFE280	SRR8615237	SRR8652127	ENDOMETRIUM	carcinoma (adenocarcinoma)	primary	arriba	TRUE	FALSE	FALSE	NA	TRUE	91	TRUE	44	ENSG00000285216	ENSG00000285216.1	lncRNA	+	+	chr6:8158162-8760447:+	chr6:8307560:+	chr6:8158395-8760680:+	chr6:8307793:+	HULC	ENSG00000285219.4	lncRNA	+	+	chr6:8435568-9294133:+	chr6:8784191:+	chr6:8435801-9294366:+	chr6:8784424:+	NA	NA	NA	NA	NA	NA	NA	NA	sense	sense	unknown	exon/splice-site	exon/splice-site	deletion
492	ENSG00000285216::HULC	ENSG00000285216.1::ENSG00000285219.4	MFE280	SRR8615237	SRR8652127	ENDOMETRIUM	carcinoma (adenocarcinoma)	primary	arriba	TRUE	FALSE	FALSE	NA	TRUE	91	TRUE	44	ENSG00000285216	ENSG00000285216.1	lncRNA	+	+	chr6:8158162-8760447:+	chr6:8307560:+	chr6:8158395-8760680:+	chr6:8307793:+	HULC	ENSG00000285219.4	lncRNA	+	+	chr6:8435568-9294133:+	chr6:8558585:+	chr6:8435801-9294366:+	chr6:8558818:+	NA	NA	NA	NA	NA	NA	NA	NA	sense	sense	unknown	exon/splice-site	exon/splice-site	deletion/read-through
508	PUS10::REL-DT	ENSG00000162927.14::ENSG00000228414.8	MFE280	SRR8615237	SRR8652127	ENDOMETRIUM	carcinoma (adenocarcinoma)	primary	arriba	TRUE	TRUE	FALSE	NA	FALSE	NA	FALSE	NA	PUS10	ENSG00000162927.14	protein_coding	-	-	chr2:60940222-61018259:-	chr2:60945009:-	chr2:61167357-61245394:-	chr2:61172144:-	REL-DT	ENSG00000228414.8	lncRNA	-	-	chr2:60823069-60881393:-	chr2:60825285:-	chr2:61050204-61108528:-	chr2:61052420:-	chr2:60944815,chr2:60944822	chr2:60829079,chr2:60829083	NA	NA	chr2:61171950,chr2:61171957	chr2:61056214,chr2:61056218	NA	NA	sense	sense	out-of-frame	CDS/splice-site	exon/splice-site	deletion/read-through
515	NOS2::SSH2	ENSG00000007171.19::ENSG00000141298.19	MFE280	SRR8615237	SRR8652127	ENDOMETRIUM	carcinoma (adenocarcinoma)	primary	arriba	TRUE	TRUE	FALSE	NA	FALSE	NA	FALSE	NA	NOS2	ENSG00000007171.19	protein_coding	-	-	chr17:27756766-27800529:-	chr17:27793588:-	chr17:26083792-26127555:-	chr17:26120614:-	SSH2	ENSG00000141298.19	protein_coding	-	-	chr17:29625938-29930276:-	chr17:29703062:-	chr17:27952956-28257294:-	chr17:28030080:-	chr17:27790107,chr17:27790110	chr17:29704038,chr17:29704038	NA	NA	chr17:26117133,chr17:26117136	chr17:28031056,chr17:28031056	NA	NA	sense	sense	in-frame	CDS/splice-site	CDS/splice-site	duplication
518	FARS2::LYRM4	ENSG00000145982.13::ENSG00000214113.11	MFE280	SRR8615237	SRR8652127	ENDOMETRIUM	carcinoma (adenocarcinoma)	primary	arriba	TRUE	TRUE	FALSE	NA	FALSE	NA	FALSE	NA	FARS2	ENSG00000145982.13	protein_coding	+	+	chr6:5261044-5829192:+	chr6:5261660:+	chr6:5261277-5829425:+	chr6:5261893:+	LYRM4	ENSG00000214113.11	protein_coding	-	+	chr6:5103629-5260950:-	chr6:5253524:+	chr6:5103863-5261183:-	chr6:5253757:+	chr6:5304127,chr6:5304125	chr6:5234800,chr6:5234795	NA	NA	chr6:5304360,chr6:5304358	chr6:5235033,chr6:5235028	NA	NA	sense	antisense	unknown	5'UTR/splice-site	intron	duplication/5'-5'
521	NHEJ1::ATG9A	ENSG00000187736.14::ENSG00000198925.12	MFE280	SRR8615237	SRR8652127	ENDOMETRIUM	carcinoma (adenocarcinoma)	primary	arriba	TRUE	TRUE	FALSE	NA	FALSE	NA	FALSE	NA	NHEJ1	ENSG00000187736.14	protein_coding	-	-	chr2:219069355-219160869:-	chr2:219146680:-	chr2:219934077-220025591:-	chr2:220011402:-	ATG9A	ENSG00000198925.12	protein_coding	-	-	chr2:219219380-219229717:-	chr2:219225572:-	chr2:220084102-220094439:-	chr2:220090294:-	chr2:219109324,chr2:219109327	chr2:219226030,chr2:219226030	NA	NA	chr2:219974046,chr2:219974049	chr2:220090752,chr2:220090752	NA	NA	sense	sense	out-of-frame	CDS/splice-site	CDS/splice-site	duplication
522	ENSG00000280537::ATG9A	ENSG00000280537.2::ENSG00000198925.12	MFE280	SRR8615237	SRR8652127	ENDOMETRIUM	carcinoma (adenocarcinoma)	primary	arriba	TRUE	TRUE	FALSE	NA	FALSE	NA	FALSE	NA	ENSG00000280537	ENSG00000280537.2	protein_coding	-	-	chr2:219075329-219170827:-	chr2:219146680:-	chr2:219940051-220035549:-	chr2:220011402:-	ATG9A	ENSG00000198925.12	protein_coding	-	-	chr2:219219380-219229717:-	chr2:219225572:-	chr2:220084102-220094439:-	chr2:220090294:-	chr2:219109324,chr2:219109327	chr2:219226030,chr2:219226030	NA	NA	chr2:219974046,chr2:219974049	chr2:220090752,chr2:220090752	NA	NA	sense	sense	unknown	3'UTR/splice-site	CDS/splice-site	duplication
523	SNX29::RSL1D1-DT	ENSG00000048471.14::ENSG00000263307.2	MFE280	SRR8615237	SRR8652127	ENDOMETRIUM	carcinoma (adenocarcinoma)	primary	arriba	TRUE	TRUE	FALSE	NA	FALSE	NA	FALSE	NA	SNX29	ENSG00000048471.14	protein_coding	+	+	chr16:11976734-12574287:+	chr16:12003043:+	chr16:12070591-12668144:+	chr16:12096900:+	RSL1D1-DT	ENSG00000263307.2	lncRNA	+	+	chr16:11851622-11907054:+	chr16:11895489:+	chr16:11945479-12000911:+	chr16:11989346:+	chr16:12014575,chr16:12014576	chr16:11869095,chr16:11869093	NA	NA	chr16:12108432,chr16:12108433	chr16:11962952,chr16:11962950	NA	NA	sense	sense	out-of-frame	CDS/splice-site	exon/splice-site	duplication
538	KPNA2::DHX40	ENSG00000182481.10::ENSG00000108406.10	NUGC4	SRR8615244	SRR8670738	STOMACH	carcinoma (signet_ring_adenocarcinoma)	metastasis	arriba	TRUE	TRUE	TRUE	56	FALSE	NA	FALSE	NA	KPNA2	ENSG00000182481.10	protein_coding	+	+	chr17:68035636-68047364:+	chr17:68035840:+	chr17:66031752-66043480:+	chr17:66031956:+	DHX40	ENSG00000108406.10	protein_coding	+	+	chr17:59565558-59608345:+	chr17:59602522:+	chr17:57642919-57685706:+	chr17:57679883:+	chr17:68036058,chr17:68036058	chr17:59601485,chr17:59601482	NA	NA	chr17:66032174,chr17:66032174	chr17:57678846,chr17:57678843	NA	NA	sense	sense	unknown	5'UTR/splice-site	CDS/splice-site	duplication
545	NPLOC4::RPTOR	ENSG00000182446.15::ENSG00000141564.16	NUGC4	SRR8615244	SRR8670738	STOMACH	carcinoma (signet_ring_adenocarcinoma)	metastasis	arriba	TRUE	TRUE	FALSE	NA	FALSE	NA	FALSE	NA	NPLOC4	ENSG00000182446.15	protein_coding	-	-	chr17:81556887-81648465:-	chr17:81622166:-	chr17:79523913-79615495:-	chr17:79589192:-	RPTOR	ENSG00000141564.16	protein_coding	+	-	chr17:80544819-80966371:+	chr17:80862825:-	chr17:78518619-78940171:+	chr17:78836625:-	chr17:81615785,chr17:81615790	chr17:80863056,chr17:80863058	NA	NA	chr17:79582811,chr17:79582816	chr17:78836856,chr17:78836858	NA	NA	sense	antisense	out-of-frame	CDS/splice-site	intron	deletion/5'-5'
546	UNK::FAM104A	ENSG00000132478.10::ENSG00000133193.13	NUGC4	SRR8615244	SRR8670738	STOMACH	carcinoma (signet_ring_adenocarcinoma)	metastasis	arriba	TRUE	TRUE	TRUE	58	TRUE	97	TRUE	45	UNK	ENSG00000132478.10	protein_coding	+	+	chr17:75784806-75825799:+	chr17:75784984:+	chr17:73780887-73821880:+	chr17:73781065:+	FAM104A	ENSG00000133193.13	protein_coding	-	-	chr17:73207353-73236753:-	chr17:73227264:-	chr17:71203492-71232892:-	chr17:71223403:-	chr17:75799354	chr17:73229554	NA	NA	chr17:73795435	chr17:71225693	NA	NA	sense	sense	in-frame	CDS/splice-site	CDS/splice-site	inversion
547	UNK::FAM104A	ENSG00000132478.10::ENSG00000133193.13	NUGC4	SRR8615244	SRR8670738	STOMACH	carcinoma (signet_ring_adenocarcinoma)	metastasis	arriba	TRUE	TRUE	FALSE	NA	TRUE	97	TRUE	45	UNK	ENSG00000132478.10	protein_coding	+	+	chr17:75784806-75825799:+	chr17:75784984:+	chr17:73780887-73821880:+	chr17:73781065:+	FAM104A	ENSG00000133193.13	protein_coding	-	-	chr17:73207353-73236753:-	chr17:73209768:-	chr17:71203492-71232892:-	chr17:71205907:-	chr17:75799354	chr17:73229554	NA	NA	chr17:73795435	chr17:71225693	NA	NA	sense	sense	out-of-frame	CDS/splice-site	CDS/splice-site	inversion
548	UNK::FAM104A	ENSG00000132478.10::ENSG00000133193.13	NUGC4	SRR8615244	SRR8670738	STOMACH	carcinoma (signet_ring_adenocarcinoma)	metastasis	arriba	TRUE	TRUE	FALSE	NA	TRUE	97	TRUE	45	UNK	ENSG00000132478.10	protein_coding	+	+	chr17:75784806-75825799:+	chr17:75792478:+	chr17:73780887-73821880:+	chr17:73788559:+	FAM104A	ENSG00000133193.13	protein_coding	-	-	chr17:73207353-73236753:-	chr17:73227264:-	chr17:71203492-71232892:-	chr17:71223403:-	chr17:75799354	chr17:73229554	NA	NA	chr17:73795435	chr17:71225693	NA	NA	sense	sense	stop-codon	3'UTR/splice-site	CDS/splice-site	inversion
549	UNK::FAM104A	ENSG00000132478.10::ENSG00000133193.13	NUGC4	SRR8615244	SRR8670738	STOMACH	carcinoma (signet_ring_adenocarcinoma)	metastasis	arriba	TRUE	TRUE	FALSE	NA	TRUE	97	TRUE	45	UNK	ENSG00000132478.10	protein_coding	+	+	chr17:75784806-75825799:+	chr17:75792019:+	chr17:73780887-73821880:+	chr17:73788100:+	FAM104A	ENSG00000133193.13	protein_coding	-	-	chr17:73207353-73236753:-	chr17:73227264:-	chr17:71203492-71232892:-	chr17:71223403:-	chr17:75799354	chr17:73229554	NA	NA	chr17:73795435	chr17:71225693	NA	NA	sense	sense	unknown	3'UTR/splice-site	CDS/splice-site	inversion
551	KANSL1::RNF213	ENSG00000120071.15::ENSG00000173821.20	NUGC4	SRR8615244	SRR8670738	STOMACH	carcinoma (signet_ring_adenocarcinoma)	metastasis	arriba	TRUE	TRUE	FALSE	NA	FALSE	NA	FALSE	NA	KANSL1	ENSG00000120071.15	protein_coding	-	-	chr17:46029916-46225389:-	chr17:46223671:-	chr17:44107282-44302755:-	chr17:44301037:-	RNF213	ENSG00000173821.20	protein_coding	+	-	chr17:80260852-80398794:+	chr17:80266274:-	chr17:78234651-78372594:+	chr17:78240073:-	chr17:46202378,chr17:46202378,chr17:46202381,chr17:46202380	chr17:80269414,chr17:80269404,chr17:80269414,chr17:80269690	NA	NA	chr17:44279744,chr17:44279744,chr17:44279747,chr17:44279746	chr17:78243213,chr17:78243203,chr17:78243213,chr17:78243489	NA	NA	sense	antisense	unknown	CDS/splice-site	intron	duplication/5'-5'
552	EME1::KCNJ2	ENSG00000154920.15::ENSG00000123700.5	NUGC4	SRR8615244	SRR8670738	STOMACH	carcinoma (signet_ring_adenocarcinoma)	metastasis	arriba	TRUE	TRUE	FALSE	NA	FALSE	NA	FALSE	NA	EME1	ENSG00000154920.15	protein_coding	+	+	chr17:50373220-50381483:+	chr17:50376193:+	chr17:48450581-48458844:+	chr17:48453554:+	KCNJ2	ENSG00000123700.5	protein_coding	+	+	chr17:70168673-70180044:+	chr17:70174824:+	chr17:68164814-68176185:+	chr17:68170965:+	chr17:50378577,chr17:50378572	chr17:70170543,chr17:70170535	NA	NA	chr17:48455938,chr17:48455933	chr17:68166684,chr17:68166676	NA	NA	sense	sense	out-of-frame	CDS/splice-site	5'UTR/splice-site	deletion
553	NHERF1::TMEM105	ENSG00000109062.12::ENSG00000185332.8	NUGC4	SRR8615244	SRR8670738	STOMACH	carcinoma (signet_ring_adenocarcinoma)	metastasis	arriba	TRUE	TRUE	FALSE	NA	TRUE	98	TRUE	46	NHERF1	ENSG00000109062.12	protein_coding	+	+	chr17:74748628-74769353:+	chr17:74762173:+	chr17:72744767-72765492:+	chr17:72758312:+	TMEM105	ENSG00000185332.8	lncRNA	-	-	chr17:81311270-81330674:-	chr17:81313919:-	chr17:79285070-79304474:-	chr17:79287719:-	chr17:74763100	chr17:81314140	NA	NA	chr17:72759239	chr17:79287940	NA	NA	sense	sense	out-of-frame	CDS/splice-site	exon/splice-site	inversion
554	NHERF1::TMEM105	ENSG00000109062.12::ENSG00000185332.8	NUGC4	SRR8615244	SRR8670738	STOMACH	carcinoma (signet_ring_adenocarcinoma)	metastasis	arriba	TRUE	TRUE	FALSE	NA	TRUE	98	TRUE	46	NHERF1	ENSG00000109062.12	protein_coding	+	+	chr17:74748628-74769353:+	chr17:74762173:+	chr17:72744767-72765492:+	chr17:72758312:+	TMEM105	ENSG00000185332.8	lncRNA	-	-	chr17:81311270-81330674:-	chr17:81313985:-	chr17:79285070-79304474:-	chr17:79287785:-	chr17:74763100	chr17:81314140	NA	NA	chr17:72759239	chr17:79287940	NA	NA	sense	sense	out-of-frame	CDS/splice-site	exon/splice-site	inversion
565	ACACA::ERC1	ENSG00000278540.5::ENSG00000082805.21	NUGC4	SRR8615244	SRR8670738	STOMACH	carcinoma (signet_ring_adenocarcinoma)	metastasis	arriba	TRUE	FALSE	TRUE	60	FALSE	NA	FALSE	NA	ACACA	ENSG00000278540.5	protein_coding	-	-	chr17:37084992-37406836:-	chr17:37330173:-	chr17:35441927-35766927:-	chr17:35687113:-	ERC1	ENSG00000082805.21	protein_coding	+	+	chr12:990509-1495933:+	chr12:1444562:+	chr12:1099675-1605099:+	chr12:1553728:+	NA	NA	NA	NA	NA	NA	NA	NA	sense	sense	out-of-frame	CDS/splice-site	CDS/splice-site	translocation
581	ENSG00000285897::AANAT	ENSG00000285897.1::ENSG00000129673.10	NUGC4	SRR8615244	SRR8670738	STOMACH	carcinoma (signet_ring_adenocarcinoma)	metastasis	arriba	TRUE	FALSE	FALSE	NA	FALSE	NA	FALSE	NA	ENSG00000285897	ENSG00000285897.1	protein_coding	-	+	chr17:58345206-58417595:-	chr17:58417174:+	chr17:56422567-56494956:-	chr17:56494535:+	AANAT	ENSG00000129673.10	protein_coding	+	+	chr17:76453351-76470117:+	chr17:76465883:+	chr17:74449433-74466199:+	chr17:74461965:+	NA	NA	NA	NA	NA	NA	NA	NA	antisense	sense	unknown	5'UTR	5'UTR/splice-site	deletion/3'-3'
582	ASPH::LINC02842	ENSG00000198363.18::ENSG00000254119.5	NUGC4	SRR8615244	SRR8670738	STOMACH	carcinoma (signet_ring_adenocarcinoma)	metastasis	arriba	TRUE	TRUE	FALSE	NA	FALSE	NA	FALSE	NA	ASPH	ENSG00000198363.18	protein_coding	-	-	chr8:61500556-61714640:-	chr8:61576772:-	chr8:62413115-62627199:-	chr8:62489331:-	LINC02842	ENSG00000254119.5	lncRNA	+	-	chr8:61785047-61944180:+	chr8:61875595:-	chr8:62697606-62856739:+	chr8:62788154:-	chr8:61571586,chr8:61571590	chr8:61881285,chr8:61881286	NA	NA	chr8:62484145,chr8:62484149	chr8:62793844,chr8:62793845	NA	NA	sense	antisense	unknown	CDS/splice-site	intron	duplication/5'-5'
583	SNX30::NMNAT1	ENSG00000148158.17::ENSG00000173614.14	NUGC4	SRR8615244	SRR8670738	STOMACH	carcinoma (signet_ring_adenocarcinoma)	metastasis	arriba	TRUE	TRUE	FALSE	NA	FALSE	NA	FALSE	NA	SNX30	ENSG00000148158.17	protein_coding	+	+	chr9:112750760-112881671:+	chr9:112804165:+	chr9:115513040-115643951:+	chr9:115566445:+	NMNAT1	ENSG00000173614.14	protein_coding	+	+	chr1:9943428-9985501:+	chr1:9972018:+	chr1:10003486-10045559:+	chr1:10032076:+	chr9:112804381,chr9:112804379	chr1:9963736,chr1:9963731	NA	NA	chr9:115566661,chr9:115566659	chr1:10023794,chr1:10023789	NA	NA	sense	sense	unknown	intron	5'UTR/splice-site	translocation
584	KIAA1522::LRRN2	ENSG00000162522.11::ENSG00000170382.12	NUGC4	SRR8615244	SRR8670738	STOMACH	carcinoma (signet_ring_adenocarcinoma)	metastasis	arriba	TRUE	TRUE	FALSE	NA	FALSE	NA	FALSE	NA	KIAA1522	ENSG00000162522.11	protein_coding	+	+	chr1:32741830-32774970:+	chr1:32742189:+	chr1:33207431-33240571:+	chr1:33207790:+	LRRN2	ENSG00000170382.12	protein_coding	-	-	chr1:204617170-204685738:-	chr1:204620218:-	chr1:204586298-204654866:-	chr1:204589346:-	chr1:32759640	chr1:204620633	NA	NA	chr1:33225241	chr1:204589761	NA	NA	sense	sense	out-of-frame	CDS/splice-site	5'UTR/splice-site	inversion
586	TSEN2::ENSG00000285517	ENSG00000154743.19::ENSG00000285517.1	NUGC4	SRR8615244	SRR8670738	STOMACH	carcinoma (signet_ring_adenocarcinoma)	metastasis	arriba	TRUE	TRUE	FALSE	NA	TRUE	104	TRUE	47	TSEN2	ENSG00000154743.19	protein_coding	+	+	chr3:12484421-12541549:+	chr3:12505231:+	chr3:12525920-12583048:+	chr3:12546730:+	ENSG00000285517	ENSG00000285517.1	lncRNA	+	+	chr12:30795458-30879268:+	chr12:30856479:+	chr12:30948392-31032202:+	chr12:31009413:+	chr3:12506363,chr3:12506363	chr12:30853148,chr12:30853145	NA	NA	chr3:12547862,chr3:12547862	chr12:31006082,chr12:31006079	NA	NA	sense	sense	out-of-frame	CDS/splice-site	intron	translocation
587	TSEN2::ENSG00000285517	ENSG00000154743.19::ENSG00000285517.1	NUGC4	SRR8615244	SRR8670738	STOMACH	carcinoma (signet_ring_adenocarcinoma)	metastasis	arriba	TRUE	TRUE	FALSE	NA	TRUE	104	TRUE	47	TSEN2	ENSG00000154743.19	protein_coding	+	+	chr3:12484421-12541549:+	chr3:12505231:+	chr3:12525920-12583048:+	chr3:12546730:+	ENSG00000285517	ENSG00000285517.1	lncRNA	+	+	chr12:30795458-30879268:+	chr12:30878672:+	chr12:30948392-31032202:+	chr12:31031606:+	chr3:12506363,chr3:12506363	chr12:30853148,chr12:30853145	NA	NA	chr3:12547862,chr3:12547862	chr12:31006082,chr12:31006079	NA	NA	sense	sense	out-of-frame	CDS/splice-site	exon/splice-site	translocation
589	ADAMTS9::TSEN2	ENSG00000163638.13::ENSG00000154743.19	NUGC4	SRR8615244	SRR8670738	STOMACH	carcinoma (signet_ring_adenocarcinoma)	metastasis	arriba	TRUE	TRUE	TRUE	62	FALSE	NA	FALSE	NA	ADAMTS9	ENSG00000163638.13	protein_coding	-	-	chr3:64515654-64688000:-	chr3:64594258:-	chr3:64501330-64673676:-	chr3:64579934:-	TSEN2	ENSG00000154743.19	protein_coding	+	+	chr3:12484421-12541549:+	chr3:12539161:+	chr3:12525920-12583048:+	chr3:12580660:+	chr3:64570494,chr3:64570499	chr3:12537502,chr3:12537497	NA	NA	chr3:64556170,chr3:64556175	chr3:12579001,chr3:12578996	NA	NA	sense	sense	in-frame	CDS/splice-site	CDS/splice-site	inversion
591	ENDOV::SEPTIN9	ENSG00000173818.17::ENSG00000184640.20	NUGC4	SRR8615244	SRR8670738	STOMACH	carcinoma (signet_ring_adenocarcinoma)	metastasis	arriba	TRUE	TRUE	FALSE	NA	FALSE	NA	FALSE	NA	ENDOV	ENSG00000173818.17	protein_coding	+	+	chr17:80415165-80438086:+	chr17:80429831:+	chr17:78388965-78411886:+	chr17:78403631:+	SEPTIN9	ENSG00000184640.20	protein_coding	+	+	chr17:77280569-77500596:+	chr17:77307141:+	chr17:75276651-75496678:+	chr17:75303223:+	chr17:80435260,chr17:80435470,chr17:80435250	chr17:77301235,chr17:77301482,chr17:77301222	NA	NA	chr17:78409060,chr17:78409270,chr17:78409050	chr17:75297317,chr17:75297564,chr17:75297304	NA	NA	sense	sense	unknown	CDS/splice-site	CDS/splice-site	duplication
594	HAAO::THADA	ENSG00000162882.15::ENSG00000115970.19	NUGC4	SRR8615244	SRR8670738	STOMACH	carcinoma (signet_ring_adenocarcinoma)	metastasis	arriba	TRUE	TRUE	FALSE	NA	TRUE	105	TRUE	48	HAAO	ENSG00000162882.15	protein_coding	-	-	chr2:42767089-42792593:-	chr2:42783784:-	chr2:42994229-43019733:-	chr2:43010924:-	THADA	ENSG00000115970.19	protein_coding	-	-	chr2:43230851-43596038:-	chr2:43232882:-	chr2:43457990-43823177:-	chr2:43460021:-	chr2:42783470	chr2:43279716	NA	NA	chr2:43010610	chr2:43506855	NA	NA	sense	sense	out-of-frame	CDS/splice-site	CDS/splice-site	duplication
595	HAAO::THADA	ENSG00000162882.15::ENSG00000115970.19	NUGC4	SRR8615244	SRR8670738	STOMACH	carcinoma (signet_ring_adenocarcinoma)	metastasis	arriba	TRUE	TRUE	FALSE	NA	TRUE	105	TRUE	48	HAAO	ENSG00000162882.15	protein_coding	-	-	chr2:42767089-42792593:-	chr2:42788529:-	chr2:42994229-43019733:-	chr2:43015669:-	THADA	ENSG00000115970.19	protein_coding	-	-	chr2:43230851-43596038:-	chr2:43232882:-	chr2:43457990-43823177:-	chr2:43460021:-	chr2:42783470	chr2:43279716	NA	NA	chr2:43010610	chr2:43506855	NA	NA	sense	sense	out-of-frame	CDS/splice-site	CDS/splice-site	duplication
599	FAM20A::LINC01476	ENSG00000108950.12::ENSG00000265313.8	NUGC4	SRR8615244	SRR8670738	STOMACH	carcinoma (signet_ring_adenocarcinoma)	metastasis	arriba	TRUE	TRUE	FALSE	NA	FALSE	NA	FALSE	NA	FAM20A	ENSG00000108950.12	protein_coding	-	-	chr17:68535113-68601367:-	chr17:68600263:-	chr17:66531254-66597508:-	chr17:66596404:-	LINC01476	ENSG00000265313.8	lncRNA	-	-	chr17:59422088-59526946:-	chr17:59464695:-	chr17:57499449-57604307:-	chr17:57542056:-	chr17:68597418,chr17:68597419	chr17:59501429,chr17:59501430	NA	NA	chr17:66593559,chr17:66593560	chr17:57578790,chr17:57578791	NA	NA	sense	sense	out-of-frame	CDS/splice-site	intron	deletion
600	NSF::PLEKHM1	ENSG00000073969.19::ENSG00000225190.12	NUGC4	SRR8615244	SRR8670738	STOMACH	carcinoma (signet_ring_adenocarcinoma)	metastasis	arriba	TRUE	TRUE	TRUE	63	FALSE	NA	FALSE	NA	NSF	ENSG00000073969.19	protein_coding	+	+	chr17:46590669-46757679:+	chr17:46704854:+	chr17:44668035-44835045:+	chr17:44782220:+	PLEKHM1	ENSG00000225190.12	protein_coding	-	-	chr17:45435900-45490758:-	chr17:45458439:-	chr17:43513266-43568124:-	chr17:43535805:-	chr17:46709127,chr17:46709123	chr17:45468243,chr17:45468247	NA	NA	chr17:44786493,chr17:44786489	chr17:43545609,chr17:43545613	NA	NA	sense	sense	in-frame	CDS/splice-site	CDS/splice-site	inversion
615	ARHGDIA::EME1	ENSG00000141522.12::ENSG00000154920.15	NUGC4	SRR8615244	SRR8670738	STOMACH	carcinoma (signet_ring_adenocarcinoma)	metastasis	arriba	TRUE	TRUE	TRUE	64	TRUE	107	TRUE	49	ARHGDIA	ENSG00000141522.12	protein_coding	-	-	chr17:81867721-81871378:-	chr17:81871298:-	chr17:79825597-79829254:-	chr17:79829174:-	EME1	ENSG00000154920.15	protein_coding	+	+	chr17:50373220-50381483:+	chr17:50375185:+	chr17:48450581-48458844:+	chr17:48452546:+	chr17:81870642,chr17:81870642,chr17:81870648,chr17:81870648	chr17:50373127,chr17:50373131,chr17:50373121,chr17:50373122	NA	NA	chr17:79828518,chr17:79828518,chr17:79828524,chr17:79828524	chr17:48450488,chr17:48450492,chr17:48450482,chr17:48450483	NA	NA	sense	sense	unknown	5'UTR/splice-site	5'UTR/splice-site	inversion
616	ARHGDIA::EME1	ENSG00000141522.12::ENSG00000154920.15	NUGC4	SRR8615244	SRR8670738	STOMACH	carcinoma (signet_ring_adenocarcinoma)	metastasis	arriba	TRUE	TRUE	FALSE	NA	TRUE	107	TRUE	49	ARHGDIA	ENSG00000141522.12	protein_coding	-	-	chr17:81867721-81871378:-	chr17:81871298:-	chr17:79825597-79829254:-	chr17:79829174:-	EME1	ENSG00000154920.15	protein_coding	+	+	chr17:50373220-50381483:+	chr17:50376066:+	chr17:48450581-48458844:+	chr17:48453427:+	chr17:81870642,chr17:81870642,chr17:81870648,chr17:81870648	chr17:50373127,chr17:50373131,chr17:50373121,chr17:50373122	NA	NA	chr17:79828518,chr17:79828518,chr17:79828524,chr17:79828524	chr17:48450488,chr17:48450492,chr17:48450482,chr17:48450483	NA	NA	sense	sense	unknown	5'UTR/splice-site	CDS/splice-site	inversion
618	ENSG00000286905::RNASEH1-DT	ENSG00000286905.1::ENSG00000234171.5	NUGC4	SRR8615244	SRR8670738	STOMACH	carcinoma (signet_ring_adenocarcinoma)	metastasis	arriba	TRUE	TRUE	FALSE	NA	FALSE	NA	FALSE	NA	ENSG00000286905	ENSG00000286905.1	protein_coding	-	-	chr2:3532008-3558333:-	chr2:3552144:-	chr2:3579598-3605923:-	chr2:3599734:-	RNASEH1-DT	ENSG00000234171.5	lncRNA	+	+	chr2:3558419-3564842:+	chr2:3561317:+	chr2:3606009-3612432:+	chr2:3608907:+	chr2:3551411	chr2:3560919	NA	NA	chr2:3599001	chr2:3608509	NA	NA	sense	sense	out-of-frame	CDS/splice-site	exon/splice-site	inversion
619	RNASEH1::RNASEH1-DT	ENSG00000171865.10::ENSG00000234171.5	NUGC4	SRR8615244	SRR8670738	STOMACH	carcinoma (signet_ring_adenocarcinoma)	metastasis	arriba	TRUE	TRUE	FALSE	NA	FALSE	NA	FALSE	NA	RNASEH1	ENSG00000171865.10	protein_coding	-	-	chr2:3541430-3558333:-	chr2:3552144:-	chr2:3589020-3605923:-	chr2:3599734:-	RNASEH1-DT	ENSG00000234171.5	lncRNA	+	+	chr2:3558419-3564842:+	chr2:3561317:+	chr2:3606009-3612432:+	chr2:3608907:+	chr2:3551411	chr2:3560919	NA	NA	chr2:3599001	chr2:3608509	NA	NA	sense	sense	out-of-frame	CDS/splice-site	exon/splice-site	inversion
621	UBE2O::VMP1	ENSG00000175931.13::ENSG00000062716.13	NUGC4	SRR8615244	SRR8670738	STOMACH	carcinoma (signet_ring_adenocarcinoma)	metastasis	arriba	TRUE	FALSE	FALSE	NA	FALSE	NA	FALSE	NA	UBE2O	ENSG00000175931.13	protein_coding	-	+	chr17:76389456-76453152:-	chr17:76391085:+	chr17:74385537-74449234:-	chr17:74387166:+	VMP1	ENSG00000062716.13	protein_coding	+	+	chr17:59707192-59842255:+	chr17:59817712:+	chr17:57784553-57919616:+	chr17:57895073:+	NA	NA	NA	NA	NA	NA	NA	NA	antisense	sense	unknown	CDS	CDS/splice-site	duplication/3'-3'
624	USP32::PLEKHM1	ENSG00000170832.13::ENSG00000225190.12	NUGC4	SRR8615244	SRR8670738	STOMACH	carcinoma (signet_ring_adenocarcinoma)	metastasis	arriba	TRUE	TRUE	FALSE	NA	FALSE	NA	FALSE	NA	USP32	ENSG00000170832.13	protein_coding	-	-	chr17:60177327-60422470:-	chr17:60391882:-	chr17:58254688-58499831:-	chr17:58469243:-	PLEKHM1	ENSG00000225190.12	protein_coding	-	+	chr17:45435900-45490758:-	chr17:45482350:+	chr17:43513266-43568124:-	chr17:43559716:+	chr17:60368257,chr17:60368259	chr17:45468956,chr17:45468954	NA	NA	chr17:58445618,chr17:58445620	chr17:43546322,chr17:43546320	NA	NA	sense	antisense	out-of-frame	CDS/splice-site	exon	inversion/5'-5'
628	ARHGAP27::RNF157	ENSG00000159314.13::ENSG00000141576.16	NUGC4	SRR8615244	SRR8670738	STOMACH	carcinoma (signet_ring_adenocarcinoma)	metastasis	arriba	TRUE	TRUE	FALSE	NA	FALSE	NA	FALSE	NA	ARHGAP27	ENSG00000159314.13	protein_coding	-	-	chr17:45393902-45434421:-	chr17:45425564:-	chr17:43471268-43511787:-	chr17:43502930:-	RNF157	ENSG00000141576.16	protein_coding	-	+	chr17:76142465-76240493:-	chr17:76217195:+	chr17:74138546-74236574:-	chr17:74213276:+	chr17:45424473,chr17:45424476	chr17:76213994,chr17:76213991	NA	NA	chr17:43501839,chr17:43501842	chr17:74210075,chr17:74210072	NA	NA	sense	antisense	unknown	5'UTR/splice-site	intron	inversion/5'-5'
635	CACTIN::ZFR2	ENSG00000105298.14::ENSG00000105278.12	NUGC4	SRR8615244	SRR8670738	STOMACH	carcinoma (signet_ring_adenocarcinoma)	metastasis	arriba	TRUE	TRUE	FALSE	NA	FALSE	NA	FALSE	NA	CACTIN	ENSG00000105298.14	protein_coding	-	-	chr19:3610645-3626815:-	chr19:3613471:-	chr19:3610643-3626813:-	chr19:3613469:-	ZFR2	ENSG00000105278.12	protein_coding	-	-	chr19:3804024-3869038:-	chr19:3804898:-	chr19:3804022-3869036:-	chr19:3804896:-	chr19:3613343,chr19:3613350	chr19:3805053,chr19:3805052	NA	NA	chr19:3613341,chr19:3613348	chr19:3805051,chr19:3805050	NA	NA	sense	sense	unknown	CDS	3'UTR	duplication
648	SIRT7::CARD14	ENSG00000187531.14::ENSG00000141527.19	NUGC4	SRR8615244	SRR8670738	STOMACH	carcinoma (signet_ring_adenocarcinoma)	metastasis	arriba	TRUE	TRUE	FALSE	NA	FALSE	NA	FALSE	NA	SIRT7	ENSG00000187531.14	protein_coding	-	-	chr17:81911939-81921323:-	chr17:81921219:-	chr17:79869815-79879199:-	chr17:79879095:-	CARD14	ENSG00000141527.19	protein_coding	+	+	chr17:80169992-80216073:+	chr17:80215866:+	chr17:78143791-78189872:+	chr17:78189665:+	chr17:81920332,chr17:81920338	chr17:80215103,chr17:80215097	NA	NA	chr17:79878208,chr17:79878214	chr17:78188902,chr17:78188896	NA	NA	sense	sense	unknown	5'UTR/splice-site	exon/splice-site	inversion
652	ASXL2::RAB10	ENSG00000143970.18::ENSG00000084733.11	NUGC4	SRR8615244	SRR8670738	STOMACH	carcinoma (signet_ring_adenocarcinoma)	metastasis	arriba	TRUE	FALSE	FALSE	NA	FALSE	NA	FALSE	NA	ASXL2	ENSG00000143970.18	protein_coding	-	-	chr2:25733753-25878487:-	chr2:25845480:-	chr2:25956622-26101356:-	chr2:26068349:-	RAB10	ENSG00000084733.11	protein_coding	+	+	chr2:26034084-26137454:+	chr2:26098660:+	chr2:26256953-26360323:+	chr2:26321529:+	NA	NA	NA	NA	NA	NA	NA	NA	sense	sense	out-of-frame	intron	intron	inversion
659	WAC::DDC	ENSG00000095787.26::ENSG00000132437.18	SW1271	SRR8615245	SRR8670710	LUNG	carcinoma (small_cell_carcinoma)	primary	arriba	TRUE	FALSE	FALSE	NA	FALSE	NA	FALSE	NA	WAC	ENSG00000095787.26	protein_coding	+	+	chr10:28532493-28623112:+	chr10:28534034:+	chr10:28821422-28912041:+	chr10:28822963:+	DDC	ENSG00000132437.18	protein_coding	-	+	chr7:50458436-50565405:-	chr7:50528176:+	chr7:50526134-50633102:-	chr7:50595874:+	NA	NA	NA	NA	NA	NA	NA	NA	sense	antisense	out-of-frame	CDS/splice-site	CDS	translocation/5'-5'
662	RSBN1::OLFML3	ENSG00000081019.14::ENSG00000116774.12	SW1271	SRR8615245	SRR8670710	LUNG	carcinoma (small_cell_carcinoma)	primary	arriba	TRUE	TRUE	FALSE	NA	FALSE	NA	FALSE	NA	RSBN1	ENSG00000081019.14	protein_coding	-	-	chr1:113761832-113812476:-	chr1:113777210:-	chr1:114304454-114355098:-	chr1:114319832:-	OLFML3	ENSG00000116774.12	protein_coding	+	-	chr1:113979391-114035572:+	chr1:114026775:-	chr1:114522013-114578194:+	chr1:114569397:-	chr1:113774606,chr1:113774783,chr1:113774791	chr1:114028342,chr1:114028342,chr1:114028347	NA	NA	chr1:114317228,chr1:114317405,chr1:114317413	chr1:114570964,chr1:114570964,chr1:114570969	NA	NA	sense	antisense	out-of-frame	CDS/splice-site	intron	duplication/5'-5'
663	YAP1::PDGFD	ENSG00000137693.14::ENSG00000170962.13	SW1271	SRR8615245	SRR8670710	LUNG	carcinoma (small_cell_carcinoma)	primary	arriba	TRUE	TRUE	TRUE	66	TRUE	111	TRUE	50	YAP1	ENSG00000137693.14	protein_coding	+	+	chr11:102110447-102233424:+	chr11:102111169:+	chr11:101981178-102104155:+	chr11:101981900:+	PDGFD	ENSG00000170962.13	protein_coding	-	-	chr11:103907189-104164379:-	chr11:104000255:-	chr11:103777917-104035107:-	chr11:103870983:-	chr11:102112244,chr11:102112245	chr11:104011258,chr11:104011257	NA	NA	chr11:101982975,chr11:101982976	chr11:103881986,chr11:103881985	NA	NA	sense	sense	out-of-frame	CDS/splice-site	CDS/splice-site	inversion
664	YAP1::PDGFD	ENSG00000137693.14::ENSG00000170962.13	SW1271	SRR8615245	SRR8670710	LUNG	carcinoma (small_cell_carcinoma)	primary	arriba	TRUE	TRUE	TRUE	67	TRUE	111	TRUE	50	YAP1	ENSG00000137693.14	protein_coding	+	+	chr11:102110447-102233424:+	chr11:102111169:+	chr11:101981178-102104155:+	chr11:101981900:+	PDGFD	ENSG00000170962.13	protein_coding	-	-	chr11:103907189-104164379:-	chr11:104000237:-	chr11:103777917-104035107:-	chr11:103870965:-	chr11:102112244,chr11:102112245	chr11:104011258,chr11:104011257	NA	NA	chr11:101982975,chr11:101982976	chr11:103881986,chr11:103881985	NA	NA	sense	sense	out-of-frame	CDS/splice-site	CDS/splice-site	inversion
665	YAP1::PDGFD	ENSG00000137693.14::ENSG00000170962.13	SW1271	SRR8615245	SRR8670710	LUNG	carcinoma (small_cell_carcinoma)	primary	arriba	TRUE	TRUE	TRUE	68	TRUE	111	TRUE	50	YAP1	ENSG00000137693.14	protein_coding	+	+	chr11:102110447-102233424:+	chr11:102111169:+	chr11:101981178-102104155:+	chr11:101981900:+	PDGFD	ENSG00000170962.13	protein_coding	-	-	chr11:103907189-104164379:-	chr11:103947724:-	chr11:103777917-104035107:-	chr11:103818452:-	chr11:102112244,chr11:102112245	chr11:104011258,chr11:104011257	NA	NA	chr11:101982975,chr11:101982976	chr11:103881986,chr11:103881985	NA	NA	sense	sense	in-frame	CDS/splice-site	CDS/splice-site	inversion
666	YAP1::PDGFD	ENSG00000137693.14::ENSG00000170962.13	SW1271	SRR8615245	SRR8670710	LUNG	carcinoma (small_cell_carcinoma)	primary	arriba	TRUE	TRUE	FALSE	NA	TRUE	111	TRUE	50	YAP1	ENSG00000137693.14	protein_coding	+	+	chr11:102110447-102233424:+	chr11:102111169:+	chr11:101981178-102104155:+	chr11:101981900:+	PDGFD	ENSG00000170962.13	protein_coding	-	-	chr11:103907189-104164379:-	chr11:103909819:-	chr11:103777917-104035107:-	chr11:103780547:-	chr11:102112244,chr11:102112245	chr11:104011258,chr11:104011257	NA	NA	chr11:101982975,chr11:101982976	chr11:103881986,chr11:103881985	NA	NA	sense	sense	in-frame	CDS/splice-site	CDS/splice-site	inversion
678	ZNF433::ZNF20	ENSG00000197647.13::ENSG00000132010.16	SW1271	SRR8615245	SRR8670710	LUNG	carcinoma (small_cell_carcinoma)	primary	arriba	TRUE	TRUE	FALSE	NA	FALSE	NA	FALSE	NA	ZNF433	ENSG00000197647.13	protein_coding	-	-	chr19:12014715-12035741:-	chr19:12035537:-	chr19:12125530-12146556:-	chr19:12146352:-	ZNF20	ENSG00000132010.16	protein_coding	-	-	chr19:12092843-12140355:-	chr19:12093052:-	chr19:12203658-12251170:-	chr19:12203867:-	chr19:12017734,chr19:12017741	chr19:12112982,chr19:12112986	NA	NA	chr19:12128549,chr19:12128556	chr19:12223797,chr19:12223801	NA	NA	sense	sense	out-of-frame	CDS/splice-site	CDS/splice-site	duplication
689	NRP1::PARD3	ENSG00000099250.18::ENSG00000148498.17	SW1271	SRR8615245	SRR8670710	LUNG	carcinoma (small_cell_carcinoma)	primary	arriba	TRUE	FALSE	FALSE	NA	FALSE	NA	FALSE	NA	NRP1	ENSG00000099250.18	protein_coding	-	-	chr10:33177492-33336262:-	chr10:33330708:-	chr10:33466420-33625190:-	chr10:33619636:-	PARD3	ENSG00000148498.17	protein_coding	-	-	chr10:34109560-34815325:-	chr10:34317338:-	chr10:34398488-35104253:-	chr10:34606266:-	NA	NA	NA	NA	NA	NA	NA	NA	sense	sense	out-of-frame	CDS/splice-site	CDS/splice-site	duplication
715	RIC8B::DRAM1	ENSG00000111785.21::ENSG00000136048.14	SW1271	SRR8615245	SRR8670710	LUNG	carcinoma (small_cell_carcinoma)	primary	arriba	TRUE	TRUE	FALSE	NA	FALSE	NA	FALSE	NA	RIC8B	ENSG00000111785.21	protein_coding	+	+	chr12:106774621-106889316:+	chr12:106843947:+	chr12:107168399-107283094:+	chr12:107237725:+	DRAM1	ENSG00000136048.14	protein_coding	+	+	chr12:101877580-102012130:+	chr12:101897863:+	chr12:102271358-102405908:+	chr12:102291641:+	chr12:106844899	chr12:101889314	NA	NA	chr12:107238677	chr12:102283092	NA	NA	sense	sense	out-of-frame	CDS/splice-site	CDS/splice-site	duplication
732	ZC3H13::CIAO2A	ENSG00000123200.17::ENSG00000166797.11	CAPAN1	SRR8615247	SRR8639189	PANCREAS	carcinoma (ductal_carcinoma)	metastasis	arriba	TRUE	TRUE	TRUE	70	TRUE	121	TRUE	51	ZC3H13	ENSG00000123200.17	protein_coding	-	-	chr13:45954465-46052759:-	chr13:46042164:-	chr13:46528600-46626894:-	chr13:46616299:-	CIAO2A	ENSG00000166797.11	protein_coding	-	-	chr15:64072565-64093857:-	chr15:64081151:-	chr15:64364764-64386056:-	chr15:64373350:-	chr13:46024796	chr15:64083988	NA	NA	chr13:46598931	chr15:64376187	NA	NA	sense	sense	out-of-frame	CDS/splice-site	CDS/splice-site	translocation
733	ZC3H13::CIAO2A	ENSG00000123200.17::ENSG00000166797.11	CAPAN1	SRR8615247	SRR8639189	PANCREAS	carcinoma (ductal_carcinoma)	metastasis	arriba	TRUE	TRUE	TRUE	71	TRUE	121	TRUE	51	ZC3H13	ENSG00000123200.17	protein_coding	-	-	chr13:45954465-46052759:-	chr13:46042164:-	chr13:46528600-46626894:-	chr13:46616299:-	CIAO2A	ENSG00000166797.11	protein_coding	-	-	chr15:64072565-64093857:-	chr15:64075537:-	chr15:64364764-64386056:-	chr15:64367736:-	chr13:46024796	chr15:64083988	NA	NA	chr13:46598931	chr15:64376187	NA	NA	sense	sense	in-frame	CDS/splice-site	CDS/splice-site	translocation
734	ZC3H13::CIAO2A	ENSG00000123200.17::ENSG00000166797.11	CAPAN1	SRR8615247	SRR8639189	PANCREAS	carcinoma (ductal_carcinoma)	metastasis	arriba	TRUE	TRUE	FALSE	NA	TRUE	121	TRUE	51	ZC3H13	ENSG00000123200.17	protein_coding	-	-	chr13:45954465-46052759:-	chr13:46052698:-	chr13:46528600-46626894:-	chr13:46626833:-	CIAO2A	ENSG00000166797.11	protein_coding	-	-	chr15:64072565-64093857:-	chr15:64081151:-	chr15:64364764-64386056:-	chr15:64373350:-	chr13:46024796	chr15:64083988	NA	NA	chr13:46598931	chr15:64376187	NA	NA	sense	sense	unknown	5'UTR/splice-site	CDS/splice-site	translocation
735	SIN3A::IL21-AS1	ENSG00000169375.17::ENSG00000227145.2	CAPAN1	SRR8615247	SRR8639189	PANCREAS	carcinoma (ductal_carcinoma)	metastasis	arriba	TRUE	TRUE	FALSE	NA	FALSE	NA	FALSE	NA	SIN3A	ENSG00000169375.17	protein_coding	-	-	chr15:75369379-75455842:-	chr15:75389652:-	chr15:75661720-75748183:-	chr15:75681993:-	IL21-AS1	ENSG00000227145.2	lncRNA	+	-	chr4:122618983-122689156:+	chr4:122650982:-	chr4:123540138-123610311:+	chr4:123572137:-	chr15:75385553,chr15:75385558	chr4:122680491,chr4:122680493	NA	NA	chr15:75677894,chr15:75677899	chr4:123601646,chr4:123601648	NA	NA	sense	antisense	out-of-frame	CDS/splice-site	intron	translocation/5'-5'
736	IGF1R::LRRC28	ENSG00000140443.15::ENSG00000168904.15	CAPAN1	SRR8615247	SRR8639189	PANCREAS	carcinoma (ductal_carcinoma)	metastasis	arriba	TRUE	TRUE	TRUE	72	TRUE	122	TRUE	52	IGF1R	ENSG00000140443.15	protein_coding	+	+	chr15:98648539-98964530:+	chr15:98708107:+	chr15:99191768-99507759:+	chr15:99251336:+	LRRC28	ENSG00000168904.15	protein_coding	+	+	chr15:99251362-99390729:+	chr15:99333923:+	chr15:99791567-99930934:+	chr15:99874128:+	chr15:98787540	chr15:99330599	NA	NA	chr15:99330769	chr15:99870804	NA	NA	sense	sense	in-frame	CDS/splice-site	CDS/splice-site	deletion
737	IGF1R::LRRC28	ENSG00000140443.15::ENSG00000168904.15	CAPAN1	SRR8615247	SRR8639189	PANCREAS	carcinoma (ductal_carcinoma)	metastasis	arriba	TRUE	TRUE	TRUE	73	TRUE	122	TRUE	52	IGF1R	ENSG00000140443.15	protein_coding	+	+	chr15:98648539-98964530:+	chr15:98708107:+	chr15:99191768-99507759:+	chr15:99251336:+	LRRC28	ENSG00000168904.15	protein_coding	+	+	chr15:99251362-99390729:+	chr15:99352369:+	chr15:99791567-99930934:+	chr15:99892574:+	chr15:98787540	chr15:99330599	NA	NA	chr15:99330769	chr15:99870804	NA	NA	sense	sense	in-frame	CDS/splice-site	CDS/splice-site	deletion
738	AKAP8::SPIRE1	ENSG00000105127.10::ENSG00000134278.16	CAPAN1	SRR8615247	SRR8639189	PANCREAS	carcinoma (ductal_carcinoma)	metastasis	arriba	TRUE	TRUE	TRUE	74	FALSE	NA	FALSE	NA	AKAP8	ENSG00000105127.10	protein_coding	-	-	chr19:15353385-15379815:-	chr19:15368235:-	chr19:15464196-15490626:-	chr19:15479046:-	SPIRE1	ENSG00000134278.16	protein_coding	-	-	chr18:12446512-12658107:-	chr18:12546904:-	chr18:12446511-12658106:-	chr18:12546903:-	chr19:15364711,chr19:15364711,chr19:15364711	chr18:12553349,chr18:12553396,chr18:12553379	NA	NA	chr19:15475522,chr19:15475522,chr19:15475522	chr18:12553348,chr18:12553395,chr18:12553378	NA	NA	sense	sense	out-of-frame	CDS/splice-site	CDS/splice-site	translocation
739	PSMD1::SPATA3	ENSG00000173692.14::ENSG00000173699.17	CAPAN1	SRR8615247	SRR8639189	PANCREAS	carcinoma (ductal_carcinoma)	metastasis	arriba	TRUE	TRUE	TRUE	75	TRUE	123	TRUE	53	PSMD1	ENSG00000173692.14	protein_coding	+	+	chr2:231056845-231173116:+	chr2:231153666:+	chr2:231921559-232037830:+	chr2:232018380:+	SPATA3	ENSG00000173699.17	protein_coding	+	+	chr2:230990324-231025055:+	chr2:231000366:+	chr2:231855039-231889770:+	chr2:231865081:+	chr2:231154933,chr2:231154932	chr2:230991434,chr2:230991430	NA	NA	chr2:232019647,chr2:232019646	chr2:231856149,chr2:231856145	NA	NA	sense	sense	in-frame	CDS/splice-site	CDS/splice-site	duplication
740	PSMD1::SPATA3	ENSG00000173692.14::ENSG00000173699.17	CAPAN1	SRR8615247	SRR8639189	PANCREAS	carcinoma (ductal_carcinoma)	metastasis	arriba	TRUE	TRUE	FALSE	NA	TRUE	123	TRUE	53	PSMD1	ENSG00000173692.14	protein_coding	+	+	chr2:231056845-231173116:+	chr2:231153666:+	chr2:231921559-232037830:+	chr2:232018380:+	SPATA3	ENSG00000173699.17	protein_coding	+	+	chr2:230990324-231025055:+	chr2:231002684:+	chr2:231855039-231889770:+	chr2:231867399:+	chr2:231154933,chr2:231154932	chr2:230991434,chr2:230991430	NA	NA	chr2:232019647,chr2:232019646	chr2:231856149,chr2:231856145	NA	NA	sense	sense	out-of-frame	CDS/splice-site	CDS/splice-site	duplication
742	HELLS::ZKSCAN5	ENSG00000119969.16::ENSG00000196652.12	CAPAN1	SRR8615247	SRR8639189	PANCREAS	carcinoma (ductal_carcinoma)	metastasis	arriba	TRUE	FALSE	TRUE	76	TRUE	124	TRUE	54	HELLS	ENSG00000119969.16	protein_coding	+	+	chr10:94545329-94613905:+	chr10:94576805:+	chr10:96305086-96373662:+	chr10:96336562:+	ZKSCAN5	ENSG00000196652.12	protein_coding	+	+	chr7:99504662-99534700:+	chr7:99512453:+	chr7:99102285-99132323:+	chr7:99110076:+	NA	NA	NA	NA	NA	NA	NA	NA	sense	sense	in-frame	CDS/splice-site	CDS/splice-site	translocation
743	HELLS::ZKSCAN5	ENSG00000119969.16::ENSG00000196652.12	CAPAN1	SRR8615247	SRR8639189	PANCREAS	carcinoma (ductal_carcinoma)	metastasis	arriba	TRUE	FALSE	FALSE	NA	TRUE	124	TRUE	54	HELLS	ENSG00000119969.16	protein_coding	+	+	chr10:94545329-94613905:+	chr10:94576709:+	chr10:96305086-96373662:+	chr10:96336466:+	ZKSCAN5	ENSG00000196652.12	protein_coding	+	+	chr7:99504662-99534700:+	chr7:99512453:+	chr7:99102285-99132323:+	chr7:99110076:+	NA	NA	NA	NA	NA	NA	NA	NA	sense	sense	in-frame	CDS/splice-site	CDS/splice-site	translocation
744	ZKSCAN5::HELLS	ENSG00000196652.12::ENSG00000119969.16	CAPAN1	SRR8615247	SRR8639189	PANCREAS	carcinoma (ductal_carcinoma)	metastasis	arriba	TRUE	TRUE	FALSE	NA	TRUE	125	TRUE	55	ZKSCAN5	ENSG00000196652.12	protein_coding	+	+	chr7:99504662-99534700:+	chr7:99506458:+	chr7:99102285-99132323:+	chr7:99104081:+	HELLS	ENSG00000119969.16	protein_coding	+	+	chr10:94545329-94613905:+	chr10:94581326:+	chr10:96305086-96373662:+	chr10:96341083:+	chr7:99509612,chr7:99509469,chr7:99509610,chr7:99509469	chr10:94580258,chr10:94580289,chr10:94580253,chr10:94580286	NA	NA	chr7:99107235,chr7:99107092,chr7:99107233,chr7:99107092	chr10:96340015,chr10:96340046,chr10:96340010,chr10:96340043	NA	NA	sense	sense	in-frame	CDS/splice-site	CDS/splice-site	translocation
745	ZKSCAN5::HELLS	ENSG00000196652.12::ENSG00000119969.16	CAPAN1	SRR8615247	SRR8639189	PANCREAS	carcinoma (ductal_carcinoma)	metastasis	arriba	TRUE	TRUE	TRUE	77	TRUE	125	TRUE	55	ZKSCAN5	ENSG00000196652.12	protein_coding	+	+	chr7:99504662-99534700:+	chr7:99506458:+	chr7:99102285-99132323:+	chr7:99104081:+	HELLS	ENSG00000119969.16	protein_coding	+	+	chr10:94545329-94613905:+	chr10:94588229:+	chr10:96305086-96373662:+	chr10:96347986:+	chr7:99509612,chr7:99509469,chr7:99509610,chr7:99509469	chr10:94580258,chr10:94580289,chr10:94580253,chr10:94580286	NA	NA	chr7:99107235,chr7:99107092,chr7:99107233,chr7:99107092	chr10:96340015,chr10:96340046,chr10:96340010,chr10:96340043	NA	NA	sense	sense	in-frame	CDS/splice-site	CDS/splice-site	translocation
746	ZKSCAN5::HELLS	ENSG00000196652.12::ENSG00000119969.16	CAPAN1	SRR8615247	SRR8639189	PANCREAS	carcinoma (ductal_carcinoma)	metastasis	arriba	TRUE	TRUE	FALSE	NA	TRUE	125	TRUE	55	ZKSCAN5	ENSG00000196652.12	protein_coding	+	+	chr7:99504662-99534700:+	chr7:99506458:+	chr7:99102285-99132323:+	chr7:99104081:+	HELLS	ENSG00000119969.16	protein_coding	+	+	chr10:94545329-94613905:+	chr10:94582963:+	chr10:96305086-96373662:+	chr10:96342720:+	chr7:99509612,chr7:99509469,chr7:99509610,chr7:99509469	chr10:94580258,chr10:94580289,chr10:94580253,chr10:94580286	NA	NA	chr7:99107235,chr7:99107092,chr7:99107233,chr7:99107092	chr10:96340015,chr10:96340046,chr10:96340010,chr10:96340043	NA	NA	sense	sense	in-frame	CDS/splice-site	CDS/splice-site	translocation
747	ZKSCAN5::HELLS	ENSG00000196652.12::ENSG00000119969.16	CAPAN1	SRR8615247	SRR8639189	PANCREAS	carcinoma (ductal_carcinoma)	metastasis	arriba	TRUE	TRUE	FALSE	NA	TRUE	125	TRUE	55	ZKSCAN5	ENSG00000196652.12	protein_coding	+	+	chr7:99504662-99534700:+	chr7:99504733:+	chr7:99102285-99132323:+	chr7:99102356:+	HELLS	ENSG00000119969.16	protein_coding	+	+	chr10:94545329-94613905:+	chr10:94588229:+	chr10:96305086-96373662:+	chr10:96347986:+	chr7:99509612,chr7:99509469,chr7:99509610,chr7:99509469	chr10:94580258,chr10:94580289,chr10:94580253,chr10:94580286	NA	NA	chr7:99107235,chr7:99107092,chr7:99107233,chr7:99107092	chr10:96340015,chr10:96340046,chr10:96340010,chr10:96340043	NA	NA	sense	sense	unknown	5'UTR/splice-site	CDS/splice-site	translocation
748	PRKCE::SNX17	ENSG00000171132.14::ENSG00000115234.11	CAPAN1	SRR8615247	SRR8639189	PANCREAS	carcinoma (ductal_carcinoma)	metastasis	arriba	TRUE	TRUE	TRUE	78	TRUE	126	TRUE	56	PRKCE	ENSG00000171132.14	protein_coding	+	+	chr2:45651345-46187990:+	chr2:45652448:+	chr2:45878484-46415129:+	chr2:45879587:+	SNX17	ENSG00000115234.11	protein_coding	+	+	chr2:27370496-27377535:+	chr2:27371269:+	chr2:27593363-27600402:+	chr2:27594136:+	chr2:45709212,chr2:45709210	chr2:27370549,chr2:27370547	NA	NA	chr2:45936351,chr2:45936349	chr2:27593416,chr2:27593414	NA	NA	sense	sense	in-frame	CDS/splice-site	CDS/splice-site	duplication
749	PRKCE::SNX17	ENSG00000171132.14::ENSG00000115234.11	CAPAN1	SRR8615247	SRR8639189	PANCREAS	carcinoma (ductal_carcinoma)	metastasis	arriba	TRUE	TRUE	FALSE	NA	TRUE	126	TRUE	56	PRKCE	ENSG00000171132.14	protein_coding	+	+	chr2:45651345-46187990:+	chr2:45652448:+	chr2:45878484-46415129:+	chr2:45879587:+	SNX17	ENSG00000115234.11	protein_coding	+	+	chr2:27370496-27377535:+	chr2:27372623:+	chr2:27593363-27600402:+	chr2:27595490:+	chr2:45709212,chr2:45709210	chr2:27370549,chr2:27370547	NA	NA	chr2:45936351,chr2:45936349	chr2:27593416,chr2:27593414	NA	NA	sense	sense	in-frame	CDS/splice-site	CDS/splice-site	duplication
750	PRKCE::SNX17	ENSG00000171132.14::ENSG00000115234.11	CAPAN1	SRR8615247	SRR8639189	PANCREAS	carcinoma (ductal_carcinoma)	metastasis	arriba	TRUE	TRUE	FALSE	NA	TRUE	126	TRUE	56	PRKCE	ENSG00000171132.14	protein_coding	+	+	chr2:45651345-46187990:+	chr2:45701524:+	chr2:45878484-46415129:+	chr2:45928663:+	SNX17	ENSG00000115234.11	protein_coding	+	+	chr2:27370496-27377535:+	chr2:27373040:+	chr2:27593363-27600402:+	chr2:27595907:+	chr2:45709212,chr2:45709210	chr2:27370549,chr2:27370547	NA	NA	chr2:45936351,chr2:45936349	chr2:27593416,chr2:27593414	NA	NA	sense	sense	unknown	exon/splice-site	CDS/splice-site	duplication
751	PRKCE::SNX17	ENSG00000171132.14::ENSG00000115234.11	CAPAN1	SRR8615247	SRR8639189	PANCREAS	carcinoma (ductal_carcinoma)	metastasis	arriba	TRUE	TRUE	FALSE	NA	TRUE	126	TRUE	56	PRKCE	ENSG00000171132.14	protein_coding	+	+	chr2:45651345-46187990:+	chr2:45701524:+	chr2:45878484-46415129:+	chr2:45928663:+	SNX17	ENSG00000115234.11	protein_coding	+	+	chr2:27370496-27377535:+	chr2:27375506:+	chr2:27593363-27600402:+	chr2:27598373:+	chr2:45709212,chr2:45709210	chr2:27370549,chr2:27370547	NA	NA	chr2:45936351,chr2:45936349	chr2:27593416,chr2:27593414	NA	NA	sense	sense	unknown	exon/splice-site	CDS/splice-site	duplication
752	CEP350::SHC4	ENSG00000135837.17::ENSG00000185634.12	CAPAN1	SRR8615247	SRR8639189	PANCREAS	carcinoma (ductal_carcinoma)	metastasis	arriba	TRUE	TRUE	FALSE	NA	FALSE	NA	FALSE	NA	CEP350	ENSG00000135837.17	protein_coding	+	+	chr1:179954674-180114880:+	chr1:180065272:+	chr1:179923809-180084015:+	chr1:180034407:+	SHC4	ENSG00000185634.12	protein_coding	-	+	chr15:48823741-48963919:-	chr15:48936211:+	chr15:49115938-49256116:-	chr15:49228408:+	chr1:180073187,chr1:180073188	chr15:48907313,chr15:48907311	NA	NA	chr1:180042322,chr1:180042323	chr15:49199510,chr15:49199508	NA	NA	sense	antisense	out-of-frame	CDS/splice-site	intron	translocation/5'-5'
753	CASC19::CASC8	ENSG00000254166.4::ENSG00000246228.7	CAPAN1	SRR8615247	SRR8639189	PANCREAS	carcinoma (ductal_carcinoma)	metastasis	arriba	TRUE	TRUE	FALSE	NA	TRUE	127	TRUE	57	CASC19	ENSG00000254166.4	lncRNA	-	-	chr8:127072694-127227541:-	chr8:127218810:-	chr8:128084939-128239786:-	chr8:128231055:-	CASC8	ENSG00000246228.7	lncRNA	-	-	chr8:127289808-127482139:-	chr8:127323154:-	chr8:128302053-128494384:-	chr8:128335399:-	chr8:127165943	chr8:127347336	NA	NA	chr8:128178188	chr8:128359582	NA	NA	sense	sense	unknown	exon/splice-site	exon/splice-site	duplication
754	CASC19::CASC8	ENSG00000254166.4::ENSG00000246228.7	CAPAN1	SRR8615247	SRR8639189	PANCREAS	carcinoma (ductal_carcinoma)	metastasis	arriba	TRUE	TRUE	FALSE	NA	TRUE	127	TRUE	57	CASC19	ENSG00000254166.4	lncRNA	-	-	chr8:127072694-127227541:-	chr8:127187785:-	chr8:128084939-128239786:-	chr8:128200030:-	CASC8	ENSG00000246228.7	lncRNA	-	-	chr8:127289808-127482139:-	chr8:127323154:-	chr8:128302053-128494384:-	chr8:128335399:-	chr8:127165943	chr8:127347336	NA	NA	chr8:128178188	chr8:128359582	NA	NA	sense	sense	unknown	exon/splice-site	exon/splice-site	duplication
755	CASC19::CASC8	ENSG00000254166.4::ENSG00000246228.7	CAPAN1	SRR8615247	SRR8639189	PANCREAS	carcinoma (ductal_carcinoma)	metastasis	arriba	TRUE	TRUE	FALSE	NA	TRUE	127	TRUE	57	CASC19	ENSG00000254166.4	lncRNA	-	-	chr8:127072694-127227541:-	chr8:127197475:-	chr8:128084939-128239786:-	chr8:128209720:-	CASC8	ENSG00000246228.7	lncRNA	-	-	chr8:127289808-127482139:-	chr8:127323154:-	chr8:128302053-128494384:-	chr8:128335399:-	chr8:127165943	chr8:127347336	NA	NA	chr8:128178188	chr8:128359582	NA	NA	sense	sense	unknown	exon/splice-site	exon/splice-site	duplication
756	CASC19::CASC8	ENSG00000254166.4::ENSG00000246228.7	CAPAN1	SRR8615247	SRR8639189	PANCREAS	carcinoma (ductal_carcinoma)	metastasis	arriba	TRUE	TRUE	FALSE	NA	TRUE	127	TRUE	57	CASC19	ENSG00000254166.4	lncRNA	-	-	chr8:127072694-127227541:-	chr8:127203163:-	chr8:128084939-128239786:-	chr8:128215408:-	CASC8	ENSG00000246228.7	lncRNA	-	-	chr8:127289808-127482139:-	chr8:127323154:-	chr8:128302053-128494384:-	chr8:128335399:-	chr8:127165943	chr8:127347336	NA	NA	chr8:128178188	chr8:128359582	NA	NA	sense	sense	unknown	exon/splice-site	exon/splice-site	duplication
757	CASC19::CASC8	ENSG00000254166.4::ENSG00000246228.7	CAPAN1	SRR8615247	SRR8639189	PANCREAS	carcinoma (ductal_carcinoma)	metastasis	arriba	TRUE	TRUE	FALSE	NA	TRUE	127	TRUE	57	CASC19	ENSG00000254166.4	lncRNA	-	-	chr8:127072694-127227541:-	chr8:127218810:-	chr8:128084939-128239786:-	chr8:128231055:-	CASC8	ENSG00000246228.7	lncRNA	-	-	chr8:127289808-127482139:-	chr8:127290060:-	chr8:128302053-128494384:-	chr8:128302305:-	chr8:127165943	chr8:127347336	NA	NA	chr8:128178188	chr8:128359582	NA	NA	sense	sense	unknown	exon/splice-site	exon/splice-site	duplication
758	CASC19::CASC8	ENSG00000254166.4::ENSG00000246228.7	CAPAN1	SRR8615247	SRR8639189	PANCREAS	carcinoma (ductal_carcinoma)	metastasis	arriba	TRUE	TRUE	FALSE	NA	TRUE	127	TRUE	57	CASC19	ENSG00000254166.4	lncRNA	-	-	chr8:127072694-127227541:-	chr8:127174190:-	chr8:128084939-128239786:-	chr8:128186435:-	CASC8	ENSG00000246228.7	lncRNA	-	-	chr8:127289808-127482139:-	chr8:127290060:-	chr8:128302053-128494384:-	chr8:128302305:-	chr8:127165943	chr8:127347336	NA	NA	chr8:128178188	chr8:128359582	NA	NA	sense	sense	unknown	exon/splice-site	exon/splice-site	duplication
759	CASC19::CASC8	ENSG00000254166.4::ENSG00000246228.7	CAPAN1	SRR8615247	SRR8639189	PANCREAS	carcinoma (ductal_carcinoma)	metastasis	arriba	TRUE	TRUE	FALSE	NA	TRUE	127	TRUE	57	CASC19	ENSG00000254166.4	lncRNA	-	-	chr8:127072694-127227541:-	chr8:127218815:-	chr8:128084939-128239786:-	chr8:128231060:-	CASC8	ENSG00000246228.7	lncRNA	-	-	chr8:127289808-127482139:-	chr8:127323154:-	chr8:128302053-128494384:-	chr8:128335399:-	chr8:127165943	chr8:127347336	NA	NA	chr8:128178188	chr8:128359582	NA	NA	sense	sense	unknown	exon/splice-site	exon/splice-site	duplication
760	CASC19::CASC8	ENSG00000254166.4::ENSG00000246228.7	CAPAN1	SRR8615247	SRR8639189	PANCREAS	carcinoma (ductal_carcinoma)	metastasis	arriba	TRUE	TRUE	FALSE	NA	TRUE	127	TRUE	57	CASC19	ENSG00000254166.4	lncRNA	-	-	chr8:127072694-127227541:-	chr8:127203163:-	chr8:128084939-128239786:-	chr8:128215408:-	CASC8	ENSG00000246228.7	lncRNA	-	-	chr8:127289808-127482139:-	chr8:127290060:-	chr8:128302053-128494384:-	chr8:128302305:-	chr8:127165943	chr8:127347336	NA	NA	chr8:128178188	chr8:128359582	NA	NA	sense	sense	unknown	exon/splice-site	exon/splice-site	duplication
761	CASC19::CASC8	ENSG00000254166.4::ENSG00000246228.7	CAPAN1	SRR8615247	SRR8639189	PANCREAS	carcinoma (ductal_carcinoma)	metastasis	arriba	TRUE	TRUE	FALSE	NA	TRUE	127	TRUE	57	CASC19	ENSG00000254166.4	lncRNA	-	-	chr8:127072694-127227541:-	chr8:127208608:-	chr8:128084939-128239786:-	chr8:128220853:-	CASC8	ENSG00000246228.7	lncRNA	-	-	chr8:127289808-127482139:-	chr8:127290062:-	chr8:128302053-128494384:-	chr8:128302307:-	chr8:127165943	chr8:127347336	NA	NA	chr8:128178188	chr8:128359582	NA	NA	sense	sense	unknown	exon/splice-site	intron	duplication
762	CASC19::CASC8	ENSG00000254166.4::ENSG00000246228.7	CAPAN1	SRR8615247	SRR8639189	PANCREAS	carcinoma (ductal_carcinoma)	metastasis	arriba	TRUE	TRUE	FALSE	NA	TRUE	127	TRUE	57	CASC19	ENSG00000254166.4	lncRNA	-	-	chr8:127072694-127227541:-	chr8:127187785:-	chr8:128084939-128239786:-	chr8:128200030:-	CASC8	ENSG00000246228.7	lncRNA	-	-	chr8:127289808-127482139:-	chr8:127290060:-	chr8:128302053-128494384:-	chr8:128302305:-	chr8:127165943	chr8:127347336	NA	NA	chr8:128178188	chr8:128359582	NA	NA	sense	sense	unknown	exon/splice-site	exon/splice-site	duplication
763	CASC19::CASC8	ENSG00000254166.4::ENSG00000246228.7	CAPAN1	SRR8615247	SRR8639189	PANCREAS	carcinoma (ductal_carcinoma)	metastasis	arriba	TRUE	TRUE	FALSE	NA	TRUE	127	TRUE	57	CASC19	ENSG00000254166.4	lncRNA	-	-	chr8:127072694-127227541:-	chr8:127197475:-	chr8:128084939-128239786:-	chr8:128209720:-	CASC8	ENSG00000246228.7	lncRNA	-	-	chr8:127289808-127482139:-	chr8:127290060:-	chr8:128302053-128494384:-	chr8:128302305:-	chr8:127165943	chr8:127347336	NA	NA	chr8:128178188	chr8:128359582	NA	NA	sense	sense	unknown	exon/splice-site	exon/splice-site	duplication
770	ZFAND4::MEGF11	ENSG00000172671.20::ENSG00000157890.19	CAPAN1	SRR8615247	SRR8639189	PANCREAS	carcinoma (ductal_carcinoma)	metastasis	arriba	TRUE	TRUE	FALSE	NA	TRUE	129	TRUE	58	ZFAND4	ENSG00000172671.20	protein_coding	-	-	chr10:45615500-45672780:-	chr10:45663542:-	chr10:46110948-46168228:-	chr10:46158990:-	MEGF11	ENSG00000157890.19	protein_coding	-	-	chr15:65895079-66253756:-	chr15:66128411:-	chr15:66187417-66546094:-	chr15:66420749:-	chr10:45660902,chr10:45660907	chr15:66174713,chr15:66174715	NA	NA	chr10:46156350,chr10:46156355	chr15:66467051,chr15:66467053	NA	NA	sense	sense	in-frame	CDS/splice-site	5'UTR/splice-site	translocation
771	ZFAND4::MEGF11	ENSG00000172671.20::ENSG00000157890.19	CAPAN1	SRR8615247	SRR8639189	PANCREAS	carcinoma (ductal_carcinoma)	metastasis	arriba	TRUE	TRUE	FALSE	NA	TRUE	129	TRUE	58	ZFAND4	ENSG00000172671.20	protein_coding	-	-	chr10:45615500-45672780:-	chr10:45663542:-	chr10:46110948-46168228:-	chr10:46158990:-	MEGF11	ENSG00000157890.19	protein_coding	-	-	chr15:65895079-66253756:-	chr15:66119186:-	chr15:66187417-66546094:-	chr15:66411524:-	chr10:45660902,chr10:45660907	chr15:66174713,chr15:66174715	NA	NA	chr10:46156350,chr10:46156355	chr15:66467051,chr15:66467053	NA	NA	sense	sense	out-of-frame	CDS/splice-site	CDS/splice-site	translocation
772	ZFAND4::MEGF11	ENSG00000172671.20::ENSG00000157890.19	CAPAN1	SRR8615247	SRR8639189	PANCREAS	carcinoma (ductal_carcinoma)	metastasis	arriba	TRUE	TRUE	FALSE	NA	TRUE	129	TRUE	58	ZFAND4	ENSG00000172671.20	protein_coding	-	-	chr10:45615500-45672780:-	chr10:45663542:-	chr10:46110948-46168228:-	chr10:46158990:-	MEGF11	ENSG00000157890.19	protein_coding	-	-	chr15:65895079-66253756:-	chr15:66124000:-	chr15:66187417-66546094:-	chr15:66416338:-	chr10:45660902,chr10:45660907	chr15:66174713,chr15:66174715	NA	NA	chr10:46156350,chr10:46156355	chr15:66467051,chr15:66467053	NA	NA	sense	sense	out-of-frame	CDS/splice-site	CDS/splice-site	translocation
778	IKBKB::ZMAT4	ENSG00000104365.16::ENSG00000165061.15	CAPAN1	SRR8615247	SRR8639189	PANCREAS	carcinoma (ductal_carcinoma)	metastasis	arriba	TRUE	FALSE	FALSE	NA	FALSE	NA	FALSE	NA	IKBKB	ENSG00000104365.16	protein_coding	+	+	chr8:42271302-42332460:+	chr8:42288728:+	chr8:42128820-42189978:+	chr8:42146246:+	ZMAT4	ENSG00000165061.15	protein_coding	-	+	chr8:40530590-40897833:-	chr8:40877427:+	chr8:40388109-40755352:-	chr8:40734946:+	NA	NA	NA	NA	NA	NA	NA	NA	sense	antisense	out-of-frame	CDS/splice-site	intron	duplication/5'-5'
779	YPEL2::SLC30A8	ENSG00000175155.11::ENSG00000164756.13	CAPAN1	SRR8615247	SRR8639189	PANCREAS	carcinoma (ductal_carcinoma)	metastasis	arriba	TRUE	TRUE	FALSE	NA	FALSE	NA	FALSE	NA	YPEL2	ENSG00000175155.11	protein_coding	+	+	chr17:59331655-59401729:+	chr17:59367555:+	chr17:57409016-57479090:+	chr17:57444916:+	SLC30A8	ENSG00000164756.13	protein_coding	+	-	chr8:116950273-117176714:+	chr8:117039061:-	chr8:117962512-118188953:+	chr8:118051300:-	NA	NA	chr17:59367559	chr8:117039060	NA	NA	chr17:57444920	chr8:118051299	sense	antisense	unknown	intron	intron	translocation/5'-5'
790	HIF1A::PRKCH	ENSG00000100644.17::ENSG00000027075.17	CAPAN1	SRR8615247	SRR8639189	PANCREAS	carcinoma (ductal_carcinoma)	metastasis	arriba	TRUE	FALSE	FALSE	NA	TRUE	133	TRUE	59	HIF1A	ENSG00000100644.17	protein_coding	+	+	chr14:61695513-61748259:+	chr14:61727655:+	chr14:62162231-62214977:+	chr14:62194373:+	PRKCH	ENSG00000027075.17	protein_coding	+	+	chr14:61187559-61550976:+	chr14:61547743:+	chr14:61654277-62017694:+	chr14:62014461:+	NA	NA	NA	NA	NA	NA	NA	NA	sense	sense	out-of-frame	CDS/splice-site	CDS/splice-site	duplication
791	HIF1A::PRKCH	ENSG00000100644.17::ENSG00000027075.17	CAPAN1	SRR8615247	SRR8639189	PANCREAS	carcinoma (ductal_carcinoma)	metastasis	arriba	TRUE	FALSE	FALSE	NA	TRUE	133	TRUE	59	HIF1A	ENSG00000100644.17	protein_coding	+	+	chr14:61695513-61748259:+	chr14:61726818:+	chr14:62162231-62214977:+	chr14:62193536:+	PRKCH	ENSG00000027075.17	protein_coding	+	+	chr14:61187559-61550976:+	chr14:61547743:+	chr14:61654277-62017694:+	chr14:62014461:+	NA	NA	NA	NA	NA	NA	NA	NA	sense	sense	in-frame	CDS/splice-site	CDS/splice-site	duplication
795	ENSG00000207751::PPIL2	ENSG00000207751.4::ENSG00000100023.20	CAPAN1	SRR8615247	SRR8639189	PANCREAS	carcinoma (ductal_carcinoma)	metastasis	arriba	TRUE	TRUE	FALSE	NA	TRUE	134	TRUE	60	ENSG00000207751	ENSG00000207751.4	lncRNA	+	+	chr22:21652184-21670237:+	chr22:21654167:+	chr22:22006473-22024526:+	chr22:22008456:+	PPIL2	ENSG00000100023.20	protein_coding	+	+	chr22:21666000-21700015:+	chr22:21693816:+	chr22:22020289-22054304:+	chr22:22048105:+	chr22:21655682	chr22:21692446	NA	NA	chr22:22009971	chr22:22046735	NA	NA	sense	sense	unknown	exon/splice-site	CDS/splice-site	deletion/read-through
796	ENSG00000207751::PPIL2	ENSG00000207751.4::ENSG00000100023.20	CAPAN1	SRR8615247	SRR8639189	PANCREAS	carcinoma (ductal_carcinoma)	metastasis	arriba	TRUE	TRUE	FALSE	NA	TRUE	134	TRUE	60	ENSG00000207751	ENSG00000207751.4	lncRNA	+	+	chr22:21652184-21670237:+	chr22:21654167:+	chr22:22006473-22024526:+	chr22:22008456:+	PPIL2	ENSG00000100023.20	protein_coding	+	+	chr22:21666000-21700015:+	chr22:21694593:+	chr22:22020289-22054304:+	chr22:22048882:+	chr22:21655682	chr22:21692446	NA	NA	chr22:22009971	chr22:22046735	NA	NA	sense	sense	unknown	exon/splice-site	CDS/splice-site	deletion/read-through
801	HIF1A::ENSG00000258989	ENSG00000100644.17::ENSG00000258989.1	CAPAN1	SRR8615247	SRR8639189	PANCREAS	carcinoma (ductal_carcinoma)	metastasis	arriba	TRUE	FALSE	FALSE	NA	FALSE	NA	FALSE	NA	HIF1A	ENSG00000100644.17	protein_coding	+	+	chr14:61695513-61748259:+	chr14:61727655:+	chr14:62162231-62214977:+	chr14:62194373:+	ENSG00000258989	ENSG00000258989.1	protein_coding	+	+	chr14:61529128-61657964:+	chr14:61547743:+	chr14:61995846-62124682:+	chr14:62014461:+	NA	NA	NA	NA	NA	NA	NA	NA	sense	sense	out-of-frame	CDS/splice-site	CDS/splice-site	duplication
810	MTAP::LINGO2	ENSG00000099810.21::ENSG00000174482.11	CAS1	SRR8615249	SRR8639192	CENTRAL_NERVOUS_SYSTEM	glioma (astrocytoma_Grade_IV\, glioblastoma_multiforme)	primary	arriba	TRUE	TRUE	FALSE	NA	FALSE	NA	FALSE	NA	MTAP	ENSG00000099810.21	protein_coding	+	+	chr9:21802636-21937651:+	chr9:21854870:+	chr9:21802635-21937650:+	chr9:21854869:+	LINGO2	ENSG00000174482.11	protein_coding	-	+	chr9:27937617-29213601:-	chr9:28163729:+	chr9:27937615-29213599:-	chr9:28163727:+	chr9:21856609,chr9:21856609,chr9:21856610	chr9:28144502,chr9:28144504,chr9:28144500	NA	NA	chr9:21856608,chr9:21856608,chr9:21856609	chr9:28144500,chr9:28144502,chr9:28144498	NA	NA	sense	antisense	out-of-frame	CDS/splice-site	intron	deletion/5'-5'
811	UBXN8::ENSG00000253961	ENSG00000104691.16::ENSG00000253961.1	CAS1	SRR8615249	SRR8639192	CENTRAL_NERVOUS_SYSTEM	glioma (astrocytoma_Grade_IV\, glioblastoma_multiforme)	primary	arriba	TRUE	TRUE	FALSE	NA	FALSE	NA	FALSE	NA	UBXN8	ENSG00000104691.16	protein_coding	+	+	chr8:30729131-30767006:+	chr8:30756887:+	chr8:30586648-30624522:+	chr8:30614404:+	ENSG00000253961	ENSG00000253961.1	lncRNA	-	-	chr8:31167078-31177167:-	chr8:31171318:-	chr8:31024594-31034683:-	chr8:31028834:-	chr8:30759078,chr8:30759079	chr8:31171533,chr8:31171532	NA	NA	chr8:30616595,chr8:30616596	chr8:31029049,chr8:31029048	NA	NA	sense	sense	out-of-frame	CDS/splice-site	exon/splice-site	inversion
812	WRN::UBXN8	ENSG00000165392.11::ENSG00000104691.16	CAS1	SRR8615249	SRR8639192	CENTRAL_NERVOUS_SYSTEM	glioma (astrocytoma_Grade_IV\, glioblastoma_multiforme)	primary	arriba	TRUE	TRUE	FALSE	NA	FALSE	NA	FALSE	NA	WRN	ENSG00000165392.11	protein_coding	+	+	chr8:31033788-31176138:+	chr8:31167230:+	chr8:30891304-31033654:+	chr8:31024746:+	UBXN8	ENSG00000104691.16	protein_coding	+	-	chr8:30729131-30767006:+	chr8:30744542:-	chr8:30586648-30624522:+	chr8:30602059:-	chr8:31171532,chr8:31171533	chr8:30759079,chr8:30759078	NA	NA	chr8:31029048,chr8:31029049	chr8:30616596,chr8:30616595	NA	NA	sense	antisense	out-of-frame	CDS/splice-site	intron	inversion/3'-3'
816	MLLT3::DENND4C	ENSG00000171843.17::ENSG00000137145.21	CAS1	SRR8615249	SRR8639192	CENTRAL_NERVOUS_SYSTEM	glioma (astrocytoma_Grade_IV\, glioblastoma_multiforme)	primary	arriba	TRUE	FALSE	FALSE	NA	FALSE	NA	FALSE	NA	MLLT3	ENSG00000171843.17	protein_coding	-	-	chr9:20341669-20622499:-	chr9:20620654:-	chr9:20341667-20622498:-	chr9:20620653:-	DENND4C	ENSG00000137145.21	protein_coding	+	+	chr9:19230435-19374281:+	chr9:19350702:+	chr9:19230433-19374279:+	chr9:19350700:+	NA	NA	NA	NA	NA	NA	NA	NA	sense	sense	out-of-frame	CDS/splice-site	CDS/splice-site	inversion
841	MTHFD1L::THBS2-AS1	ENSG00000120254.16::ENSG00000226445.2	CCK81	SRR8615251	SRR8639191	LARGE_INTESTINE	carcinoma (adenocarcinoma)	primary	arriba	TRUE	TRUE	FALSE	NA	TRUE	142	TRUE	61	MTHFD1L	ENSG00000120254.16	protein_coding	+	+	chr6:150865679-151101887:+	chr6:150972058:+	chr6:151186815-151423023:+	chr6:151293194:+	THBS2-AS1	ENSG00000226445.2	lncRNA	+	+	chr6:169213254-169245773:+	chr6:169244920:+	chr6:169613349-169645868:+	chr6:169645015:+	chr6:150990248,chr6:150990248,chr6:150990238,chr6:150990248	chr6:169242641,chr6:169242762,chr6:169242611,chr6:169242638	NA	NA	chr6:151311384,chr6:151311384,chr6:151311374,chr6:151311384	chr6:169642736,chr6:169642857,chr6:169642706,chr6:169642733	NA	NA	sense	sense	out-of-frame	CDS/splice-site	exon/splice-site	deletion
842	MTHFD1L::THBS2-AS1	ENSG00000120254.16::ENSG00000226445.2	CCK81	SRR8615251	SRR8639191	LARGE_INTESTINE	carcinoma (adenocarcinoma)	primary	arriba	TRUE	TRUE	FALSE	NA	TRUE	142	TRUE	61	MTHFD1L	ENSG00000120254.16	protein_coding	+	+	chr6:150865679-151101887:+	chr6:150985208:+	chr6:151186815-151423023:+	chr6:151306344:+	THBS2-AS1	ENSG00000226445.2	lncRNA	+	+	chr6:169213254-169245773:+	chr6:169244920:+	chr6:169613349-169645868:+	chr6:169645015:+	chr6:150990248,chr6:150990248,chr6:150990238,chr6:150990248	chr6:169242641,chr6:169242762,chr6:169242611,chr6:169242638	NA	NA	chr6:151311384,chr6:151311384,chr6:151311374,chr6:151311384	chr6:169642736,chr6:169642857,chr6:169642706,chr6:169642733	NA	NA	sense	sense	unknown	exon/splice-site	exon/splice-site	deletion
843	DMTN::NPM2	ENSG00000158856.19::ENSG00000158806.14	CCK81	SRR8615251	SRR8639191	LARGE_INTESTINE	carcinoma (adenocarcinoma)	primary	arriba	TRUE	TRUE	FALSE	NA	TRUE	143	TRUE	62	DMTN	ENSG00000158856.19	protein_coding	+	+	chr8:22048995-22082527:+	chr8:22080461:+	chr8:21906506-21940038:+	chr8:21937972:+	NPM2	ENSG00000158806.14	protein_coding	+	+	chr8:22024125-22036897:+	chr8:22033123:+	chr8:21881636-21894408:+	chr8:21890634:+	chr8:22080843,chr8:22080842	chr8:22027775,chr8:22027771	NA	NA	chr8:21938354,chr8:21938353	chr8:21885286,chr8:21885282	NA	NA	sense	sense	out-of-frame	intron	exon	duplication
844	DMTN::NPM2	ENSG00000158856.19::ENSG00000158806.14	CCK81	SRR8615251	SRR8639191	LARGE_INTESTINE	carcinoma (adenocarcinoma)	primary	arriba	TRUE	TRUE	FALSE	NA	TRUE	143	TRUE	62	DMTN	ENSG00000158856.19	protein_coding	+	+	chr8:22048995-22082527:+	chr8:22080460:+	chr8:21906506-21940038:+	chr8:21937971:+	NPM2	ENSG00000158806.14	protein_coding	+	+	chr8:22024125-22036897:+	chr8:22033130:+	chr8:21881636-21894408:+	chr8:21890641:+	chr8:22080843,chr8:22080842	chr8:22027775,chr8:22027771	NA	NA	chr8:21938354,chr8:21938353	chr8:21885286,chr8:21885282	NA	NA	sense	sense	out-of-frame	CDS/splice-site	CDS/splice-site	duplication
845	DMTN::NPM2	ENSG00000158856.19::ENSG00000158806.14	CCK81	SRR8615251	SRR8639191	LARGE_INTESTINE	carcinoma (adenocarcinoma)	primary	arriba	TRUE	TRUE	FALSE	NA	TRUE	143	TRUE	62	DMTN	ENSG00000158856.19	protein_coding	+	+	chr8:22048995-22082527:+	chr8:22073835:+	chr8:21906506-21940038:+	chr8:21931346:+	NPM2	ENSG00000158806.14	protein_coding	+	+	chr8:22024125-22036897:+	chr8:22033130:+	chr8:21881636-21894408:+	chr8:21890641:+	chr8:22080843,chr8:22080842	chr8:22027775,chr8:22027771	NA	NA	chr8:21938354,chr8:21938353	chr8:21885286,chr8:21885282	NA	NA	sense	sense	out-of-frame	CDS/splice-site	CDS/splice-site	duplication
851	PPM1L::KALRN	ENSG00000163590.14::ENSG00000160145.16	CCK81	SRR8615251	SRR8639191	LARGE_INTESTINE	carcinoma (adenocarcinoma)	primary	arriba	TRUE	TRUE	FALSE	NA	FALSE	NA	FALSE	NA	PPM1L	ENSG00000163590.14	protein_coding	+	+	chr3:160755602-161078902:+	chr3:160756707:+	chr3:160473390-160796690:+	chr3:160474495:+	KALRN	ENSG00000160145.16	protein_coding	+	-	chr3:124033369-124726325:+	chr3:124439920:-	chr3:123752216-124445172:+	chr3:124158767:-	chr3:160843448,chr3:160843476,chr3:160843428,chr3:160843427	chr3:124495953,chr3:124495950,chr3:124495965,chr3:124495965	NA	NA	chr3:160561236,chr3:160561264,chr3:160561216,chr3:160561215	chr3:124214800,chr3:124214797,chr3:124214812,chr3:124214812	NA	NA	sense	antisense	out-of-frame	CDS/splice-site	intron	inversion/3'-3'
864	OR6J1::ENSG00000280828	ENSG00000255804.2::ENSG00000280828.1	CCK81	SRR8615251	SRR8639191	LARGE_INTESTINE	carcinoma (adenocarcinoma)	primary	arriba	TRUE	FALSE	FALSE	NA	FALSE	NA	FALSE	NA	OR6J1	ENSG00000255804.2	protein_coding	-	+	chr14:22630929-22644352:-	chr14:22637117:+	chr14:23099834-23113561:-	chr14:23105850:+	ENSG00000280828	ENSG00000280828.1	unprocessed_pseudogene	+	+	chr7:128533652-128615970:+	chr7:128577953:+	chr7:128173706-128256024:+	chr7:128218007:+	NA	NA	NA	NA	NA	NA	NA	NA	antisense	sense	unknown	intron	intron	translocation/3'-3'
865	OR6J1::ENSG00000242588	ENSG00000255804.2::ENSG00000242588.7	CCK81	SRR8615251	SRR8639191	LARGE_INTESTINE	carcinoma (adenocarcinoma)	primary	arriba	TRUE	FALSE	FALSE	NA	FALSE	NA	FALSE	NA	OR6J1	ENSG00000255804.2	protein_coding	-	+	chr14:22630929-22644352:-	chr14:22637117:+	chr14:23099834-23113561:-	chr14:23105850:+	ENSG00000242588	ENSG00000242588.7	lncRNA	+	+	chr7:128531707-128663479:+	chr7:128577953:+	chr7:128171761-128303533:+	chr7:128218007:+	NA	NA	NA	NA	NA	NA	NA	NA	antisense	sense	unknown	intron	intron	translocation/3'-3'
886	LDLR::SMARCA4	ENSG00000130164.15::ENSG00000127616.22	NCIH2066	SRR8615253	SRR8652054	LUNG	carcinoma (small_cell_carcinoma)	primary	arriba	TRUE	TRUE	TRUE	82	TRUE	148	TRUE	63	LDLR	ENSG00000130164.15	protein_coding	+	+	chr19:11089418-11133820:+	chr19:11113762:+	chr19:11200094-11244496:+	chr19:11224438:+	SMARCA4	ENSG00000127616.22	protein_coding	+	+	chr19:10960932-11079426:+	chr19:11058258:+	chr19:11071608-11190102:+	chr19:11168934:+	chr19:11115319,chr19:11115320	chr19:11054110,chr19:11054108	NA	NA	chr19:11225995,chr19:11225996	chr19:11164786,chr19:11164784	NA	NA	sense	sense	in-frame	CDS/splice-site	CDS/splice-site	duplication
887	LDLR::SMARCA4	ENSG00000130164.15::ENSG00000127616.22	NCIH2066	SRR8615253	SRR8652054	LUNG	carcinoma (small_cell_carcinoma)	primary	arriba	TRUE	TRUE	TRUE	83	TRUE	148	TRUE	63	LDLR	ENSG00000130164.15	protein_coding	+	+	chr19:11089418-11133820:+	chr19:11113762:+	chr19:11200094-11244496:+	chr19:11224438:+	SMARCA4	ENSG00000127616.22	protein_coding	+	+	chr19:10960932-11079426:+	chr19:11058255:+	chr19:11071608-11190102:+	chr19:11168931:+	chr19:11115319,chr19:11115320	chr19:11054110,chr19:11054108	NA	NA	chr19:11225995,chr19:11225996	chr19:11164786,chr19:11164784	NA	NA	sense	sense	in-frame	CDS/splice-site	CDS/splice-site	duplication
889	TLK1::PPM1F	ENSG00000198586.14::ENSG00000100034.14	NCIH2066	SRR8615253	SRR8652054	LUNG	carcinoma (small_cell_carcinoma)	primary	arriba	TRUE	FALSE	TRUE	85	FALSE	NA	FALSE	NA	TLK1	ENSG00000198586.14	protein_coding	-	-	chr2:170990823-171231314:-	chr2:171160290:-	chr2:171847333-172087824:-	chr2:172016800:-	PPM1F	ENSG00000100034.14	protein_coding	-	-	chr22:21919425-21952848:-	chr22:21934226:-	chr22:22273798-22307220:-	chr22:22288598:-	NA	NA	NA	NA	NA	NA	NA	NA	sense	sense	in-frame	CDS/splice-site	CDS/splice-site	translocation
891	MFNG::CARD10	ENSG00000100060.18::ENSG00000100065.15	NCIH2066	SRR8615253	SRR8652054	LUNG	carcinoma (small_cell_carcinoma)	primary	arriba	TRUE	TRUE	TRUE	86	FALSE	NA	FALSE	NA	MFNG	ENSG00000100060.18	protein_coding	-	-	chr22:37469063-37486393:-	chr22:37479345:-	chr22:37865101-37882431:-	chr22:37875383:-	CARD10	ENSG00000100065.15	protein_coding	-	-	chr22:37490362-37519542:-	chr22:37510421:-	chr22:37886400-37915549:-	chr22:37906428:-	chr22:37478941,chr22:37478943,chr22:37478946	chr22:37515320,chr22:37515319,chr22:37515322	NA	NA	chr22:37874979,chr22:37874981,chr22:37874984	chr22:37911327,chr22:37911326,chr22:37911329	NA	NA	sense	sense	in-frame	CDS/splice-site	CDS/splice-site	duplication
892	PAN3::PRSS53	ENSG00000152520.14::ENSG00000151006.8	NCIH2066	SRR8615253	SRR8652054	LUNG	carcinoma (small_cell_carcinoma)	primary	arriba	TRUE	FALSE	TRUE	87	TRUE	149	TRUE	64	PAN3	ENSG00000152520.14	protein_coding	+	+	chr13:28138506-28295335:+	chr13:28220378:+	chr13:28712643-28869472:+	chr13:28794515:+	PRSS53	ENSG00000151006.8	protein_coding	-	-	chr16:31083437-31089628:-	chr16:31086491:-	chr16:31094758-31100949:-	chr16:31097812:-	NA	NA	NA	NA	NA	NA	NA	NA	sense	sense	in-frame	CDS/splice-site	CDS/splice-site	translocation
893	PAN3::PRSS53	ENSG00000152520.14::ENSG00000151006.8	NCIH2066	SRR8615253	SRR8652054	LUNG	carcinoma (small_cell_carcinoma)	primary	arriba	TRUE	FALSE	FALSE	NA	TRUE	149	TRUE	64	PAN3	ENSG00000152520.14	protein_coding	+	+	chr13:28138506-28295335:+	chr13:28177935:+	chr13:28712643-28869472:+	chr13:28752072:+	PRSS53	ENSG00000151006.8	protein_coding	-	-	chr16:31083437-31089628:-	chr16:31086491:-	chr16:31094758-31100949:-	chr16:31097812:-	NA	NA	NA	NA	NA	NA	NA	NA	sense	sense	out-of-frame	CDS/splice-site	CDS/splice-site	translocation
897	RYR2::BRINP3	ENSG00000198626.18::ENSG00000162670.11	NCIH2066	SRR8615253	SRR8652054	LUNG	carcinoma (small_cell_carcinoma)	primary	arriba	TRUE	TRUE	TRUE	88	FALSE	NA	FALSE	NA	RYR2	ENSG00000198626.18	protein_coding	+	+	chr1:237042184-237833988:+	chr1:237569319:+	chr1:237205484-237997288:+	chr1:237732619:+	BRINP3	ENSG00000162670.11	protein_coding	-	-	chr1:190097658-190478404:-	chr1:190160890:-	chr1:190066788-190447534:-	chr1:190130020:-	chr1:237584373,chr1:237584366	chr1:190161162,chr1:190161169	NA	NA	chr1:237747673,chr1:237747666	chr1:190130292,chr1:190130299	NA	NA	sense	sense	in-frame	CDS/splice-site	CDS/splice-site	inversion
898	FLOT1::LINC00243	ENSG00000137312.15::ENSG00000214894.7	NCIH2066	SRR8615253	SRR8652054	LUNG	carcinoma (small_cell_carcinoma)	primary	arriba	TRUE	TRUE	TRUE	89	FALSE	NA	FALSE	NA	FLOT1	ENSG00000137312.15	protein_coding	-	-	chr6:30727709-30742732:-	chr6:30742527:-	chr6:30695486-30710509:-	chr6:30710304:-	LINC00243	ENSG00000214894.7	lncRNA	-	-	chr6:30798211-30830659:-	chr6:30798772:-	chr6:30765988-30798436:-	chr6:30766549:-	chr6:30742300,chr6:30742302	chr6:30806931,chr6:30806930	NA	NA	chr6:30710077,chr6:30710079	chr6:30774708,chr6:30774707	NA	NA	sense	sense	unknown	5'UTR/splice-site	exon/splice-site	duplication
902	PIAS1::DPP6	ENSG00000033800.14::ENSG00000130226.18	NCIH2066	SRR8615253	SRR8652054	LUNG	carcinoma (small_cell_carcinoma)	primary	arriba	TRUE	TRUE	TRUE	90	FALSE	NA	FALSE	NA	PIAS1	ENSG00000033800.14	protein_coding	+	+	chr15:68054309-68198603:+	chr15:68176654:+	chr15:68346647-68490941:+	chr15:68468992:+	DPP6	ENSG00000130226.18	protein_coding	+	+	chr7:153748133-154894285:+	chr7:154566842:+	chr7:153445218-154685995:+	chr7:154263927:+	chr15:68180773,chr15:68180772	chr7:154547677,chr7:154547659	NA	NA	chr15:68473111,chr15:68473110	chr7:154244762,chr7:154244744	NA	NA	sense	sense	out-of-frame	CDS/splice-site	CDS/splice-site	translocation
903	PAN3::ENSG00000255439	ENSG00000152520.14::ENSG00000255439.6	NCIH2066	SRR8615253	SRR8652054	LUNG	carcinoma (small_cell_carcinoma)	primary	arriba	TRUE	FALSE	FALSE	NA	TRUE	151	TRUE	65	PAN3	ENSG00000152520.14	protein_coding	+	+	chr13:28138506-28295335:+	chr13:28220378:+	chr13:28712643-28869472:+	chr13:28794515:+	ENSG00000255439	ENSG00000255439.6	protein_coding	-	-	chr16:31083439-31094956:-	chr16:31086491:-	chr16:31094760-31106277:-	chr16:31097812:-	NA	NA	NA	NA	NA	NA	NA	NA	sense	sense	out-of-frame	CDS/splice-site	3'UTR/splice-site	translocation
904	PAN3::ENSG00000255439	ENSG00000152520.14::ENSG00000255439.6	NCIH2066	SRR8615253	SRR8652054	LUNG	carcinoma (small_cell_carcinoma)	primary	arriba	TRUE	FALSE	FALSE	NA	TRUE	151	TRUE	65	PAN3	ENSG00000152520.14	protein_coding	+	+	chr13:28138506-28295335:+	chr13:28177935:+	chr13:28712643-28869472:+	chr13:28752072:+	ENSG00000255439	ENSG00000255439.6	protein_coding	-	-	chr16:31083439-31094956:-	chr16:31086491:-	chr16:31094760-31106277:-	chr16:31097812:-	NA	NA	NA	NA	NA	NA	NA	NA	sense	sense	out-of-frame	CDS/splice-site	3'UTR/splice-site	translocation
906	STK4::YWHAB	ENSG00000101109.13::ENSG00000166913.13	NCIH2066	SRR8615253	SRR8652054	LUNG	carcinoma (small_cell_carcinoma)	primary	arriba	TRUE	TRUE	FALSE	NA	FALSE	NA	FALSE	NA	STK4	ENSG00000101109.13	protein_coding	+	+	chr20:44966494-45080021:+	chr20:45001353:+	chr20:43595135-43708662:+	chr20:43629994:+	YWHAB	ENSG00000166913.13	protein_coding	+	+	chr20:44885702-44908532:+	chr20:44901531:+	chr20:43514343-43537173:+	chr20:43530172:+	chr20:45012318,chr20:45012317	chr20:44892220,chr20:44892216	NA	NA	chr20:43640959,chr20:43640958	chr20:43520861,chr20:43520857	NA	NA	sense	sense	out-of-frame	CDS/splice-site	5'UTR/splice-site	duplication
907	ADCY1::HECW1	ENSG00000164742.16::ENSG00000002746.15	NCIH2066	SRR8615253	SRR8652054	LUNG	carcinoma (small_cell_carcinoma)	primary	arriba	TRUE	TRUE	TRUE	91	TRUE	152	TRUE	66	ADCY1	ENSG00000164742.16	protein_coding	+	+	chr7:45574140-45723116:+	chr7:45610497:+	chr7:45613739-45762715:+	chr7:45650096:+	HECW1	ENSG00000002746.15	protein_coding	+	+	chr7:43112629-43566001:+	chr7:43541163:+	chr7:43152228-43605600:+	chr7:43580762:+	chr7:45632245,chr7:45632245	chr7:43533605,chr7:43533602	NA	NA	chr7:45671844,chr7:45671844	chr7:43573204,chr7:43573201	NA	NA	sense	sense	in-frame	CDS/splice-site	CDS/splice-site	duplication
908	ADCY1::HECW1	ENSG00000164742.16::ENSG00000002746.15	NCIH2066	SRR8615253	SRR8652054	LUNG	carcinoma (small_cell_carcinoma)	primary	arriba	TRUE	TRUE	TRUE	92	TRUE	152	TRUE	66	ADCY1	ENSG00000164742.16	protein_coding	+	+	chr7:45574140-45723116:+	chr7:45622743:+	chr7:45613739-45762715:+	chr7:45662342:+	HECW1	ENSG00000002746.15	protein_coding	+	+	chr7:43112629-43566001:+	chr7:43541163:+	chr7:43152228-43605600:+	chr7:43580762:+	chr7:45632245,chr7:45632245	chr7:43533605,chr7:43533602	NA	NA	chr7:45671844,chr7:45671844	chr7:43573204,chr7:43573201	NA	NA	sense	sense	out-of-frame	CDS/splice-site	CDS/splice-site	duplication
909	CDC6::ENSG00000279668	ENSG00000094804.12::ENSG00000279668.4	NCIH2066	SRR8615253	SRR8652054	LUNG	carcinoma (small_cell_carcinoma)	primary	arriba	TRUE	TRUE	FALSE	NA	FALSE	NA	FALSE	NA	CDC6	ENSG00000094804.12	protein_coding	+	+	chr17:40287879-40304657:+	chr17:40291668:+	chr17:38444131-38460909:+	chr17:38447920:+	ENSG00000279668	ENSG00000279668.4	lncRNA	-	-	chr17:33827699-34079100:-	chr17:33828481:-	chr17:32154718-32406119:-	chr17:32155500:-	chr17:40292671,chr17:40292672	chr17:33831931,chr17:33831930	NA	NA	chr17:38448923,chr17:38448924	chr17:32158950,chr17:32158949	NA	NA	sense	sense	out-of-frame	CDS/splice-site	exon/splice-site	inversion
910	RCHY1::AIM2	ENSG00000163743.14::ENSG00000163568.16	NCIH2066	SRR8615253	SRR8652054	LUNG	carcinoma (small_cell_carcinoma)	primary	arriba	TRUE	TRUE	FALSE	NA	FALSE	NA	FALSE	NA	RCHY1	ENSG00000163743.14	protein_coding	-	-	chr4:75479033-75514764:-	chr4:75508820:-	chr4:76404243-76439974:-	chr4:76434030:-	AIM2	ENSG00000163568.16	protein_coding	-	+	chr1:159061599-159187843:-	chr1:159124698:+	chr1:159031389-159157633:-	chr1:159094488:+	chr4:75505804,chr4:75505805,chr4:75505806	chr1:159119179,chr1:159119179,chr1:159119177	NA	NA	chr4:76431014,chr4:76431015,chr4:76431016	chr1:159088969,chr1:159088969,chr1:159088967	NA	NA	sense	antisense	out-of-frame	CDS/splice-site	intron	translocation/5'-5'
918	CCNJL::MIR3142HG	ENSG00000135083.17::ENSG00000253522.6	NCIH2066	SRR8615253	SRR8652054	LUNG	carcinoma (small_cell_carcinoma)	primary	arriba	TRUE	TRUE	FALSE	NA	FALSE	NA	FALSE	NA	CCNJL	ENSG00000135083.17	protein_coding	-	-	chr5:160249083-160345396:-	chr5:160312364:-	chr5:159676090-159772403:-	chr5:159739371:-	MIR3142HG	ENSG00000253522.6	lncRNA	+	-	chr5:160438594-160487426:+	chr5:160443428:-	chr5:159865601-159914433:+	chr5:159870435:-	chr5:160312185,chr5:160312188	chr5:160484564,chr5:160484564	NA	NA	chr5:159739192,chr5:159739195	chr5:159911571,chr5:159911571	NA	NA	sense	antisense	unknown	5'UTR/splice-site	intron	duplication/5'-5'
921	IGF1R::ENSG00000259199	ENSG00000140443.15::ENSG00000259199.2	NCIH2066	SRR8615253	SRR8652054	LUNG	carcinoma (small_cell_carcinoma)	primary	arriba	TRUE	TRUE	FALSE	NA	FALSE	NA	FALSE	NA	IGF1R	ENSG00000140443.15	protein_coding	+	+	chr15:98648539-98964530:+	chr15:98708107:+	chr15:99191768-99507759:+	chr15:99251336:+	ENSG00000259199	ENSG00000259199.2	lncRNA	-	+	chr15:98038571-98293199:-	chr15:98150634:+	chr15:98581800-98836428:-	chr15:98693863:+	chr15:98888925,chr15:98888925	chr15:98117395,chr15:98117392	NA	NA	chr15:99432154,chr15:99432154	chr15:98660624,chr15:98660621	NA	NA	sense	antisense	out-of-frame	CDS/splice-site	intron	duplication/5'-5'
922	TMEM50A::RHD	ENSG00000183726.11::ENSG00000187010.21	NCIH2066	SRR8615253	SRR8652054	LUNG	carcinoma (small_cell_carcinoma)	primary	arriba	TRUE	TRUE	TRUE	94	FALSE	NA	FALSE	NA	TMEM50A	ENSG00000183726.11	protein_coding	+	+	chr1:25338317-25362361:+	chr1:25356853:+	chr1:25664808-25688852:+	chr1:25683344:+	RHD	ENSG00000187010.21	protein_coding	+	+	chr1:25272393-25330445:+	chr1:25284573:+	chr1:25598884-25656936:+	chr1:25611064:+	chr1:25358993,chr1:25358994	chr1:25279014,chr1:25279012	NA	NA	chr1:25685484,chr1:25685485	chr1:25605505,chr1:25605503	NA	NA	sense	sense	out-of-frame	CDS/splice-site	CDS/splice-site	duplication
928	MTMR3::HSCB	ENSG00000100330.16::ENSG00000100209.11	NCIH2066	SRR8615253	SRR8652054	LUNG	carcinoma (small_cell_carcinoma)	primary	arriba	TRUE	FALSE	FALSE	NA	FALSE	NA	FALSE	NA	MTMR3	ENSG00000100330.16	protein_coding	+	+	chr22:29883169-30030868:+	chr22:29979052:+	chr22:30279158-30426857:+	chr22:30375041:+	HSCB	ENSG00000100209.11	protein_coding	+	+	chr22:28742039-28757515:+	chr22:28751241:+	chr22:29138027-29153503:+	chr22:29147229:+	NA	NA	NA	NA	NA	NA	NA	NA	sense	sense	unknown	CDS/splice-site	CDS/splice-site	duplication
929	ESR1::SYNE1	ENSG00000091831.25::ENSG00000131018.25	NCIH2066	SRR8615253	SRR8652054	LUNG	carcinoma (small_cell_carcinoma)	primary	arriba	TRUE	TRUE	FALSE	NA	FALSE	NA	FALSE	NA	ESR1	ENSG00000091831.25	protein_coding	+	+	chr6:151656691-152129619:+	chr6:151880771:+	chr6:151977826-152450754:+	chr6:152201906:+	SYNE1	ENSG00000131018.25	protein_coding	-	-	chr6:152121687-152637801:-	chr6:152218403:-	chr6:152442822-152958936:-	chr6:152539538:-	chr6:151883261,chr6:151883262	chr6:152218886,chr6:152218886	NA	NA	chr6:152204396,chr6:152204397	chr6:152540021,chr6:152540021	NA	NA	sense	sense	out-of-frame	CDS/splice-site	CDS/splice-site	inversion
930	SYNE1::ESR1	ENSG00000131018.25::ENSG00000091831.25	NCIH2066	SRR8615253	SRR8652054	LUNG	carcinoma (small_cell_carcinoma)	primary	arriba	TRUE	TRUE	FALSE	NA	FALSE	NA	FALSE	NA	SYNE1	ENSG00000131018.25	protein_coding	-	-	chr6:152121687-152637801:-	chr6:152239533:-	chr6:152442822-152958936:-	chr6:152560668:-	ESR1	ENSG00000091831.25	protein_coding	+	+	chr6:151656691-152129619:+	chr6:151807843:+	chr6:151977826-152450754:+	chr6:152128978:+	chr6:152238624,chr6:152238628	chr6:151796948,chr6:151796944	NA	NA	chr6:152559759,chr6:152559763	chr6:152118083,chr6:152118079	NA	NA	sense	sense	out-of-frame	CDS/splice-site	5'UTR/splice-site	inversion
932	EIF2AK2::PRKD3	ENSG00000055332.19::ENSG00000115825.11	NCIH2066	SRR8615253	SRR8652054	LUNG	carcinoma (small_cell_carcinoma)	primary	arriba	TRUE	TRUE	FALSE	NA	FALSE	NA	FALSE	NA	EIF2AK2	ENSG00000055332.19	protein_coding	-	-	chr2:37099210-37157522:-	chr2:37107258:-	chr2:37326353-37384665:-	chr2:37334401:-	PRKD3	ENSG00000115825.11	protein_coding	-	-	chr2:37250502-37324833:-	chr2:37293271:-	chr2:37477645-37551976:-	chr2:37520414:-	chr2:37100211,chr2:37100217	chr2:37295531,chr2:37295534	NA	NA	chr2:37327354,chr2:37327360	chr2:37522674,chr2:37522677	NA	NA	sense	sense	stop-codon	3'UTR/splice-site	CDS/splice-site	duplication
933	SPEF2::ENSG00000248975	ENSG00000152582.14::ENSG00000248975.2	NCIH2066	SRR8615253	SRR8652054	LUNG	carcinoma (small_cell_carcinoma)	primary	arriba	TRUE	TRUE	FALSE	NA	FALSE	NA	FALSE	NA	SPEF2	ENSG00000152582.14	protein_coding	+	+	chr5:35617844-35814611:+	chr5:35641683:+	chr5:35617946-35814713:+	chr5:35641785:+	ENSG00000248975	ENSG00000248975.2	lncRNA	-	+	chr14:29952397-30297043:-	chr14:30033713:+	chr14:30421603-30766249:-	chr14:30502919:+	chr5:35646652,chr5:35646652,chr5:35646652,chr5:35646652	chr14:30023095,chr14:30023067,chr14:30023056,chr14:30023041	NA	NA	chr5:35646754,chr5:35646754,chr5:35646754,chr5:35646754	chr14:30492301,chr14:30492273,chr14:30492262,chr14:30492247	NA	NA	sense	antisense	out-of-frame	CDS/splice-site	intron	translocation/5'-5'
937	SPEF2::PRKD1	ENSG00000152582.14::ENSG00000184304.17	NCIH2066	SRR8615253	SRR8652054	LUNG	carcinoma (small_cell_carcinoma)	primary	arriba	TRUE	TRUE	FALSE	NA	FALSE	NA	FALSE	NA	SPEF2	ENSG00000152582.14	protein_coding	+	+	chr5:35617844-35814611:+	chr5:35641683:+	chr5:35617946-35814713:+	chr5:35641785:+	PRKD1	ENSG00000184304.17	protein_coding	-	+	chr14:29576479-30191898:-	chr14:30033713:+	chr14:30045685-30661104:-	chr14:30502919:+	chr5:35646652,chr5:35646652,chr5:35646652,chr5:35646652	chr14:30023095,chr14:30023067,chr14:30023056,chr14:30023041	NA	NA	chr5:35646754,chr5:35646754,chr5:35646754,chr5:35646754	chr14:30492301,chr14:30492273,chr14:30492262,chr14:30492247	NA	NA	sense	antisense	out-of-frame	CDS/splice-site	intron	translocation/5'-5'
938	ANKRD17-DT::RYR2	ENSG00000250220.1::ENSG00000198626.18	NCIH2066	SRR8615253	SRR8652054	LUNG	carcinoma (small_cell_carcinoma)	primary	arriba	TRUE	TRUE	FALSE	NA	TRUE	157	TRUE	67	ANKRD17-DT	ENSG00000250220.1	lncRNA	+	+	chr4:73259209-73317953:+	chr4:73259408:+	chr4:74124926-74183670:+	chr4:74125125:+	RYR2	ENSG00000198626.18	protein_coding	+	+	chr1:237042184-237833988:+	chr1:237705213:+	chr1:237205484-237997288:+	chr1:237868513:+	chr4:73298103,chr4:73298088,chr4:73298097	chr1:237702358,chr1:237702348,chr1:237702348	NA	NA	chr4:74163820,chr4:74163805,chr4:74163814	chr1:237865658,chr1:237865648,chr1:237865648	NA	NA	sense	sense	unknown	exon/splice-site	CDS/splice-site	translocation
939	ANKRD17-DT::RYR2	ENSG00000250220.1::ENSG00000198626.18	NCIH2066	SRR8615253	SRR8652054	LUNG	carcinoma (small_cell_carcinoma)	primary	arriba	TRUE	TRUE	FALSE	NA	TRUE	157	TRUE	67	ANKRD17-DT	ENSG00000250220.1	lncRNA	+	+	chr4:73259209-73317953:+	chr4:73269953:+	chr4:74124926-74183670:+	chr4:74135670:+	RYR2	ENSG00000198626.18	protein_coding	+	+	chr1:237042184-237833988:+	chr1:237705213:+	chr1:237205484-237997288:+	chr1:237868513:+	chr4:73298103,chr4:73298088,chr4:73298097	chr1:237702358,chr1:237702348,chr1:237702348	NA	NA	chr4:74163820,chr4:74163805,chr4:74163814	chr1:237865658,chr1:237865648,chr1:237865648	NA	NA	sense	sense	unknown	exon/splice-site	CDS/splice-site	translocation
940	SERINC5::CMYA5	ENSG00000164300.17::ENSG00000164309.15	NCIH2066	SRR8615253	SRR8652054	LUNG	carcinoma (small_cell_carcinoma)	primary	arriba	TRUE	TRUE	FALSE	NA	FALSE	NA	FALSE	NA	SERINC5	ENSG00000164300.17	protein_coding	-	-	chr5:80111651-80256048:-	chr5:80202886:-	chr5:79407474-79551867:-	chr5:79498705:-	CMYA5	ENSG00000164309.15	protein_coding	+	+	chr5:79689836-79800240:+	chr5:79799370:+	chr5:78985659-79096063:+	chr5:79095193:+	chr5:80190016,chr5:80190020	chr5:79793649,chr5:79793645	NA	NA	chr5:79485838,chr5:79485842	chr5:79089472,chr5:79089468	NA	NA	sense	sense	out-of-frame	CDS/splice-site	CDS/splice-site	inversion
941	IGF1R::ENSG00000259320	ENSG00000140443.15::ENSG00000259320.2	NCIH2066	SRR8615253	SRR8652054	LUNG	carcinoma (small_cell_carcinoma)	primary	arriba	TRUE	TRUE	FALSE	NA	FALSE	NA	FALSE	NA	IGF1R	ENSG00000140443.15	protein_coding	+	+	chr15:98648539-98964530:+	chr15:98708107:+	chr15:99191768-99507759:+	chr15:99251336:+	ENSG00000259320	ENSG00000259320.2	lncRNA	-	+	chr15:98111729-98131707:-	chr15:98122441:+	chr15:98654958-98674936:-	chr15:98665670:+	chr15:98888925,chr15:98888925	chr15:98117395,chr15:98117392	NA	NA	chr15:99432154,chr15:99432154	chr15:98660624,chr15:98660621	NA	NA	sense	antisense	out-of-frame	CDS/splice-site	intron	duplication/5'-5'
954	ENSG00000284428::ZNF91	ENSG00000284428.1::ENSG00000167232.14	NCIH2066	SRR8615253	SRR8652054	LUNG	carcinoma (small_cell_carcinoma)	primary	arriba	TRUE	TRUE	FALSE	NA	TRUE	159	FALSE	NA	ENSG00000284428	ENSG00000284428.1	lncRNA	-	-	chr19:23259906-23274251:-	chr19:23272619:-	chr19:23442708-23457053:-	chr19:23455421:-	ZNF91	ENSG00000167232.14	protein_coding	-	-	chr19:23304991-23395471:-	chr19:23309097:-	chr19:23487793-23578273:-	chr19:23491899:-	chr19:23263011,chr19:23263015	chr19:23359142,chr19:23359143	NA	NA	chr19:23445813,chr19:23445817	chr19:23541944,chr19:23541945	NA	NA	sense	sense	unknown	exon/splice-site	exon/splice-site	duplication
993	EHBP1::SLC44A5	ENSG00000115504.15::ENSG00000137968.17	NCIH2066	SRR8615253	SRR8652054	LUNG	carcinoma (small_cell_carcinoma)	primary	arriba	TRUE	FALSE	FALSE	NA	FALSE	NA	FALSE	NA	EHBP1	ENSG00000115504.15	protein_coding	+	+	chr2:62673851-63046487:+	chr2:62831158:+	chr2:62900986-63273622:+	chr2:63058293:+	SLC44A5	ENSG00000137968.17	protein_coding	-	-	chr1:75202129-75611114:-	chr1:75203833:-	chr1:75667814-76076799:-	chr1:75669518:-	NA	NA	NA	NA	NA	NA	NA	NA	sense	sense	in-frame	CDS/splice-site	CDS/splice-site	translocation
994	RAI1::ERI3	ENSG00000108557.20::ENSG00000117419.16	NCIH2052	SRR8615254	SRR8652053	PLEURA	mesothelioma	metastasis	arriba	TRUE	TRUE	TRUE	97	TRUE	161	TRUE	68	RAI1	ENSG00000108557.20	protein_coding	+	+	chr17:17681458-17811453:+	chr17:17681793:+	chr17:17584772-17714767:+	chr17:17585107:+	ERI3	ENSG00000117419.16	protein_coding	-	-	chr1:44221070-44355260:-	chr1:44308401:-	chr1:44686742-44820932:-	chr1:44774073:-	chr17:17721613,chr17:17721614	chr1:44312841,chr1:44312840	NA	NA	chr17:17624927,chr17:17624928	chr1:44778513,chr1:44778512	NA	NA	sense	sense	unknown	5'UTR/splice-site	CDS/splice-site	translocation
995	RAI1::ERI3	ENSG00000108557.20::ENSG00000117419.16	NCIH2052	SRR8615254	SRR8652053	PLEURA	mesothelioma	metastasis	arriba	TRUE	TRUE	FALSE	NA	TRUE	161	TRUE	68	RAI1	ENSG00000108557.20	protein_coding	+	+	chr17:17681458-17811453:+	chr17:17681793:+	chr17:17584772-17714767:+	chr17:17585107:+	ERI3	ENSG00000117419.16	protein_coding	-	-	chr1:44221070-44355260:-	chr1:44284907:-	chr1:44686742-44820932:-	chr1:44750579:-	chr17:17721613,chr17:17721614	chr1:44312841,chr1:44312840	NA	NA	chr17:17624927,chr17:17624928	chr1:44778513,chr1:44778512	NA	NA	sense	sense	unknown	5'UTR/splice-site	CDS/splice-site	translocation
996	RAI1::ERI3	ENSG00000108557.20::ENSG00000117419.16	NCIH2052	SRR8615254	SRR8652053	PLEURA	mesothelioma	metastasis	arriba	TRUE	TRUE	FALSE	NA	TRUE	161	TRUE	68	RAI1	ENSG00000108557.20	protein_coding	+	+	chr17:17681458-17811453:+	chr17:17683703:+	chr17:17584772-17714767:+	chr17:17587017:+	ERI3	ENSG00000117419.16	protein_coding	-	-	chr1:44221070-44355260:-	chr1:44308401:-	chr1:44686742-44820932:-	chr1:44774073:-	chr17:17721613,chr17:17721614	chr1:44312841,chr1:44312840	NA	NA	chr17:17624927,chr17:17624928	chr1:44778513,chr1:44778512	NA	NA	sense	sense	unknown	5'UTR/splice-site	CDS/splice-site	translocation
997	SMC1A::PMP22	ENSG00000072501.19::ENSG00000109099.16	NCIH2052	SRR8615254	SRR8652053	PLEURA	mesothelioma	metastasis	arriba	TRUE	TRUE	FALSE	NA	FALSE	NA	FALSE	NA	SMC1A	ENSG00000072501.19	protein_coding	-	-	chrX:53374149-53422728:-	chrX:53394778:-	chrX:53401070-53449677:-	chrX:53421698:-	PMP22	ENSG00000109099.16	protein_coding	-	+	chr17:15229773-15272292:-	chr17:15256797:+	chr17:15133090-15175609:-	chr17:15160114:+	chrX:53383597,chrX:53383603	chr17:15251799,chr17:15251793	NA	NA	chrX:53410518,chrX:53410524	chr17:15155116,chr17:15155110	NA	NA	sense	antisense	out-of-frame	CDS/splice-site	intron	translocation/5'-5'
998	YTHDF3::CECR2	ENSG00000185728.17::ENSG00000099954.19	NCIH2052	SRR8615254	SRR8652053	PLEURA	mesothelioma	metastasis	arriba	TRUE	TRUE	FALSE	NA	FALSE	NA	FALSE	NA	YTHDF3	ENSG00000185728.17	protein_coding	+	+	chr8:63168553-63212786:+	chr8:63187745:+	chr8:64081112-64125344:+	chr8:64100303:+	CECR2	ENSG00000099954.19	protein_coding	+	-	chr22:17359949-17558151:+	chr22:17430805:-	chr22:17840839-18037852:+	chr22:17909850:-	chr8:63189452,chr8:63189453	chr22:17434500,chr22:17434500	NA	NA	chr8:64102010,chr8:64102011	chr22:17913545,chr22:17913545	NA	NA	sense	antisense	out-of-frame	CDS/splice-site	intron	translocation/5'-5'
999	AFAP1::ABLIM2	ENSG00000196526.11::ENSG00000163995.22	NCIH2052	SRR8615254	SRR8652053	PLEURA	mesothelioma	metastasis	arriba	TRUE	TRUE	TRUE	98	FALSE	NA	FALSE	NA	AFAP1	ENSG00000196526.11	protein_coding	-	-	chr4:7758714-7939926:-	chr4:7939656:-	chr4:7760441-7941653:-	chr4:7941383:-	ABLIM2	ENSG00000163995.22	protein_coding	-	-	chr4:7965310-8158832:-	chr4:7967103:-	chr4:7967037-8160559:-	chr4:7968830:-	chr4:7932016,chr4:7932022	chr4:7977664,chr4:7977667	NA	NA	chr4:7933743,chr4:7933749	chr4:7979391,chr4:7979394	NA	NA	sense	sense	unknown	5'UTR/splice-site	CDS/splice-site	duplication
1002	CNTLN::ADAMTSL1	ENSG00000044459.15::ENSG00000178031.18	NCIH2052	SRR8615254	SRR8652053	PLEURA	mesothelioma	metastasis	arriba	TRUE	TRUE	FALSE	NA	TRUE	162	FALSE	NA	CNTLN	ENSG00000044459.15	protein_coding	+	+	chr9:17134982-17503923:+	chr9:17135425:+	chr9:17134980-17503921:+	chr9:17135423:+	ADAMTSL1	ENSG00000178031.18	protein_coding	+	+	chr9:17906563-18910950:+	chr9:18892389:+	chr9:17906561-18910948:+	chr9:18892387:+	chr9:17142317,chr9:17142316	chr9:18891897,chr9:18891893	NA	NA	chr9:17142315,chr9:17142314	chr9:18891895,chr9:18891891	NA	NA	sense	sense	out-of-frame	CDS/splice-site	CDS/splice-site	deletion
1005	ZNF772::ZIM2	ENSG00000197128.13::ENSG00000269699.7	NCIH2052	SRR8615254	SRR8652053	PLEURA	mesothelioma	metastasis	arriba	TRUE	TRUE	FALSE	NA	TRUE	163	TRUE	69	ZNF772	ENSG00000197128.13	protein_coding	-	-	chr19:57466663-57477570:-	chr19:57476634:-	chr19:57978031-57988938:-	chr19:57988002:-	ZIM2	ENSG00000269699.7	protein_coding	-	-	chr19:56774547-56840731:-	chr19:56789951:-	chr19:57285915-57352099:-	chr19:57301319:-	chr19:57475905,chr19:57475909	chr19:56796472,chr19:56796473	NA	NA	chr19:57987273,chr19:57987277	chr19:57307840,chr19:57307841	NA	NA	sense	sense	out-of-frame	CDS/splice-site	CDS/splice-site	deletion
1006	ZNF772::ZIM2	ENSG00000197128.13::ENSG00000269699.7	NCIH2052	SRR8615254	SRR8652053	PLEURA	mesothelioma	metastasis	arriba	TRUE	TRUE	FALSE	NA	TRUE	163	TRUE	69	ZNF772	ENSG00000197128.13	protein_coding	-	-	chr19:57466663-57477570:-	chr19:57477277:-	chr19:57978031-57988938:-	chr19:57988645:-	ZIM2	ENSG00000269699.7	protein_coding	-	-	chr19:56774547-56840731:-	chr19:56789951:-	chr19:57285915-57352099:-	chr19:57301319:-	chr19:57475905,chr19:57475909	chr19:56796472,chr19:56796473	NA	NA	chr19:57987273,chr19:57987277	chr19:57307840,chr19:57307841	NA	NA	sense	sense	out-of-frame	CDS/splice-site	CDS/splice-site	deletion
1008	ZNF587B::ZNF627	ENSG00000269343.9::ENSG00000198551.10	NCIH2052	SRR8615254	SRR8652053	PLEURA	mesothelioma	metastasis	arriba	TRUE	TRUE	FALSE	NA	FALSE	NA	FALSE	NA	ZNF587B	ENSG00000269343.9	protein_coding	+	+	chr19:57819721-57846238:+	chr19:57820549:+	chr19:58331089-58357606:+	chr19:58331917:+	ZNF627	ENSG00000198551.10	protein_coding	+	-	chr19:11559374-11619161:+	chr19:11609394:-	chr19:11670189-11729976:+	chr19:11720209:-	chr19:57824581,chr19:57824596	chr19:11616623,chr19:11616623	NA	NA	chr19:58335949,chr19:58335964	chr19:11727438,chr19:11727438	NA	NA	sense	antisense	unknown	5'UTR/splice-site	intron	inversion/3'-3'
1009	ENSG00000268163::ZIM2	ENSG00000268163.1::ENSG00000269699.7	NCIH2052	SRR8615254	SRR8652053	PLEURA	mesothelioma	metastasis	arriba	TRUE	TRUE	FALSE	NA	TRUE	164	TRUE	70	ENSG00000268163	ENSG00000268163.1	protein_coding	-	-	chr19:57437970-57477536:-	chr19:57476634:-	chr19:57949338-57988904:-	chr19:57988002:-	ZIM2	ENSG00000269699.7	protein_coding	-	-	chr19:56774547-56840731:-	chr19:56789951:-	chr19:57285915-57352099:-	chr19:57301319:-	chr19:57475905,chr19:57475909	chr19:56796472,chr19:56796473	NA	NA	chr19:57987273,chr19:57987277	chr19:57307840,chr19:57307841	NA	NA	sense	sense	out-of-frame	CDS/splice-site	CDS/splice-site	deletion
1010	ENSG00000268163::ZIM2	ENSG00000268163.1::ENSG00000269699.7	NCIH2052	SRR8615254	SRR8652053	PLEURA	mesothelioma	metastasis	arriba	TRUE	TRUE	FALSE	NA	TRUE	164	TRUE	70	ENSG00000268163	ENSG00000268163.1	protein_coding	-	-	chr19:57437970-57477536:-	chr19:57477277:-	chr19:57949338-57988904:-	chr19:57988645:-	ZIM2	ENSG00000269699.7	protein_coding	-	-	chr19:56774547-56840731:-	chr19:56789951:-	chr19:57285915-57352099:-	chr19:57301319:-	chr19:57475905,chr19:57475909	chr19:56796472,chr19:56796473	NA	NA	chr19:57987273,chr19:57987277	chr19:57307840,chr19:57307841	NA	NA	sense	sense	out-of-frame	CDS/splice-site	CDS/splice-site	deletion
1011	ADAMTSL1::XKR4	ENSG00000178031.18::ENSG00000206579.10	NCIH2052	SRR8615254	SRR8652053	PLEURA	mesothelioma	metastasis	arriba	TRUE	TRUE	FALSE	NA	FALSE	NA	FALSE	NA	ADAMTSL1	ENSG00000178031.18	protein_coding	+	+	chr9:17906563-18910950:+	chr9:18889748:+	chr9:17906561-18910948:+	chr9:18889746:+	XKR4	ENSG00000206579.10	protein_coding	+	-	chr8:55102028-55542054:+	chr8:55408341:-	chr8:56014588-56454613:+	chr8:56320901:-	chr9:18890865,chr9:18890865,chr9:18890864	chr8:55411766,chr8:55411762,chr8:55411767	NA	NA	chr9:18890863,chr9:18890863,chr9:18890862	chr8:56324326,chr8:56324322,chr8:56324327	NA	NA	sense	antisense	out-of-frame	CDS/splice-site	intron	translocation/5'-5'
1016	ENSG00000268750::ZNF627	ENSG00000268750.7::ENSG00000198551.10	NCIH2052	SRR8615254	SRR8652053	PLEURA	mesothelioma	metastasis	arriba	TRUE	TRUE	FALSE	NA	FALSE	NA	FALSE	NA	ENSG00000268750	ENSG00000268750.7	protein_coding	+	+	chr19:57819719-57858941:+	chr19:57820549:+	chr19:58331087-58370309:+	chr19:58331917:+	ZNF627	ENSG00000198551.10	protein_coding	+	-	chr19:11559374-11619161:+	chr19:11609394:-	chr19:11670189-11729976:+	chr19:11720209:-	chr19:57824581,chr19:57824596	chr19:11616623,chr19:11616623	NA	NA	chr19:58335949,chr19:58335964	chr19:11727438,chr19:11727438	NA	NA	sense	antisense	unknown	5'UTR/splice-site	intron	inversion/3'-3'
1020	PVT1::SNTB1	ENSG00000249859.14::ENSG00000172164.15	NCIH2052	SRR8615254	SRR8652053	PLEURA	mesothelioma	metastasis	arriba	TRUE	FALSE	FALSE	NA	FALSE	NA	FALSE	NA	PVT1	ENSG00000249859.14	lncRNA	+	+	chr8:127794526-128187101:+	chr8:127794734:+	chr8:128806772-129199347:+	chr8:128806980:+	SNTB1	ENSG00000172164.15	protein_coding	-	-	chr8:120535745-120813273:-	chr8:120542000:-	chr8:121547985-121825513:-	chr8:121554240:-	NA	NA	NA	NA	NA	NA	NA	NA	sense	sense	unknown	exon/splice-site	CDS/splice-site	inversion
1024	ZNF772::ENSG00000286125	ENSG00000197128.13::ENSG00000286125.3	NCIH2052	SRR8615254	SRR8652053	PLEURA	mesothelioma	metastasis	arriba	TRUE	TRUE	FALSE	NA	FALSE	NA	FALSE	NA	ZNF772	ENSG00000197128.13	protein_coding	-	-	chr19:57466663-57477570:-	chr19:57476634:-	chr19:57978031-57988938:-	chr19:57988002:-	ENSG00000286125	ENSG00000286125.3	lncRNA	+	-	chr19:56669941-56823395:+	chr19:56795837:-	chr19:57181309-57334763:+	chr19:57307205:-	chr19:57475905,chr19:57475909	chr19:56796472,chr19:56796473	NA	NA	chr19:57987273,chr19:57987277	chr19:57307840,chr19:57307841	NA	NA	sense	antisense	out-of-frame	CDS/splice-site	intron	deletion/5'-5'
1025	ENSG00000268163::ENSG00000286125	ENSG00000268163.1::ENSG00000286125.3	NCIH2052	SRR8615254	SRR8652053	PLEURA	mesothelioma	metastasis	arriba	TRUE	TRUE	FALSE	NA	FALSE	NA	FALSE	NA	ENSG00000268163	ENSG00000268163.1	protein_coding	-	-	chr19:57437970-57477536:-	chr19:57476634:-	chr19:57949338-57988904:-	chr19:57988002:-	ENSG00000286125	ENSG00000286125.3	lncRNA	+	-	chr19:56669941-56823395:+	chr19:56795837:-	chr19:57181309-57334763:+	chr19:57307205:-	chr19:57475905,chr19:57475909	chr19:56796472,chr19:56796473	NA	NA	chr19:57987273,chr19:57987277	chr19:57307840,chr19:57307841	NA	NA	sense	antisense	out-of-frame	CDS/splice-site	intron	deletion/5'-5'
1026	ENSG00000268163::ZIM2-AS1	ENSG00000268163.1::ENSG00000269793.7	NCIH2052	SRR8615254	SRR8652053	PLEURA	mesothelioma	metastasis	arriba	TRUE	TRUE	FALSE	NA	FALSE	NA	FALSE	NA	ENSG00000268163	ENSG00000268163.1	protein_coding	-	-	chr19:57437970-57477536:-	chr19:57476634:-	chr19:57949338-57988904:-	chr19:57988002:-	ZIM2-AS1	ENSG00000269793.7	lncRNA	+	-	chr19:56595313-56799602:+	chr19:56795837:-	chr19:57106681-57310970:+	chr19:57307205:-	chr19:57475905,chr19:57475909	chr19:56796472,chr19:56796473	NA	NA	chr19:57987273,chr19:57987277	chr19:57307840,chr19:57307841	NA	NA	sense	antisense	out-of-frame	CDS/splice-site	intron	deletion/5'-5'
1027	ZNF772::ZIM2-AS1	ENSG00000197128.13::ENSG00000269793.7	NCIH2052	SRR8615254	SRR8652053	PLEURA	mesothelioma	metastasis	arriba	TRUE	TRUE	FALSE	NA	FALSE	NA	FALSE	NA	ZNF772	ENSG00000197128.13	protein_coding	-	-	chr19:57466663-57477570:-	chr19:57476634:-	chr19:57978031-57988938:-	chr19:57988002:-	ZIM2-AS1	ENSG00000269793.7	lncRNA	+	-	chr19:56595313-56799602:+	chr19:56795837:-	chr19:57106681-57310970:+	chr19:57307205:-	chr19:57475905,chr19:57475909	chr19:56796472,chr19:56796473	NA	NA	chr19:57987273,chr19:57987277	chr19:57307840,chr19:57307841	NA	NA	sense	antisense	out-of-frame	CDS/splice-site	intron	deletion/5'-5'
1031	MTM1::ENSG00000287912	ENSG00000171100.16::ENSG00000287912.2	NCIH2052	SRR8615254	SRR8652053	PLEURA	mesothelioma	metastasis	arriba	TRUE	FALSE	FALSE	NA	FALSE	NA	FALSE	NA	MTM1	ENSG00000171100.16	protein_coding	+	+	chrX:150568417-150673143:+	chrX:150663542:+	chrX:149736867-149841616:+	chrX:149832015:+	ENSG00000287912	ENSG00000287912.2	lncRNA	+	+	chr11:81175201-81449232:+	chr11:81227426:+	chr11:80886244-81160274:+	chr11:80938469:+	NA	NA	NA	NA	NA	NA	NA	NA	sense	sense	unknown	CDS	intron	translocation
1034	PFKL::SLC37A1	ENSG00000141959.17::ENSG00000160190.14	NCIH2052	SRR8615254	SRR8652053	PLEURA	mesothelioma	metastasis	arriba	TRUE	FALSE	FALSE	NA	FALSE	NA	FALSE	NA	PFKL	ENSG00000141959.17	protein_coding	+	+	chr21:44300051-44327376:+	chr21:44306754:+	chr21:45719934-45747259:+	chr21:45726637:+	SLC37A1	ENSG00000160190.14	protein_coding	+	+	chr21:42496008-42581440:+	chr21:42502296:+	chr21:43916118-44001550:+	chr21:43922406:+	NA	NA	NA	NA	NA	NA	NA	NA	sense	sense	out-of-frame	CDS/splice-site	5'UTR/splice-site	duplication
1038	CPS1::CASP10	ENSG00000021826.18::ENSG00000003400.16	NCIH2030	SRR8615255	SRR8652052	LUNG	carcinoma (non_small_cell_carcinoma)	metastasis	arriba	TRUE	TRUE	FALSE	NA	FALSE	NA	FALSE	NA	CPS1	ENSG00000021826.18	protein_coding	+	+	chr2:210477682-210679107:+	chr2:210616541:+	chr2:211342406-211543831:+	chr2:211481265:+	CASP10	ENSG00000003400.16	protein_coding	+	-	chr2:201182872-201229428:+	chr2:201196665:-	chr2:202047595-202094151:+	chr2:202061388:-	chr2:210629621,chr2:210629622	chr2:201199963,chr2:201199962	NA	NA	chr2:211494345,chr2:211494346	chr2:202064686,chr2:202064685	NA	NA	sense	antisense	out-of-frame	CDS/splice-site	intron	inversion/3'-3'
1049	CARS1::DCHS1	ENSG00000110619.18::ENSG00000166341.9	NCIH2030	SRR8615255	SRR8652052	LUNG	carcinoma (non_small_cell_carcinoma)	metastasis	arriba	TRUE	TRUE	TRUE	103	FALSE	NA	FALSE	NA	CARS1	ENSG00000110619.18	protein_coding	-	-	chr11:3000922-3057613:-	chr11:3038050:-	chr11:3022152-3078843:-	chr11:3059280:-	DCHS1	ENSG00000166341.9	protein_coding	-	-	chr11:6621330-6655809:-	chr11:6634306:-	chr11:6642561-6677040:-	chr11:6655537:-	chr11:3037313,chr11:3037317	chr11:6639127,chr11:6639128	NA	NA	chr11:3058543,chr11:3058547	chr11:6660358,chr11:6660359	NA	NA	sense	sense	in-frame	CDS/splice-site	CDS/splice-site	duplication
1050	GPR39::NCKAP5	ENSG00000183840.8::ENSG00000176771.18	NCIH2030	SRR8615255	SRR8652052	LUNG	carcinoma (non_small_cell_carcinoma)	metastasis	arriba	TRUE	TRUE	FALSE	NA	FALSE	NA	FALSE	NA	GPR39	ENSG00000183840.8	protein_coding	+	+	chr2:132416805-132646582:+	chr2:132417898:+	chr2:133174378-133404155:+	chr2:133175471:+	NCKAP5	ENSG00000176771.18	protein_coding	-	+	chr2:132671788-133568463:-	chr2:133022824:+	chr2:133429361-134326034:-	chr2:133780397:+	chr2:132473935,chr2:132473932	chr2:133011099,chr2:133011097	NA	NA	chr2:133231508,chr2:133231505	chr2:133768672,chr2:133768670	NA	NA	sense	antisense	out-of-frame	CDS/splice-site	intron	deletion/5'-5'
1051	FLRT3::MACROD2	ENSG00000125848.10::ENSG00000172264.19	NCIH2030	SRR8615255	SRR8652052	LUNG	carcinoma (non_small_cell_carcinoma)	metastasis	arriba	TRUE	TRUE	FALSE	NA	FALSE	NA	FALSE	NA	FLRT3	ENSG00000125848.10	protein_coding	-	-	chr20:14322985-14337614:-	chr20:14337404:-	chr20:14303631-14318260:-	chr20:14318050:-	MACROD2	ENSG00000172264.19	protein_coding	+	-	chr20:13995369-16053197:+	chr20:14417830:-	chr20:13976015-16033842:+	chr20:14398476:-	chr20:14337340,chr20:14337342	chr20:14429423,chr20:14429422	NA	NA	chr20:14317986,chr20:14317988	chr20:14410069,chr20:14410068	NA	NA	sense	antisense	unknown	5'UTR/splice-site	intron	duplication/5'-5'
1052	GOLGA5::CYP46A1	ENSG00000066455.13::ENSG00000036530.9	NCIH2030	SRR8615255	SRR8652052	LUNG	carcinoma (non_small_cell_carcinoma)	metastasis	arriba	TRUE	TRUE	FALSE	NA	FALSE	NA	FALSE	NA	GOLGA5	ENSG00000066455.13	protein_coding	+	+	chr14:92794305-92839947:+	chr14:92810377:+	chr14:93260650-93306292:+	chr14:93276722:+	CYP46A1	ENSG00000036530.9	protein_coding	+	+	chr14:99684298-99727301:+	chr14:99699466:+	chr14:100150635-100193638:+	chr14:100165803:+	chr14:92810672,chr14:92810669	chr14:99692437,chr14:99692431	NA	NA	chr14:93277017,chr14:93277014	chr14:100158774,chr14:100158768	NA	NA	sense	sense	in-frame	CDS/splice-site	CDS/splice-site	deletion
1059	LGMN::SLC24A4	ENSG00000100600.15::ENSG00000140090.18	NCIH2030	SRR8615255	SRR8652052	LUNG	carcinoma (non_small_cell_carcinoma)	metastasis	arriba	TRUE	TRUE	FALSE	NA	FALSE	NA	FALSE	NA	LGMN	ENSG00000100600.15	protein_coding	-	-	chr14:92703807-92748679:-	chr14:92732649:-	chr14:93170152-93215024:-	chr14:93198994:-	SLC24A4	ENSG00000140090.18	protein_coding	+	-	chr14:92322581-92501481:+	chr14:92388951:-	chr14:92788925-92967825:+	chr14:92855295:-	chr14:92729837,chr14:92729845	chr14:92393906,chr14:92393905	NA	NA	chr14:93196182,chr14:93196190	chr14:92860250,chr14:92860249	NA	NA	sense	antisense	out-of-frame	CDS/splice-site	intron	deletion/read-through/5'-5'
1067	DNM2::ILF3	ENSG00000079805.19::ENSG00000129351.18	NCIH2030	SRR8615255	SRR8652052	LUNG	carcinoma (non_small_cell_carcinoma)	metastasis	arriba	TRUE	TRUE	FALSE	NA	TRUE	173	TRUE	71	DNM2	ENSG00000079805.19	protein_coding	+	+	chr19:10718055-10833488:+	chr19:10805967:+	chr19:10828731-10944164:+	chr19:10916643:+	ILF3	ENSG00000129351.18	protein_coding	+	+	chr19:10654304-10692400:+	chr19:10682537:+	chr19:10764980-10803076:+	chr19:10793213:+	chr19:10810267	chr19:10682260	NA	NA	chr19:10920943	chr19:10792936	NA	NA	sense	sense	in-frame	CDS/splice-site	CDS/splice-site	duplication
1068	DNM2::ILF3	ENSG00000079805.19::ENSG00000129351.18	NCIH2030	SRR8615255	SRR8652052	LUNG	carcinoma (non_small_cell_carcinoma)	metastasis	arriba	TRUE	TRUE	FALSE	NA	TRUE	173	TRUE	71	DNM2	ENSG00000079805.19	protein_coding	+	+	chr19:10718055-10833488:+	chr19:10808580:+	chr19:10828731-10944164:+	chr19:10919256:+	ILF3	ENSG00000129351.18	protein_coding	+	+	chr19:10654304-10692400:+	chr19:10682537:+	chr19:10764980-10803076:+	chr19:10793213:+	chr19:10810267	chr19:10682260	NA	NA	chr19:10920943	chr19:10792936	NA	NA	sense	sense	in-frame	CDS/splice-site	CDS/splice-site	duplication
1069	DNM2::ILF3	ENSG00000079805.19::ENSG00000129351.18	NCIH2030	SRR8615255	SRR8652052	LUNG	carcinoma (non_small_cell_carcinoma)	metastasis	arriba	TRUE	TRUE	FALSE	NA	TRUE	173	TRUE	71	DNM2	ENSG00000079805.19	protein_coding	+	+	chr19:10718055-10833488:+	chr19:10808580:+	chr19:10828731-10944164:+	chr19:10919256:+	ILF3	ENSG00000129351.18	protein_coding	+	+	chr19:10654304-10692400:+	chr19:10683125:+	chr19:10764980-10803076:+	chr19:10793801:+	chr19:10810267	chr19:10682260	NA	NA	chr19:10920943	chr19:10792936	NA	NA	sense	sense	unknown	CDS/splice-site	CDS/splice-site	duplication
1070	HSP90B1::TTC41P	ENSG00000166598.16::ENSG00000214198.8	NCIH2030	SRR8615255	SRR8652052	LUNG	carcinoma (non_small_cell_carcinoma)	metastasis	arriba	TRUE	FALSE	FALSE	NA	FALSE	NA	FALSE	NA	HSP90B1	ENSG00000166598.16	protein_coding	+	+	chr12:103930107-103953931:+	chr12:103934287:+	chr12:104323885-104347709:+	chr12:104328065:+	TTC41P	ENSG00000214198.8	transcribed_unitary_pseudogene	-	+	chr12:103843749-103930211:-	chr12:103929912:+	chr12:104237527-104323989:-	chr12:104323690:+	NA	NA	NA	NA	NA	NA	NA	NA	sense	antisense	out-of-frame	CDS/splice-site	exon	duplication/5'-5'
1081	NEBL::DNAJC1	ENSG00000078114.19::ENSG00000136770.11	NCIH2030	SRR8615255	SRR8652052	LUNG	carcinoma (non_small_cell_carcinoma)	metastasis	arriba	TRUE	TRUE	FALSE	NA	FALSE	NA	FALSE	NA	NEBL	ENSG00000078114.19	protein_coding	-	-	chr10:20779973-21293011:-	chr10:20957731:-	chr10:21068902-21581940:-	chr10:21246660:-	DNAJC1	ENSG00000136770.11	protein_coding	-	-	chr10:21756548-22003769:-	chr10:21929141:-	chr10:22045477-22292698:-	chr10:22218070:-	chr10:20936883	chr10:21947078	NA	NA	chr10:21225812	chr10:22236007	NA	NA	sense	sense	unknown	exon/splice-site	CDS/splice-site	duplication
1116	BAZ1A::AKAP6	ENSG00000198604.11::ENSG00000151320.11	NCIH2029	SRR8615256	SRR8652051	LUNG	carcinoma (small_cell_carcinoma)	metastasis	arriba	TRUE	TRUE	TRUE	106	FALSE	NA	FALSE	NA	BAZ1A	ENSG00000198604.11	protein_coding	-	-	chr14:34752731-34875647:-	chr14:34810935:-	chr14:35221937-35344853:-	chr14:35280141:-	AKAP6	ENSG00000151320.11	protein_coding	+	+	chr14:32329298-32837684:+	chr14:32773678:+	chr14:32798504-33306890:+	chr14:33242884:+	chr14:34809192,chr14:34809194,chr14:34809194,chr14:34809197	chr14:32766217,chr14:32766178,chr14:32766215,chr14:32766215	NA	NA	chr14:35278398,chr14:35278400,chr14:35278400,chr14:35278403	chr14:33235423,chr14:33235384,chr14:33235421,chr14:33235421	NA	NA	sense	sense	out-of-frame	CDS/splice-site	CDS/splice-site	inversion
1117	STRN3::STXBP6	ENSG00000196792.12::ENSG00000168952.16	NCIH2029	SRR8615256	SRR8652051	LUNG	carcinoma (small_cell_carcinoma)	metastasis	arriba	TRUE	TRUE	FALSE	NA	TRUE	182	TRUE	72	STRN3	ENSG00000196792.12	protein_coding	-	-	chr14:30893799-31026401:-	chr14:31025904:-	chr14:31363005-31495607:-	chr14:31495110:-	STXBP6	ENSG00000168952.16	protein_coding	-	-	chr14:24809454-25050147:-	chr14:24974850:-	chr14:25278660-25519353:-	chr14:25444056:-	chr14:31018299,chr14:31018366,chr14:31018343,chr14:31018334	chr14:25044584,chr14:25044584,chr14:25044584,chr14:25044584	NA	NA	chr14:31487505,chr14:31487572,chr14:31487549,chr14:31487540	chr14:25513790,chr14:25513790,chr14:25513790,chr14:25513790	NA	NA	sense	sense	out-of-frame	CDS/splice-site	5'UTR/splice-site	deletion
1118	STRN3::STXBP6	ENSG00000196792.12::ENSG00000168952.16	NCIH2029	SRR8615256	SRR8652051	LUNG	carcinoma (small_cell_carcinoma)	metastasis	arriba	TRUE	TRUE	FALSE	NA	TRUE	182	TRUE	72	STRN3	ENSG00000196792.12	protein_coding	-	-	chr14:30893799-31026401:-	chr14:31025904:-	chr14:31363005-31495607:-	chr14:31495110:-	STXBP6	ENSG00000168952.16	protein_coding	-	-	chr14:24809454-25050147:-	chr14:24857157:-	chr14:25278660-25519353:-	chr14:25326363:-	chr14:31018299,chr14:31018366,chr14:31018343,chr14:31018334	chr14:25044584,chr14:25044584,chr14:25044584,chr14:25044584	NA	NA	chr14:31487505,chr14:31487572,chr14:31487549,chr14:31487540	chr14:25513790,chr14:25513790,chr14:25513790,chr14:25513790	NA	NA	sense	sense	out-of-frame	CDS/splice-site	CDS/splice-site	deletion
1120	CLIP2::CACNA2D2	ENSG00000106665.16::ENSG00000007402.12	NCIH2029	SRR8615256	SRR8652051	LUNG	carcinoma (small_cell_carcinoma)	metastasis	arriba	TRUE	TRUE	TRUE	107	FALSE	NA	FALSE	NA	CLIP2	ENSG00000106665.16	protein_coding	+	+	chr7:74289407-74405935:+	chr7:74397233:+	chr7:73703737-73820265:+	chr7:73811563:+	CACNA2D2	ENSG00000007402.12	protein_coding	-	-	chr3:50362613-50504244:-	chr3:50381126:-	chr3:50400044-50541675:-	chr3:50418557:-	chr7:74399561,chr7:74399555,chr7:74399542	chr3:50381916,chr3:50381916,chr3:50381927	NA	NA	chr7:73813891,chr7:73813885,chr7:73813872	chr3:50419347,chr3:50419347,chr3:50419358	NA	NA	sense	sense	out-of-frame	CDS/splice-site	CDS/splice-site	translocation
1130	NKX2-1-AS1::ZFHX2	ENSG00000253563.2::ENSG00000136367.15	NCIH2029	SRR8615256	SRR8652051	LUNG	carcinoma (small_cell_carcinoma)	metastasis	arriba	TRUE	TRUE	FALSE	NA	FALSE	NA	FALSE	NA	NKX2-1-AS1	ENSG00000253563.2	lncRNA	+	+	chr14:36519278-36523016:+	chr14:36519679:+	chr14:36988483-36992221:+	chr14:36988884:+	ZFHX2	ENSG00000136367.15	protein_coding	-	-	chr14:23520857-23556192:-	chr14:23535374:-	chr14:23990066-24025401:-	chr14:24004583:-	chr14:36521255,chr14:36521255	chr14:23552886,chr14:23552884	NA	NA	chr14:36990460,chr14:36990460	chr14:24022095,chr14:24022093	NA	NA	sense	sense	unknown	exon/splice-site	5'UTR/splice-site	inversion
1133	ZFHX2-AS1::NKX2-1	ENSG00000157306.14::ENSG00000136352.20	NCIH2029	SRR8615256	SRR8652051	LUNG	carcinoma (small_cell_carcinoma)	metastasis	arriba	TRUE	TRUE	FALSE	NA	FALSE	NA	FALSE	NA	ZFHX2-AS1	ENSG00000157306.14	lncRNA	+	+	chr14:23511760-23560778:+	chr14:23514416:+	chr14:23980969-24029987:+	chr14:23983625:+	NKX2-1	ENSG00000136352.20	protein_coding	-	-	chr14:36516392-36521149:-	chr14:36519370:-	chr14:36985597-36990354:-	chr14:36988575:-	chr14:23552886,chr14:23552884	chr14:36521255,chr14:36521255	NA	NA	chr14:24022095,chr14:24022093	chr14:36990460,chr14:36990460	NA	NA	sense	sense	unknown	exon/splice-site	CDS/splice-site	inversion
1134	ZFHX2-AS1::SFTA3	ENSG00000157306.14::ENSG00000257520.2	NCIH2029	SRR8615256	SRR8652051	LUNG	carcinoma (small_cell_carcinoma)	metastasis	arriba	TRUE	TRUE	FALSE	NA	FALSE	NA	FALSE	NA	ZFHX2-AS1	ENSG00000157306.14	lncRNA	+	+	chr14:23511760-23560778:+	chr14:23514416:+	chr14:23980969-24029987:+	chr14:23983625:+	SFTA3	ENSG00000257520.2	protein_coding	-	-	chr14:36473207-36521149:-	chr14:36519370:-	chr14:36942412-36990354:-	chr14:36988575:-	chr14:23552886,chr14:23552884	chr14:36521255,chr14:36521255	NA	NA	chr14:24022095,chr14:24022093	chr14:36990460,chr14:36990460	NA	NA	sense	sense	unknown	exon/splice-site	5'UTR/splice-site	inversion
1154	ENSG00000285517::CAPRIN2	ENSG00000285517.1::ENSG00000110888.19	NCIH2029	SRR8615256	SRR8652051	LUNG	carcinoma (small_cell_carcinoma)	metastasis	arriba	TRUE	FALSE	FALSE	NA	FALSE	NA	FALSE	NA	ENSG00000285517	ENSG00000285517.1	lncRNA	+	-	chr12:30795458-30879268:+	chr12:30870564:-	chr12:30948392-31032202:+	chr12:31023498:-	CAPRIN2	ENSG00000110888.19	protein_coding	-	-	chr12:30709552-30823302:-	chr12:30755511:-	chr12:30862486-30976236:-	chr12:30908445:-	NA	NA	NA	NA	NA	NA	NA	NA	antisense	sense	unknown	intron	intron	deletion/read-through/3'-3'
1157	DCBLD1::ENSG00000285446	ENSG00000164465.19::ENSG00000285446.1	NCIH2029	SRR8615256	SRR8652051	LUNG	carcinoma (small_cell_carcinoma)	metastasis	arriba	TRUE	TRUE	FALSE	NA	FALSE	NA	FALSE	NA	DCBLD1	ENSG00000164465.19	protein_coding	+	+	chr6:117453817-117569858:+	chr6:117545597:+	chr6:117774980-117891021:+	chr6:117866760:+	ENSG00000285446	ENSG00000285446.1	protein_coding	+	+	chr6:116399395-116463696:+	chr6:116463283:+	chr6:116720558-116784859:+	chr6:116784446:+	chr6:117568960,chr6:117568961	chr6:116444805,chr6:116444803	NA	NA	chr6:117890123,chr6:117890124	chr6:116765968,chr6:116765966	NA	NA	sense	sense	out-of-frame	CDS/splice-site	CDS/splice-site	duplication
1167	STRN3::LINC02286	ENSG00000196792.12::ENSG00000258098.2	NCIH2029	SRR8615256	SRR8652051	LUNG	carcinoma (small_cell_carcinoma)	metastasis	arriba	TRUE	TRUE	FALSE	NA	FALSE	NA	FALSE	NA	STRN3	ENSG00000196792.12	protein_coding	-	-	chr14:30893799-31026401:-	chr14:31025904:-	chr14:31363005-31495607:-	chr14:31495110:-	LINC02286	ENSG00000258098.2	lncRNA	-	-	chr14:25124467-25156314:-	chr14:25127281:-	chr14:25593673-25625520:-	chr14:25596487:-	chr14:30969115,chr14:30969117	chr14:25131654,chr14:25131653	NA	NA	chr14:31438321,chr14:31438323	chr14:25600860,chr14:25600859	NA	NA	sense	sense	out-of-frame	CDS/splice-site	exon/splice-site	deletion
1172	ABL1::DDX31	ENSG00000097007.20::ENSG00000125485.18	NCIH1975	SRR8615260	SRR8652050	LUNG	carcinoma (non_small_cell_carcinoma)	primary	arriba	TRUE	TRUE	FALSE	NA	FALSE	NA	FALSE	NA	ABL1	ENSG00000097007.20	protein_coding	+	+	chr9:130713043-130887675:+	chr9:130875052:+	chr9:133588430-133763062:+	chr9:133750439:+	DDX31	ENSG00000125485.18	protein_coding	-	+	chr9:132592997-132670401:-	chr9:132662686:+	chr9:135468384-135545788:-	chr9:135538073:+	chr9:130875377,chr9:130875376	chr9:132662542,chr9:132662538	NA	NA	chr9:133750764,chr9:133750763	chr9:135537929,chr9:135537925	NA	NA	sense	antisense	out-of-frame	CDS/splice-site	CDS	deletion/5'-5'
1173	PRKCZ::KAZN	ENSG00000067606.17::ENSG00000189337.17	NCIH1975	SRR8615260	SRR8652050	LUNG	carcinoma (non_small_cell_carcinoma)	primary	arriba	TRUE	TRUE	FALSE	NA	FALSE	NA	FALSE	NA	PRKCZ	ENSG00000067606.17	protein_coding	+	+	chr1:2050411-2185395:+	chr1:2135347:+	chr1:1981850-2116834:+	chr1:2066786:+	KAZN	ENSG00000189337.17	protein_coding	+	-	chr1:13892792-15118043:+	chr1:14188766:-	chr1:14219287-15444539:+	chr1:14515261:-	chr1:2135947,chr1:2135942	chr1:14193246,chr1:14193251	NA	NA	chr1:2067386,chr1:2067381	chr1:14519741,chr1:14519746	NA	NA	sense	antisense	out-of-frame	CDS/splice-site	intron	inversion/3'-3'
1174	PAK4::SLC24A4	ENSG00000130669.17::ENSG00000140090.18	NCIH1975	SRR8615260	SRR8652050	LUNG	carcinoma (non_small_cell_carcinoma)	primary	arriba	TRUE	TRUE	TRUE	108	TRUE	190	TRUE	73	PAK4	ENSG00000130669.17	protein_coding	+	+	chr19:39125770-39182816:+	chr19:39125919:+	chr19:39616410-39673456:+	chr19:39616559:+	SLC24A4	ENSG00000140090.18	protein_coding	+	+	chr14:92322581-92501481:+	chr14:92433912:+	chr14:92788925-92967825:+	chr14:92900256:+	chr19:39166001,chr19:39166002	chr14:92425799,chr14:92425797	NA	NA	chr19:39656641,chr19:39656642	chr14:92892143,chr14:92892141	NA	NA	sense	sense	unknown	5'UTR/splice-site	CDS/splice-site	translocation
1175	PAK4::SLC24A4	ENSG00000130669.17::ENSG00000140090.18	NCIH1975	SRR8615260	SRR8652050	LUNG	carcinoma (non_small_cell_carcinoma)	primary	arriba	TRUE	TRUE	FALSE	NA	TRUE	190	TRUE	73	PAK4	ENSG00000130669.17	protein_coding	+	+	chr19:39125770-39182816:+	chr19:39125879:+	chr19:39616410-39673456:+	chr19:39616519:+	SLC24A4	ENSG00000140090.18	protein_coding	+	+	chr14:92322581-92501481:+	chr14:92433912:+	chr14:92788925-92967825:+	chr14:92900256:+	chr19:39166001,chr19:39166002	chr14:92425799,chr14:92425797	NA	NA	chr19:39656641,chr19:39656642	chr14:92892143,chr14:92892141	NA	NA	sense	sense	unknown	5'UTR/splice-site	CDS/splice-site	translocation
1183	ANO6::DDN-AS1	ENSG00000177119.17::ENSG00000257913.4	NCIH1975	SRR8615260	SRR8652050	LUNG	carcinoma (non_small_cell_carcinoma)	primary	arriba	TRUE	TRUE	FALSE	NA	TRUE	191	TRUE	74	ANO6	ENSG00000177119.17	protein_coding	+	+	chr12:45215987-45482280:+	chr12:45228273:+	chr12:45609770-45876063:+	chr12:45622056:+	DDN-AS1	ENSG00000257913.4	lncRNA	+	+	chr12:48998367-49019241:+	chr12:49009309:+	chr12:49392150-49413024:+	chr12:49403092:+	chr12:45232893,chr12:45232892	chr12:49004271,chr12:49004267	NA	NA	chr12:45626676,chr12:45626675	chr12:49398054,chr12:49398050	NA	NA	sense	sense	stop-codon	3'UTR/splice-site	exon/splice-site	deletion
1184	ANO6::DDN-AS1	ENSG00000177119.17::ENSG00000257913.4	NCIH1975	SRR8615260	SRR8652050	LUNG	carcinoma (non_small_cell_carcinoma)	primary	arriba	TRUE	TRUE	FALSE	NA	TRUE	191	TRUE	74	ANO6	ENSG00000177119.17	protein_coding	+	+	chr12:45215987-45482280:+	chr12:45216391:+	chr12:45609770-45876063:+	chr12:45610174:+	DDN-AS1	ENSG00000257913.4	lncRNA	+	+	chr12:48998367-49019241:+	chr12:49009309:+	chr12:49392150-49413024:+	chr12:49403092:+	chr12:45232893,chr12:45232892	chr12:49004271,chr12:49004267	NA	NA	chr12:45626676,chr12:45626675	chr12:49398054,chr12:49398050	NA	NA	sense	sense	out-of-frame	CDS/splice-site	exon/splice-site	deletion
1185	ANO6::DDN-AS1	ENSG00000177119.17::ENSG00000257913.4	NCIH1975	SRR8615260	SRR8652050	LUNG	carcinoma (non_small_cell_carcinoma)	primary	arriba	TRUE	TRUE	FALSE	NA	TRUE	191	TRUE	74	ANO6	ENSG00000177119.17	protein_coding	+	+	chr12:45215987-45482280:+	chr12:45228273:+	chr12:45609770-45876063:+	chr12:45622056:+	DDN-AS1	ENSG00000257913.4	lncRNA	+	+	chr12:48998367-49019241:+	chr12:49018236:+	chr12:49392150-49413024:+	chr12:49412019:+	chr12:45232893,chr12:45232892	chr12:49004271,chr12:49004267	NA	NA	chr12:45626676,chr12:45626675	chr12:49398054,chr12:49398050	NA	NA	sense	sense	stop-codon	3'UTR/splice-site	exon/splice-site	deletion
1186	ANO6::DDN-AS1	ENSG00000177119.17::ENSG00000257913.4	NCIH1975	SRR8615260	SRR8652050	LUNG	carcinoma (non_small_cell_carcinoma)	primary	arriba	TRUE	TRUE	FALSE	NA	TRUE	191	TRUE	74	ANO6	ENSG00000177119.17	protein_coding	+	+	chr12:45215987-45482280:+	chr12:45216391:+	chr12:45609770-45876063:+	chr12:45610174:+	DDN-AS1	ENSG00000257913.4	lncRNA	+	+	chr12:48998367-49019241:+	chr12:49018236:+	chr12:49392150-49413024:+	chr12:49412019:+	chr12:45232893,chr12:45232892	chr12:49004271,chr12:49004267	NA	NA	chr12:45626676,chr12:45626675	chr12:49398054,chr12:49398050	NA	NA	sense	sense	out-of-frame	CDS/splice-site	exon/splice-site	deletion
1187	PRKAG1::ANO6	ENSG00000181929.13::ENSG00000177119.17	NCIH1975	SRR8615260	SRR8652050	LUNG	carcinoma (non_small_cell_carcinoma)	primary	arriba	TRUE	TRUE	FALSE	NA	FALSE	NA	FALSE	NA	PRKAG1	ENSG00000181929.13	protein_coding	-	-	chr12:49002274-49018807:-	chr12:49004507:-	chr12:49396057-49412590:-	chr12:49398290:-	ANO6	ENSG00000177119.17	protein_coding	+	-	chr12:45215987-45482280:+	chr12:45232354:-	chr12:45609770-45876063:+	chr12:45626137:-	chr12:49004267,chr12:49004271	chr12:45232892,chr12:45232893	NA	NA	chr12:49398050,chr12:49398054	chr12:45626675,chr12:45626676	NA	NA	sense	antisense	out-of-frame	CDS/splice-site	intron	deletion/5'-5'
1188	ZNF404::CACNA1A	ENSG00000176222.10::ENSG00000141837.22	NCIH1975	SRR8615260	SRR8652050	LUNG	carcinoma (non_small_cell_carcinoma)	primary	arriba	TRUE	TRUE	FALSE	NA	TRUE	192	TRUE	75	ZNF404	ENSG00000176222.10	protein_coding	-	-	chr19:43872365-43901385:-	chr19:43883956:-	chr19:44376517-44405537:-	chr19:44388108:-	CACNA1A	ENSG00000141837.22	protein_coding	-	-	chr19:13206442-13633025:-	chr19:13519503:-	chr19:13317256-13743839:-	chr19:13630317:-	chr19:43882491,chr19:43882498	chr19:13578559,chr19:13578563	NA	NA	chr19:44386643,chr19:44386650	chr19:13689373,chr19:13689377	NA	NA	sense	sense	unknown	CDS/splice-site	CDS/splice-site	deletion
1189	ZNF404::CACNA1A	ENSG00000176222.10::ENSG00000141837.22	NCIH1975	SRR8615260	SRR8652050	LUNG	carcinoma (non_small_cell_carcinoma)	primary	arriba	TRUE	TRUE	FALSE	NA	TRUE	192	TRUE	75	ZNF404	ENSG00000176222.10	protein_coding	-	-	chr19:43872365-43901385:-	chr19:43883956:-	chr19:44376517-44405537:-	chr19:44388108:-	CACNA1A	ENSG00000141837.22	protein_coding	-	-	chr19:13206442-13633025:-	chr19:13506225:-	chr19:13317256-13743839:-	chr19:13617039:-	chr19:43882491,chr19:43882498	chr19:13578559,chr19:13578563	NA	NA	chr19:44386643,chr19:44386650	chr19:13689373,chr19:13689377	NA	NA	sense	sense	unknown	CDS/splice-site	CDS/splice-site	deletion
1190	ENSG00000288710::ANO6	ENSG00000288710.1::ENSG00000177119.17	NCIH1975	SRR8615260	SRR8652050	LUNG	carcinoma (non_small_cell_carcinoma)	primary	arriba	TRUE	TRUE	FALSE	NA	FALSE	NA	FALSE	NA	ENSG00000288710	ENSG00000288710.1	protein_coding	-	-	chr12:49002274-49024075:-	chr12:49004964:-	chr12:49396057-49417858:-	chr12:49398747:-	ANO6	ENSG00000177119.17	protein_coding	+	-	chr12:45215987-45482280:+	chr12:45230247:-	chr12:45609770-45876063:+	chr12:45624030:-	chr12:49004267,chr12:49004271	chr12:45232892,chr12:45232893	NA	NA	chr12:49398050,chr12:49398054	chr12:45626675,chr12:45626676	NA	NA	sense	antisense	unknown	3'UTR/splice-site	intron	deletion/5'-5'
1193	TOGARAM1::KLHL28	ENSG00000198718.13::ENSG00000179454.14	NCIH1975	SRR8615260	SRR8652050	LUNG	carcinoma (non_small_cell_carcinoma)	primary	arriba	TRUE	TRUE	FALSE	NA	FALSE	NA	FALSE	NA	TOGARAM1	ENSG00000198718.13	protein_coding	+	+	chr14:44962190-45074431:+	chr14:45054549:+	chr14:45431393-45543634:+	chr14:45523752:+	KLHL28	ENSG00000179454.14	protein_coding	-	+	chr14:44924324-45042322:-	chr14:44926283:+	chr14:45393527-45511525:-	chr14:45395486:+	chr14:45057180	chr14:44924473	NA	NA	chr14:45526383	chr14:45393676	NA	NA	sense	antisense	out-of-frame	CDS/splice-site	3'UTR	duplication/5'-5'
1198	STK24::FARP1	ENSG00000102572.15::ENSG00000152767.17	NCIH1975	SRR8615260	SRR8652050	LUNG	carcinoma (non_small_cell_carcinoma)	primary	arriba	TRUE	TRUE	FALSE	NA	FALSE	NA	FALSE	NA	STK24	ENSG00000102572.15	protein_coding	-	-	chr13:98445185-98577940:-	chr13:98519243:-	chr13:99097439-99230194:-	chr13:99171497:-	FARP1	ENSG00000152767.17	protein_coding	+	-	chr13:98142562-98455176:+	chr13:98196570:-	chr13:98794816-99107430:+	chr13:98848824:-	chr13:98507381,chr13:98507384,chr13:98507388	chr13:98211067,chr13:98211070,chr13:98211071	NA	NA	chr13:99159635,chr13:99159638,chr13:99159642	chr13:98863321,chr13:98863324,chr13:98863325	NA	NA	sense	antisense	out-of-frame	CDS/splice-site	intron	deletion/read-through/5'-5'
1204	RNF130::RASGEF1C	ENSG00000113269.14::ENSG00000146090.16	NCIH1975	SRR8615260	SRR8652050	LUNG	carcinoma (non_small_cell_carcinoma)	primary	arriba	TRUE	TRUE	FALSE	NA	FALSE	NA	FALSE	NA	RNF130	ENSG00000113269.14	protein_coding	-	-	chr5:179911651-180072113:-	chr5:180040453:-	chr5:179338651-179499113:-	chr5:179467453:-	RASGEF1C	ENSG00000146090.16	protein_coding	-	-	chr5:180100795-180209211:-	chr5:180128610:-	chr5:179527795-179636211:-	chr5:179555610:-	chr5:180039539	chr5:180135409	NA	NA	chr5:179466539	chr5:179562409	NA	NA	sense	sense	out-of-frame	CDS/splice-site	CDS/splice-site	duplication
1221	RECQL::FGF23	ENSG00000004700.16::ENSG00000118972.3	NCIH196	SRR8615261	SRR8652049	LUNG	carcinoma (small_cell_carcinoma)	metastasis	arriba	TRUE	TRUE	TRUE	110	FALSE	NA	FALSE	NA	RECQL	ENSG00000004700.16	protein_coding	-	-	chr12:21468910-21501669:-	chr12:21499555:-	chr12:21621844-21654603:-	chr12:21652489:-	FGF23	ENSG00000118972.3	protein_coding	-	-	chr12:4368227-4379712:-	chr12:4372697:-	chr12:4477393-4488878:-	chr12:4481863:-	chr12:21486171,chr12:21486134,chr12:21486121,chr12:21486118,chr12:21486117,chr12:21486155,chr12:21486109,chr12:21486167,chr12:21486158,chr12:21486156,chr12:21486151,chr12:21486146,chr12:21486140,chr12:21486136	chr12:4373783,chr12:4373783,chr12:4373783,chr12:4373783,chr12:4373783,chr12:4373783,chr12:4373783,chr12:4373783,chr12:4373783,chr12:4373783,chr12:4373783,chr12:4373783,chr12:4373764,chr12:4373783	NA	NA	chr12:21639105,chr12:21639068,chr12:21639055,chr12:21639052,chr12:21639051,chr12:21639089,chr12:21639043,chr12:21639101,chr12:21639092,chr12:21639090,chr12:21639085,chr12:21639080,chr12:21639074,chr12:21639070	chr12:4482949,chr12:4482949,chr12:4482949,chr12:4482949,chr12:4482949,chr12:4482949,chr12:4482949,chr12:4482949,chr12:4482949,chr12:4482949,chr12:4482949,chr12:4482949,chr12:4482930,chr12:4482949	NA	NA	sense	sense	in-frame	CDS/splice-site	CDS/splice-site	deletion
1222	CEP95::SMURF2	ENSG00000258890.8::ENSG00000108854.16	NCIH196	SRR8615261	SRR8652049	LUNG	carcinoma (small_cell_carcinoma)	metastasis	arriba	TRUE	TRUE	TRUE	111	FALSE	NA	FALSE	NA	CEP95	ENSG00000258890.8	protein_coding	+	+	chr17:64506865-64542461:+	chr17:64514358:+	chr17:62502983-62538579:+	chr17:62510476:+	SMURF2	ENSG00000108854.16	protein_coding	-	-	chr17:64542282-64662307:-	chr17:64586170:-	chr17:62538400-62658425:-	chr17:62582288:-	chr17:64514829,chr17:64514824	chr17:64586591,chr17:64586596	NA	NA	chr17:62510947,chr17:62510942	chr17:62582709,chr17:62582714	NA	NA	sense	sense	in-frame	CDS/splice-site	CDS/splice-site	inversion
1223	TASOR2::NET1	ENSG00000108021.22::ENSG00000173848.19	NCIH196	SRR8615261	SRR8652049	LUNG	carcinoma (small_cell_carcinoma)	metastasis	arriba	TRUE	TRUE	TRUE	112	TRUE	196	TRUE	76	TASOR2	ENSG00000108021.22	protein_coding	+	+	chr10:5684731-5763779:+	chr10:5750027:+	chr10:5726694-5805742:+	chr10:5791990:+	NET1	ENSG00000173848.19	protein_coding	+	+	chr10:5412557-5459056:+	chr10:5451830:+	chr10:5454520-5501019:+	chr10:5493793:+	chr10:5755426,chr10:5755424	chr10:5443511,chr10:5443506	NA	NA	chr10:5797389,chr10:5797387	chr10:5485474,chr10:5485469	NA	NA	sense	sense	in-frame	CDS/splice-site	CDS/splice-site	duplication
1224	TASOR2::NET1	ENSG00000108021.22::ENSG00000173848.19	NCIH196	SRR8615261	SRR8652049	LUNG	carcinoma (small_cell_carcinoma)	metastasis	arriba	TRUE	TRUE	FALSE	NA	TRUE	196	TRUE	76	TASOR2	ENSG00000108021.22	protein_coding	+	+	chr10:5684731-5763779:+	chr10:5735546:+	chr10:5726694-5805742:+	chr10:5777509:+	NET1	ENSG00000173848.19	protein_coding	+	+	chr10:5412557-5459056:+	chr10:5451830:+	chr10:5454520-5501019:+	chr10:5493793:+	chr10:5755426,chr10:5755424	chr10:5443511,chr10:5443506	NA	NA	chr10:5797389,chr10:5797387	chr10:5485474,chr10:5485469	NA	NA	sense	sense	out-of-frame	CDS/splice-site	CDS/splice-site	duplication
1225	LPP::TPRG1	ENSG00000145012.15::ENSG00000188001.10	NCIH196	SRR8615261	SRR8652049	LUNG	carcinoma (small_cell_carcinoma)	metastasis	arriba	TRUE	TRUE	FALSE	NA	TRUE	197	TRUE	77	LPP	ENSG00000145012.15	protein_coding	+	+	chr3:188153284-188890671:+	chr3:188524787:+	chr3:187871072-188608460:+	chr3:188242575:+	TPRG1	ENSG00000188001.10	protein_coding	+	+	chr3:188947214-189325304:+	chr3:189088696:+	chr3:188665003-189043093:+	chr3:188806485:+	chr3:188571004,chr3:188571002	chr3:189040902,chr3:189040897	NA	NA	chr3:188288792,chr3:188288790	chr3:188758691,chr3:188758686	NA	NA	sense	sense	out-of-frame	CDS/splice-site	intron	deletion
1226	LPP::TPRG1	ENSG00000145012.15::ENSG00000188001.10	NCIH196	SRR8615261	SRR8652049	LUNG	carcinoma (small_cell_carcinoma)	metastasis	arriba	TRUE	TRUE	FALSE	NA	TRUE	197	TRUE	77	LPP	ENSG00000145012.15	protein_coding	+	+	chr3:188153284-188890671:+	chr3:188524787:+	chr3:187871072-188608460:+	chr3:188242575:+	TPRG1	ENSG00000188001.10	protein_coding	+	+	chr3:188947214-189325304:+	chr3:189127057:+	chr3:188665003-189043093:+	chr3:188844846:+	chr3:188571004,chr3:188571002	chr3:189040902,chr3:189040897	NA	NA	chr3:188288792,chr3:188288790	chr3:188758691,chr3:188758686	NA	NA	sense	sense	out-of-frame	CDS/splice-site	5'UTR/splice-site	deletion
1227	LPP::TPRG1	ENSG00000145012.15::ENSG00000188001.10	NCIH196	SRR8615261	SRR8652049	LUNG	carcinoma (small_cell_carcinoma)	metastasis	arriba	TRUE	TRUE	FALSE	NA	TRUE	197	TRUE	77	LPP	ENSG00000145012.15	protein_coding	+	+	chr3:188153284-188890671:+	chr3:188524787:+	chr3:187871072-188608460:+	chr3:188242575:+	TPRG1	ENSG00000188001.10	protein_coding	+	+	chr3:188947214-189325304:+	chr3:189215292:+	chr3:188665003-189043093:+	chr3:188933081:+	chr3:188571004,chr3:188571002	chr3:189040902,chr3:189040897	NA	NA	chr3:188288792,chr3:188288790	chr3:188758691,chr3:188758686	NA	NA	sense	sense	in-frame	CDS/splice-site	CDS/splice-site	deletion
1229	HCCS-DT::MID1	ENSG00000234129.10::ENSG00000101871.18	NCIH196	SRR8615261	SRR8652049	LUNG	carcinoma (small_cell_carcinoma)	metastasis	arriba	TRUE	FALSE	FALSE	NA	TRUE	198	TRUE	78	HCCS-DT	ENSG00000234129.10	lncRNA	-	-	chrX:10847578-11111220:-	chrX:11055936:-	chrX:10865697-11129340:-	chrX:11074056:-	MID1	ENSG00000101871.18	protein_coding	-	-	chrX:10445310-10833654:-	chrX:10620419:-	chrX:10413350-10851773:-	chrX:10588459:-	NA	NA	NA	NA	NA	NA	NA	NA	sense	sense	unknown	exon/splice-site	5'UTR/splice-site	deletion
1231	HCCS-DT::MID1	ENSG00000234129.10::ENSG00000101871.18	NCIH196	SRR8615261	SRR8652049	LUNG	carcinoma (small_cell_carcinoma)	metastasis	arriba	TRUE	FALSE	FALSE	NA	TRUE	198	TRUE	78	HCCS-DT	ENSG00000234129.10	lncRNA	-	-	chrX:10847578-11111220:-	chrX:10944205:-	chrX:10865697-11129340:-	chrX:10962325:-	MID1	ENSG00000101871.18	protein_coding	-	-	chrX:10445310-10833654:-	chrX:10567603:-	chrX:10413350-10851773:-	chrX:10535643:-	NA	NA	NA	NA	NA	NA	NA	NA	sense	sense	unknown	exon/splice-site	5'UTR/splice-site	deletion/read-through
1232	HCCS-DT::MID1	ENSG00000234129.10::ENSG00000101871.18	NCIH196	SRR8615261	SRR8652049	LUNG	carcinoma (small_cell_carcinoma)	metastasis	arriba	TRUE	FALSE	FALSE	NA	TRUE	198	TRUE	78	HCCS-DT	ENSG00000234129.10	lncRNA	-	-	chrX:10847578-11111220:-	chrX:11055936:-	chrX:10865697-11129340:-	chrX:11074056:-	MID1	ENSG00000101871.18	protein_coding	-	-	chrX:10445310-10833654:-	chrX:10523187:-	chrX:10413350-10851773:-	chrX:10491227:-	NA	NA	NA	NA	NA	NA	NA	NA	sense	sense	unknown	exon/splice-site	CDS/splice-site	deletion
1233	BCLAF3::RPS6KA3	ENSG00000173681.17::ENSG00000177189.14	NCIH196	SRR8615261	SRR8652049	LUNG	carcinoma (small_cell_carcinoma)	metastasis	arriba	TRUE	TRUE	FALSE	NA	TRUE	199	TRUE	79	BCLAF3	ENSG00000173681.17	protein_coding	-	-	chrX:19912860-19991061:-	chrX:19929785:-	chrX:19930978-20009179:-	chrX:19947903:-	RPS6KA3	ENSG00000177189.14	protein_coding	-	-	chrX:20149911-20267519:-	chrX:20241686:-	chrX:20168029-20285637:-	chrX:20259804:-	chrX:19918882,chrX:19918886	chrX:20247216,chrX:20247217	NA	NA	chrX:19937000,chrX:19937004	chrX:20265334,chrX:20265335	NA	NA	sense	sense	out-of-frame	CDS/splice-site	5'UTR/splice-site	duplication
1234	BCLAF3::RPS6KA3	ENSG00000173681.17::ENSG00000177189.14	NCIH196	SRR8615261	SRR8652049	LUNG	carcinoma (small_cell_carcinoma)	metastasis	arriba	TRUE	TRUE	FALSE	NA	TRUE	199	TRUE	79	BCLAF3	ENSG00000173681.17	protein_coding	-	-	chrX:19912860-19991061:-	chrX:19929786:-	chrX:19930978-20009179:-	chrX:19947904:-	RPS6KA3	ENSG00000177189.14	protein_coding	-	-	chrX:20149911-20267519:-	chrX:20234816:-	chrX:20168029-20285637:-	chrX:20252934:-	chrX:19918882,chrX:19918886	chrX:20247216,chrX:20247217	NA	NA	chrX:19937000,chrX:19937004	chrX:20265334,chrX:20265335	NA	NA	sense	sense	out-of-frame	CDS/splice-site	intron	duplication
1235	BCLAF3::RPS6KA3	ENSG00000173681.17::ENSG00000177189.14	NCIH196	SRR8615261	SRR8652049	LUNG	carcinoma (small_cell_carcinoma)	metastasis	arriba	TRUE	TRUE	FALSE	NA	TRUE	199	TRUE	79	BCLAF3	ENSG00000173681.17	protein_coding	-	-	chrX:19912860-19991061:-	chrX:19935809:-	chrX:19930978-20009179:-	chrX:19953927:-	RPS6KA3	ENSG00000177189.14	protein_coding	-	-	chrX:20149911-20267519:-	chrX:20241686:-	chrX:20168029-20285637:-	chrX:20259804:-	chrX:19918882,chrX:19918886	chrX:20247216,chrX:20247217	NA	NA	chrX:19937000,chrX:19937004	chrX:20265334,chrX:20265335	NA	NA	sense	sense	out-of-frame	CDS/splice-site	5'UTR/splice-site	duplication
1236	BCLAF3::RPS6KA3	ENSG00000173681.17::ENSG00000177189.14	NCIH196	SRR8615261	SRR8652049	LUNG	carcinoma (small_cell_carcinoma)	metastasis	arriba	TRUE	TRUE	FALSE	NA	TRUE	199	TRUE	79	BCLAF3	ENSG00000173681.17	protein_coding	-	-	chrX:19912860-19991061:-	chrX:19950753:-	chrX:19930978-20009179:-	chrX:19968871:-	RPS6KA3	ENSG00000177189.14	protein_coding	-	-	chrX:20149911-20267519:-	chrX:20234814:-	chrX:20168029-20285637:-	chrX:20252932:-	chrX:19918882,chrX:19918886	chrX:20247216,chrX:20247217	NA	NA	chrX:19937000,chrX:19937004	chrX:20265334,chrX:20265335	NA	NA	sense	sense	out-of-frame	CDS/splice-site	CDS/splice-site	duplication
1237	BCLAF3::RPS6KA3	ENSG00000173681.17::ENSG00000177189.14	NCIH196	SRR8615261	SRR8652049	LUNG	carcinoma (small_cell_carcinoma)	metastasis	arriba	TRUE	TRUE	FALSE	NA	TRUE	199	TRUE	79	BCLAF3	ENSG00000173681.17	protein_coding	-	-	chrX:19912860-19991061:-	chrX:19965044:-	chrX:19930978-20009179:-	chrX:19983162:-	RPS6KA3	ENSG00000177189.14	protein_coding	-	-	chrX:20149911-20267519:-	chrX:20234814:-	chrX:20168029-20285637:-	chrX:20252932:-	chrX:19918882,chrX:19918886	chrX:20247216,chrX:20247217	NA	NA	chrX:19937000,chrX:19937004	chrX:20265334,chrX:20265335	NA	NA	sense	sense	out-of-frame	CDS/splice-site	CDS/splice-site	duplication
1238	BCLAF3::RPS6KA3	ENSG00000173681.17::ENSG00000177189.14	NCIH196	SRR8615261	SRR8652049	LUNG	carcinoma (small_cell_carcinoma)	metastasis	arriba	TRUE	TRUE	FALSE	NA	TRUE	199	TRUE	79	BCLAF3	ENSG00000173681.17	protein_coding	-	-	chrX:19912860-19991061:-	chrX:19935809:-	chrX:19930978-20009179:-	chrX:19953927:-	RPS6KA3	ENSG00000177189.14	protein_coding	-	-	chrX:20149911-20267519:-	chrX:20234814:-	chrX:20168029-20285637:-	chrX:20252932:-	chrX:19918882,chrX:19918886	chrX:20247216,chrX:20247217	NA	NA	chrX:19937000,chrX:19937004	chrX:20265334,chrX:20265335	NA	NA	sense	sense	in-frame	CDS/splice-site	CDS/splice-site	duplication
1243	PVT1::SNTB1	ENSG00000249859.14::ENSG00000172164.15	NCIH196	SRR8615261	SRR8652049	LUNG	carcinoma (small_cell_carcinoma)	metastasis	arriba	TRUE	FALSE	FALSE	NA	FALSE	NA	FALSE	NA	PVT1	ENSG00000249859.14	lncRNA	+	+	chr8:127794526-128187101:+	chr8:127794734:+	chr8:128806772-129199347:+	chr8:128806980:+	SNTB1	ENSG00000172164.15	protein_coding	-	-	chr8:120535745-120813273:-	chr8:120542000:-	chr8:121547985-121825513:-	chr8:121554240:-	NA	NA	NA	NA	NA	NA	NA	NA	sense	sense	unknown	exon/splice-site	CDS/splice-site	inversion
1245	MYH9::FOXRED2	ENSG00000100345.23::ENSG00000100350.16	NCIH196	SRR8615261	SRR8652049	LUNG	carcinoma (small_cell_carcinoma)	metastasis	arriba	TRUE	FALSE	TRUE	113	FALSE	NA	FALSE	NA	MYH9	ENSG00000100345.23	protein_coding	-	-	chr22:36281280-36388010:-	chr22:36341370:-	chr22:36677326-36784055:-	chr22:36737415:-	FOXRED2	ENSG00000100350.16	protein_coding	-	-	chr22:36487190-36507221:-	chr22:36498156:-	chr22:36883237-36903268:-	chr22:36894203:-	NA	NA	NA	NA	NA	NA	NA	NA	sense	sense	in-frame	CDS/splice-site	CDS/splice-site	duplication
1265	TMTC2::NAP1L1	ENSG00000179104.9::ENSG00000187109.15	NCIH196	SRR8615261	SRR8652049	LUNG	carcinoma (small_cell_carcinoma)	metastasis	arriba	TRUE	FALSE	FALSE	NA	FALSE	NA	FALSE	NA	TMTC2	ENSG00000179104.9	protein_coding	+	+	chr12:82686880-83134870:+	chr12:82687669:+	chr12:83080659-83528649:+	chr12:83081448:+	NAP1L1	ENSG00000187109.15	protein_coding	-	-	chr12:76036585-76084735:-	chr12:76060279:-	chr12:76430365-76478515:-	chr12:76454059:-	NA	NA	NA	NA	NA	NA	NA	NA	sense	sense	in-frame	CDS/splice-site	CDS/splice-site	inversion
1268	VPS35L::EPHB1	ENSG00000103544.17::ENSG00000154928.19	NCIH196	SRR8615261	SRR8652049	LUNG	carcinoma (small_cell_carcinoma)	metastasis	arriba	TRUE	TRUE	FALSE	NA	FALSE	NA	FALSE	NA	VPS35L	ENSG00000103544.17	protein_coding	+	+	chr16:19555240-19706793:+	chr16:19691471:+	chr16:19566562-19718115:+	chr16:19702793:+	EPHB1	ENSG00000154928.19	protein_coding	+	+	chr3:134795260-135260467:+	chr3:135154152:+	chr3:134514102-134979309:+	chr3:134872994:+	chr16:19699546,chr16:19699546	chr3:135137361,chr3:135137358	NA	NA	chr16:19710868,chr16:19710868	chr3:134856203,chr3:134856200	NA	NA	sense	sense	out-of-frame	CDS/splice-site	CDS/splice-site	translocation
1276	MBNL1::ENSG00000242536	ENSG00000152601.18::ENSG00000242536.2	CAL27	SRR8615267	SRR8639202	UPPER_AERODIGESTIVE_TRACT	carcinoma (squamous_cell_carcinoma)	primary	arriba	TRUE	TRUE	TRUE	116	TRUE	205	TRUE	80	MBNL1	ENSG00000152601.18	protein_coding	+	+	chr3:152243828-152465780:+	chr3:152269092:+	chr3:151961617-152183569:+	chr3:151986881:+	ENSG00000242536	ENSG00000242536.2	lncRNA	-	-	chr3:157814822-158088997:-	chr3:157895838:-	chr3:157532611-157806786:-	chr3:157613627:-	chr3:152294003,chr3:152294005	chr3:157909604,chr3:157909604	NA	NA	chr3:152011792,chr3:152011794	chr3:157627393,chr3:157627393	NA	NA	sense	sense	unknown	5'UTR/splice-site	exon/splice-site	inversion
1277	MBNL1::ENSG00000242536	ENSG00000152601.18::ENSG00000242536.2	CAL27	SRR8615267	SRR8639202	UPPER_AERODIGESTIVE_TRACT	carcinoma (squamous_cell_carcinoma)	primary	arriba	TRUE	TRUE	FALSE	NA	TRUE	205	TRUE	80	MBNL1	ENSG00000152601.18	protein_coding	+	+	chr3:152243828-152465780:+	chr3:152269092:+	chr3:151961617-152183569:+	chr3:151986881:+	ENSG00000242536	ENSG00000242536.2	lncRNA	-	-	chr3:157814822-158088997:-	chr3:157855722:-	chr3:157532611-157806786:-	chr3:157573511:-	chr3:152294003,chr3:152294005	chr3:157909604,chr3:157909604	NA	NA	chr3:152011792,chr3:152011794	chr3:157627393,chr3:157627393	NA	NA	sense	sense	unknown	5'UTR/splice-site	exon/splice-site	inversion
1278	MBNL1::ENSG00000242536	ENSG00000152601.18::ENSG00000242536.2	CAL27	SRR8615267	SRR8639202	UPPER_AERODIGESTIVE_TRACT	carcinoma (squamous_cell_carcinoma)	primary	arriba	TRUE	TRUE	FALSE	NA	TRUE	205	TRUE	80	MBNL1	ENSG00000152601.18	protein_coding	+	+	chr3:152243828-152465780:+	chr3:152269407:+	chr3:151961617-152183569:+	chr3:151987196:+	ENSG00000242536	ENSG00000242536.2	lncRNA	-	-	chr3:157814822-158088997:-	chr3:157895838:-	chr3:157532611-157806786:-	chr3:157613627:-	chr3:152294003,chr3:152294005	chr3:157909604,chr3:157909604	NA	NA	chr3:152011792,chr3:152011794	chr3:157627393,chr3:157627393	NA	NA	sense	sense	unknown	5'UTR/splice-site	exon/splice-site	inversion
1279	MBNL1::ENSG00000242536	ENSG00000152601.18::ENSG00000242536.2	CAL27	SRR8615267	SRR8639202	UPPER_AERODIGESTIVE_TRACT	carcinoma (squamous_cell_carcinoma)	primary	arriba	TRUE	TRUE	FALSE	NA	TRUE	205	TRUE	80	MBNL1	ENSG00000152601.18	protein_coding	+	+	chr3:152243828-152465780:+	chr3:152269778:+	chr3:151961617-152183569:+	chr3:151987567:+	ENSG00000242536	ENSG00000242536.2	lncRNA	-	-	chr3:157814822-158088997:-	chr3:157895838:-	chr3:157532611-157806786:-	chr3:157613627:-	chr3:152294003,chr3:152294005	chr3:157909604,chr3:157909604	NA	NA	chr3:152011792,chr3:152011794	chr3:157627393,chr3:157627393	NA	NA	sense	sense	unknown	5'UTR/splice-site	exon/splice-site	inversion
1301	PALS1::GPHN	ENSG00000072415.10::ENSG00000171723.16	CAL27	SRR8615267	SRR8639202	UPPER_AERODIGESTIVE_TRACT	carcinoma (squamous_cell_carcinoma)	primary	arriba	TRUE	FALSE	FALSE	NA	FALSE	NA	FALSE	NA	PALS1	ENSG00000072415.10	protein_coding	+	+	chr14:67240713-67336061:+	chr14:67241533:+	chr14:67707430-67802778:+	chr14:67708250:+	GPHN	ENSG00000171723.16	protein_coding	+	+	chr14:66507407-67181803:+	chr14:67088983:+	chr14:66974125-67648520:+	chr14:67555700:+	NA	NA	NA	NA	NA	NA	NA	NA	sense	sense	unknown	5'UTR/splice-site	CDS/splice-site	duplication
1305	PRMT1::CPM	ENSG00000126457.22::ENSG00000135678.12	CAL120	SRR8615270	SRR8639201	BREAST	carcinoma	metastasis	arriba	TRUE	TRUE	FALSE	NA	FALSE	NA	FALSE	NA	PRMT1	ENSG00000126457.22	protein_coding	+	+	chr19:49675786-49689029:+	chr19:49682259:+	chr19:50179043-50192286:+	chr19:50185516:+	CPM	ENSG00000135678.12	protein_coding	-	+	chr12:68842197-68971570:-	chr12:68875508:+	chr12:69235977-69365350:-	chr12:69269288:+	chr19:49682584,chr19:49682809,chr19:49682584	chr12:68872231,chr12:68872285,chr12:68872228	NA	NA	chr19:50185841,chr19:50186066,chr19:50185841	chr12:69266011,chr12:69266065,chr12:69266008	NA	NA	sense	antisense	out-of-frame	CDS/splice-site	intron	translocation/5'-5'
1306	EIF3CL::NMRAL1	ENSG00000205609.13::ENSG00000153406.14	CAL120	SRR8615270	SRR8639201	BREAST	carcinoma	metastasis	arriba	TRUE	FALSE	FALSE	NA	TRUE	209	TRUE	81	EIF3CL	ENSG00000205609.13	protein_coding	-	-	chr16:28379579-28403841:-	chr16:28399871:-	chr16:28390900-28415162:-	chr16:28411192:-	NMRAL1	ENSG00000153406.14	protein_coding	-	-	chr16:4461691-4495763:-	chr16:4481879:-	chr16:4511692-4545764:-	chr16:4531880:-	NA	NA	NA	NA	NA	NA	NA	NA	sense	sense	out-of-frame	CDS/splice-site	exon/splice-site	deletion
1307	EIF3CL::NMRAL1	ENSG00000205609.13::ENSG00000153406.14	CAL120	SRR8615270	SRR8639201	BREAST	carcinoma	metastasis	arriba	TRUE	FALSE	FALSE	NA	TRUE	209	TRUE	81	EIF3CL	ENSG00000205609.13	protein_coding	-	-	chr16:28379579-28403841:-	chr16:28399871:-	chr16:28390900-28415162:-	chr16:28411192:-	NMRAL1	ENSG00000153406.14	protein_coding	-	-	chr16:4461691-4495763:-	chr16:4474792:-	chr16:4511692-4545764:-	chr16:4524793:-	NA	NA	NA	NA	NA	NA	NA	NA	sense	sense	out-of-frame	CDS/splice-site	5'UTR/splice-site	deletion
1309	POMK::HOOK3	ENSG00000185900.11::ENSG00000168172.9	CAL120	SRR8615270	SRR8639201	BREAST	carcinoma	metastasis	arriba	TRUE	FALSE	TRUE	117	FALSE	NA	FALSE	NA	POMK	ENSG00000185900.11	protein_coding	+	+	chr8:43093498-43131180:+	chr8:43097615:+	chr8:42948641-42986323:+	chr8:42952758:+	HOOK3	ENSG00000168172.9	protein_coding	+	+	chr8:42896946-43030535:+	chr8:43013051:+	chr8:42752089-42885678:+	chr8:42868194:+	NA	NA	NA	NA	NA	NA	NA	NA	sense	sense	unknown	5'UTR/splice-site	CDS/splice-site	duplication
1310	ENSG00000280893::CDH1	ENSG00000280893.1::ENSG00000039068.20	CAL120	SRR8615270	SRR8639201	BREAST	carcinoma	metastasis	arriba	TRUE	TRUE	FALSE	NA	FALSE	NA	FALSE	NA	ENSG00000280893	ENSG00000280893.1	protein_coding	+	+	chr16:29812261-29820092:+	chr16:29817292:+	chr16:29823582-29831413:+	chr16:29828613:+	CDH1	ENSG00000039068.20	protein_coding	+	+	chr16:68737292-68835537:+	chr16:68801670:+	chr16:68771195-68869440:+	chr16:68835573:+	chr16:29818030	chr16:68801612	NA	NA	chr16:29829351	chr16:68835515	NA	NA	sense	sense	unknown	3'UTR/splice-site	CDS/splice-site	deletion
1311	PAGR1::CDH1	ENSG00000280789.2::ENSG00000039068.20	CAL120	SRR8615270	SRR8639201	BREAST	carcinoma	metastasis	arriba	TRUE	TRUE	TRUE	118	FALSE	NA	FALSE	NA	PAGR1	ENSG00000280789.2	protein_coding	+	+	chr16:29816152-29822489:+	chr16:29817292:+	chr16:29827473-29833810:+	chr16:29828613:+	CDH1	ENSG00000039068.20	protein_coding	+	+	chr16:68737292-68835537:+	chr16:68801670:+	chr16:68771195-68869440:+	chr16:68835573:+	chr16:29818030	chr16:68801612	NA	NA	chr16:29829351	chr16:68835515	NA	NA	sense	sense	in-frame	CDS/splice-site	CDS/splice-site	deletion
1313	ENSG00000288632::OTOA	ENSG00000288632.1::ENSG00000155719.18	CAL120	SRR8615270	SRR8639201	BREAST	carcinoma	metastasis	arriba	TRUE	TRUE	FALSE	NA	FALSE	NA	FALSE	NA	ENSG00000288632	ENSG00000288632.1	lncRNA	-	-	chr16:29442917-29613717:-	chr16:29613103:-	chr16:29454238-29625038:-	chr16:29624424:-	OTOA	ENSG00000155719.18	protein_coding	+	-	chr16:21663968-21761935:+	chr16:21706349:-	chr16:21675289-21773256:+	chr16:21717670:-	chr16:29600637,chr16:29600643	chr16:21717407,chr16:21717407	NA	NA	chr16:29611958,chr16:29611964	chr16:21728728,chr16:21728728	NA	NA	sense	antisense	unknown	exon/splice-site	intron	deletion/5'-5'
1314	EIF3CL::HMOX2	ENSG00000205609.13::ENSG00000103415.12	CAL120	SRR8615270	SRR8639201	BREAST	carcinoma	metastasis	arriba	TRUE	FALSE	FALSE	NA	FALSE	NA	FALSE	NA	EIF3CL	ENSG00000205609.13	protein_coding	-	-	chr16:28379579-28403841:-	chr16:28399871:-	chr16:28390900-28415162:-	chr16:28411192:-	HMOX2	ENSG00000103415.12	protein_coding	+	-	chr16:4474690-4510347:+	chr16:4478762:-	chr16:4524691-4560348:+	chr16:4528763:-	NA	NA	NA	NA	NA	NA	NA	NA	sense	antisense	out-of-frame	CDS/splice-site	intron	deletion/5'-5'
1315	QPCTL::MRPL4	ENSG00000011478.13::ENSG00000105364.14	CAL120	SRR8615270	SRR8639201	BREAST	carcinoma	metastasis	arriba	TRUE	FALSE	TRUE	120	FALSE	NA	FALSE	NA	QPCTL	ENSG00000011478.13	protein_coding	+	+	chr19:45692403-45703989:+	chr19:45693556:+	chr19:46195661-46207247:+	chr19:46196814:+	MRPL4	ENSG00000105364.14	protein_coding	+	+	chr19:10251901-10260055:+	chr19:10252397:+	chr19:10362577-10370731:+	chr19:10363073:+	NA	NA	NA	NA	NA	NA	NA	NA	sense	sense	in-frame	CDS/splice-site	CDS/splice-site	duplication
1318	ENSG00000285053::LINC00861	ENSG00000285053.1::ENSG00000245164.10	CAL120	SRR8615270	SRR8639201	BREAST	carcinoma	metastasis	arriba	TRUE	TRUE	FALSE	NA	FALSE	NA	FALSE	NA	ENSG00000285053	ENSG00000285053.1	protein_coding	+	+	chr1:235328570-235448952:+	chr1:235335334:+	chr1:235491885-235612267:+	chr1:235498649:+	LINC00861	ENSG00000245164.10	lncRNA	-	-	chr8:125859721-126292788:-	chr8:126048228:-	chr8:126871965-127305033:-	chr8:127060472:-	chr1:235337408,chr1:235337409,chr1:235337329	chr8:126049379,chr8:126049378,chr8:126049444	NA	NA	chr1:235500723,chr1:235500724,chr1:235500644	chr8:127061623,chr8:127061622,chr8:127061688	NA	NA	sense	sense	out-of-frame	CDS/splice-site	intron	translocation
1319	GGPS1::LINC00861	ENSG00000152904.11::ENSG00000245164.10	CAL120	SRR8615270	SRR8639201	BREAST	carcinoma	metastasis	arriba	TRUE	TRUE	FALSE	NA	FALSE	NA	FALSE	NA	GGPS1	ENSG00000152904.11	protein_coding	+	+	chr1:235327350-235344532:+	chr1:235335334:+	chr1:235490665-235507847:+	chr1:235498649:+	LINC00861	ENSG00000245164.10	lncRNA	-	-	chr8:125859721-126292788:-	chr8:126048228:-	chr8:126871965-127305033:-	chr8:127060472:-	chr1:235337408,chr1:235337409,chr1:235337329	chr8:126049379,chr8:126049378,chr8:126049444	NA	NA	chr1:235500723,chr1:235500724,chr1:235500644	chr8:127061623,chr8:127061622,chr8:127061688	NA	NA	sense	sense	out-of-frame	CDS/splice-site	intron	translocation
1320	ARMC8::SRGAP1	ENSG00000114098.18::ENSG00000196935.10	CAL120	SRR8615270	SRR8639201	BREAST	carcinoma	metastasis	arriba	TRUE	TRUE	FALSE	NA	FALSE	NA	FALSE	NA	ARMC8	ENSG00000114098.18	protein_coding	+	+	chr3:138187248-138298384:+	chr3:138188530:+	chr3:137906090-138017226:+	chr3:137907372:+	SRGAP1	ENSG00000196935.10	protein_coding	+	-	chr12:63843761-64162217:+	chr12:63995785:-	chr12:64237541-64555997:+	chr12:64389565:-	chr3:138194484,chr3:138194481	chr12:64020014,chr12:64020017	NA	NA	chr3:137913326,chr3:137913323	chr12:64413794,chr12:64413797	NA	NA	sense	antisense	out-of-frame	CDS/splice-site	intron	translocation/5'-5'
1322	CCDC88C::CATSPERB	ENSG00000015133.20::ENSG00000133962.8	CAL120	SRR8615270	SRR8639201	BREAST	carcinoma	metastasis	arriba	TRUE	TRUE	TRUE	122	FALSE	NA	FALSE	NA	CCDC88C	ENSG00000015133.20	protein_coding	-	-	chr14:91271323-91417844:-	chr14:91416738:-	chr14:91737667-91884188:-	chr14:91883082:-	CATSPERB	ENSG00000133962.8	protein_coding	-	-	chr14:91580696-91780707:-	chr14:91617736:-	chr14:92047040-92247051:-	chr14:92084080:-	chr14:91413293,chr14:91413300	chr14:91621648,chr14:91621652	NA	NA	chr14:91879637,chr14:91879644	chr14:92087992,chr14:92087996	NA	NA	sense	sense	out-of-frame	CDS/splice-site	CDS/splice-site	duplication
1323	SNED1::DNAH7	ENSG00000162804.15::ENSG00000118997.14	CAL120	SRR8615270	SRR8639201	BREAST	carcinoma	metastasis	arriba	TRUE	TRUE	TRUE	123	FALSE	NA	FALSE	NA	SNED1	ENSG00000162804.15	protein_coding	+	+	chr2:240998618-241095568:+	chr2:240999050:+	chr2:241938035-242034983:+	chr2:241938467:+	DNAH7	ENSG00000118997.14	protein_coding	-	-	chr2:195737703-196068837:-	chr2:195756285:-	chr2:196602427-196933561:-	chr2:196621009:-	chr2:241028510,chr2:241028511	chr2:195757224,chr2:195757223	NA	NA	chr2:241967927,chr2:241967928	chr2:196621948,chr2:196621947	NA	NA	sense	sense	in-frame	CDS/splice-site	CDS/splice-site	inversion
1325	PRR14::ANKS3	ENSG00000156858.12::ENSG00000168096.15	CAL120	SRR8615270	SRR8639201	BREAST	carcinoma	metastasis	arriba	TRUE	TRUE	TRUE	124	TRUE	210	TRUE	82	PRR14	ENSG00000156858.12	protein_coding	+	+	chr16:30650717-30656413:+	chr16:30653408:+	chr16:30662038-30667734:+	chr16:30664729:+	ANKS3	ENSG00000168096.15	protein_coding	-	-	chr16:4696510-4734378:-	chr16:4705253:-	chr16:4746511-4784379:-	chr16:4755254:-	chr16:30653766	chr16:4710608	NA	NA	chr16:30665087	chr16:4760609	NA	NA	sense	sense	out-of-frame	CDS/splice-site	CDS/splice-site	inversion
1326	PRR14::ANKS3	ENSG00000156858.12::ENSG00000168096.15	CAL120	SRR8615270	SRR8639201	BREAST	carcinoma	metastasis	arriba	TRUE	TRUE	FALSE	NA	TRUE	210	TRUE	82	PRR14	ENSG00000156858.12	protein_coding	+	+	chr16:30650717-30656413:+	chr16:30653103:+	chr16:30662038-30667734:+	chr16:30664424:+	ANKS3	ENSG00000168096.15	protein_coding	-	-	chr16:4696510-4734378:-	chr16:4705253:-	chr16:4746511-4784379:-	chr16:4755254:-	chr16:30653766	chr16:4710608	NA	NA	chr16:30665087	chr16:4760609	NA	NA	sense	sense	out-of-frame	CDS/splice-site	CDS/splice-site	inversion
1327	STK32B::LINC02105	ENSG00000152953.13::ENSG00000250447.6	CAL120	SRR8615270	SRR8639201	BREAST	carcinoma	metastasis	arriba	TRUE	TRUE	FALSE	NA	FALSE	NA	FALSE	NA	STK32B	ENSG00000152953.13	protein_coding	+	+	chr4:5051480-5500994:+	chr4:5331393:+	chr4:5053207-5502721:+	chr4:5333120:+	LINC02105	ENSG00000250447.6	lncRNA	-	-	chr5:53776048-53819722:-	chr5:53785144:-	chr5:53071878-53115552:-	chr5:53080974:-	chr4:5384123,chr4:5384124	chr5:53806141,chr5:53806140	NA	NA	chr4:5385850,chr4:5385851	chr5:53101971,chr5:53101970	NA	NA	sense	sense	out-of-frame	CDS/splice-site	exon/splice-site	translocation
1330	RUNX1::LINC00189	ENSG00000159216.19::ENSG00000215533.8	CAL120	SRR8615270	SRR8639201	BREAST	carcinoma	metastasis	arriba	TRUE	FALSE	FALSE	NA	FALSE	NA	FALSE	NA	RUNX1	ENSG00000159216.19	protein_coding	-	-	chr21:34787801-36004667:-	chr21:34859474:-	chr21:36160098-37376965:-	chr21:36231771:-	LINC00189	ENSG00000215533.8	lncRNA	+	-	chr21:29193480-29288205:+	chr21:29265070:-	chr21:30565801-30660526:+	chr21:30637391:-	NA	NA	NA	NA	NA	NA	NA	NA	sense	antisense	out-of-frame	CDS/splice-site	intron	deletion/5'-5'
1331	CDC73::PAQR9-AS1	ENSG00000134371.14::ENSG00000241570.8	CAL120	SRR8615270	SRR8639201	BREAST	carcinoma	metastasis	arriba	TRUE	TRUE	FALSE	NA	TRUE	211	TRUE	83	CDC73	ENSG00000134371.14	protein_coding	+	+	chr1:193121983-193254815:+	chr1:193152444:+	chr1:193091113-193223945:+	chr1:193121574:+	PAQR9-AS1	ENSG00000241570.8	lncRNA	+	+	chr3:142960650-143001559:+	chr3:142990015:+	chr3:142679492-142720401:+	chr3:142708857:+	chr1:193174504,chr1:193174505	chr3:142973728,chr3:142973726	NA	NA	chr1:193143634,chr1:193143635	chr3:142692570,chr3:142692568	NA	NA	sense	sense	out-of-frame	CDS/splice-site	exon/splice-site	translocation
1332	CDC73::PAQR9-AS1	ENSG00000134371.14::ENSG00000241570.8	CAL120	SRR8615270	SRR8639201	BREAST	carcinoma	metastasis	arriba	TRUE	TRUE	FALSE	NA	TRUE	211	TRUE	83	CDC73	ENSG00000134371.14	protein_coding	+	+	chr1:193121983-193254815:+	chr1:193152444:+	chr1:193091113-193223945:+	chr1:193121574:+	PAQR9-AS1	ENSG00000241570.8	lncRNA	+	+	chr3:142960650-143001559:+	chr3:142993997:+	chr3:142679492-142720401:+	chr3:142712839:+	chr1:193174504,chr1:193174505	chr3:142973728,chr3:142973726	NA	NA	chr1:193143634,chr1:193143635	chr3:142692570,chr3:142692568	NA	NA	sense	sense	out-of-frame	CDS/splice-site	exon/splice-site	translocation
1333	RUNX1::BACH1	ENSG00000159216.19::ENSG00000156273.16	CAL120	SRR8615270	SRR8639201	BREAST	carcinoma	metastasis	arriba	TRUE	FALSE	FALSE	NA	FALSE	NA	FALSE	NA	RUNX1	ENSG00000159216.19	protein_coding	-	-	chr21:34787801-36004667:-	chr21:34859474:-	chr21:36160098-37376965:-	chr21:36231771:-	BACH1	ENSG00000156273.16	protein_coding	+	-	chr21:29194071-29630751:+	chr21:29265070:-	chr21:30566392-31003071:+	chr21:30637391:-	NA	NA	NA	NA	NA	NA	NA	NA	sense	antisense	out-of-frame	CDS/splice-site	intron	deletion/5'-5'
1343	SLC49A3::ARL15	ENSG00000169026.13::ENSG00000185305.12	CAL120	SRR8615270	SRR8639201	BREAST	carcinoma	metastasis	arriba	TRUE	TRUE	TRUE	127	FALSE	NA	FALSE	NA	SLC49A3	ENSG00000169026.13	protein_coding	-	-	chr4:681829-689271:-	chr4:686532:-	chr4:675618-683060:-	chr4:680321:-	ARL15	ENSG00000185305.12	protein_coding	-	-	chr5:53883942-54310582:-	chr5:53886713:-	chr5:53179772-53606412:-	chr5:53182543:-	chr4:684092,chr4:684097	chr5:53925007,chr5:53925009	NA	NA	chr4:677881,chr4:677886	chr5:53220837,chr5:53220839	NA	NA	sense	sense	in-frame	CDS/splice-site	CDS/splice-site	translocation
1348	CDC73::U2SURP	ENSG00000134371.14::ENSG00000163714.18	CAL120	SRR8615270	SRR8639201	BREAST	carcinoma	metastasis	arriba	TRUE	TRUE	FALSE	NA	FALSE	NA	FALSE	NA	CDC73	ENSG00000134371.14	protein_coding	+	+	chr1:193121983-193254815:+	chr1:193152444:+	chr1:193091113-193223945:+	chr1:193121574:+	U2SURP	ENSG00000163714.18	protein_coding	+	+	chr3:142964497-143060725:+	chr3:142993997:+	chr3:142683339-142779567:+	chr3:142712839:+	chr1:193174504,chr1:193174505	chr3:142973728,chr3:142973726	NA	NA	chr1:193143634,chr1:193143635	chr3:142692570,chr3:142692568	NA	NA	sense	sense	out-of-frame	CDS/splice-site	5'UTR/splice-site	translocation
1351	KRBOX5::SDR42E2	ENSG00000197302.11::ENSG00000183921.8	CAL120	SRR8615270	SRR8639201	BREAST	carcinoma	metastasis	arriba	TRUE	TRUE	FALSE	NA	FALSE	NA	FALSE	NA	KRBOX5	ENSG00000197302.11	protein_coding	+	+	chr16:31713229-31794869:+	chr16:31723353:+	chr16:31724550-31806190:+	chr16:31734674:+	SDR42E2	ENSG00000183921.8	protein_coding	+	+	chr16:22162492-22192208:+	chr16:22191865:+	chr16:22173813-22203529:+	chr16:22203186:+	chr16:31742457,chr16:31742454	chr16:22191156,chr16:22191150	NA	NA	chr16:31753778,chr16:31753775	chr16:22202477,chr16:22202471	NA	NA	sense	sense	out-of-frame	CDS/splice-site	3'UTR/splice-site	duplication
1354	CDC42BPA::ENSG00000253407	ENSG00000143776.20::ENSG00000253407.2	CAL120	SRR8615270	SRR8639201	BREAST	carcinoma	metastasis	arriba	TRUE	TRUE	FALSE	NA	TRUE	218	TRUE	84	CDC42BPA	ENSG00000143776.20	protein_coding	-	-	chr1:226989865-227318492:-	chr1:227199557:-	chr1:227177566-227506193:-	chr1:227387258:-	ENSG00000253407	ENSG00000253407.2	lncRNA	-	-	chr8:131129761-131144948:-	chr8:131130688:-	chr8:132142008-132157195:-	chr8:132142935:-	chr1:227194514,chr1:227194521	chr8:131133509,chr8:131133513	NA	NA	chr1:227382215,chr1:227382222	chr8:132145756,chr8:132145760	NA	NA	sense	sense	out-of-frame	CDS/splice-site	exon/splice-site	translocation
1355	CDC42BPA::ENSG00000253407	ENSG00000143776.20::ENSG00000253407.2	CAL120	SRR8615270	SRR8639201	BREAST	carcinoma	metastasis	arriba	TRUE	TRUE	FALSE	NA	TRUE	218	TRUE	84	CDC42BPA	ENSG00000143776.20	protein_coding	-	-	chr1:226989865-227318492:-	chr1:227199557:-	chr1:227177566-227506193:-	chr1:227387258:-	ENSG00000253407	ENSG00000253407.2	lncRNA	-	-	chr8:131129761-131144948:-	chr8:131131217:-	chr8:132142008-132157195:-	chr8:132143464:-	chr1:227194514,chr1:227194521	chr8:131133509,chr8:131133513	NA	NA	chr1:227382215,chr1:227382222	chr8:132145756,chr8:132145760	NA	NA	sense	sense	out-of-frame	CDS/splice-site	exon/splice-site	translocation
1359	CNOT3::ARHGAP35	ENSG00000088038.20::ENSG00000160007.20	CAL120	SRR8615270	SRR8639201	BREAST	carcinoma	metastasis	arriba	TRUE	TRUE	FALSE	NA	FALSE	NA	FALSE	NA	CNOT3	ENSG00000088038.20	protein_coding	+	+	chr19:54137749-54155681:+	chr19:54146657:+	chr19:54641465-54659419:+	chr19:54650393:+	ARHGAP35	ENSG00000160007.20	protein_coding	+	-	chr19:46860997-47005077:+	chr19:46866225:-	chr19:47364254-47508334:+	chr19:47369482:-	chr19:54147898	chr19:46868055	NA	NA	chr19:54651633	chr19:47371312	NA	NA	sense	antisense	out-of-frame	CDS/splice-site	intron	inversion/3'-3'
1365	ZNF841::ZNF441	ENSG00000197608.12::ENSG00000197044.11	CAL120	SRR8615270	SRR8639201	BREAST	carcinoma	metastasis	arriba	TRUE	FALSE	FALSE	NA	FALSE	NA	FALSE	NA	ZNF841	ENSG00000197608.12	protein_coding	-	-	chr19:52064465-52095765:-	chr19:52076044:-	chr19:52567718-52599018:-	chr19:52579297:-	ZNF441	ENSG00000197044.11	protein_coding	+	-	chr19:11767000-11784078:+	chr19:11780183:-	chr19:11877815-11894893:+	chr19:11890998:-	NA	NA	NA	NA	NA	NA	NA	NA	sense	antisense	out-of-frame	CDS/splice-site	CDS	deletion/5'-5'
1368	PHF8::SYN1	ENSG00000172943.21::ENSG00000008056.14	CAL120	SRR8615270	SRR8639201	BREAST	carcinoma	metastasis	arriba	TRUE	TRUE	FALSE	NA	FALSE	NA	FALSE	NA	PHF8	ENSG00000172943.21	protein_coding	-	-	chrX:53936676-54048958:-	chrX:53962844:-	chrX:53963109-54075391:-	chrX:53989277:-	SYN1	ENSG00000008056.14	protein_coding	-	-	chrX:47571901-47619857:-	chrX:47605067:-	chrX:47431300-47479256:-	chrX:47464466:-	chrX:53956376	chrX:47605264	NA	NA	chrX:53982809	chrX:47464663	NA	NA	sense	sense	out-of-frame	CDS/splice-site	CDS/splice-site	deletion
1369	PHF8::ENSG00000283743	ENSG00000172943.21::ENSG00000283743.2	CAL120	SRR8615270	SRR8639201	BREAST	carcinoma	metastasis	arriba	TRUE	TRUE	FALSE	NA	FALSE	NA	FALSE	NA	PHF8	ENSG00000172943.21	protein_coding	-	-	chrX:53936676-54048958:-	chrX:53962844:-	chrX:53963109-54075391:-	chrX:53989277:-	ENSG00000283743	ENSG00000283743.2	lncRNA	-	-	chrX:47575128-47628742:-	chrX:47605067:-	chrX:47434527-47488141:-	chrX:47464466:-	chrX:53956376	chrX:47605264	NA	NA	chrX:53982809	chrX:47464663	NA	NA	sense	sense	out-of-frame	CDS/splice-site	exon/splice-site	deletion
1373	ENSG00000281348::CDH1	ENSG00000281348.1::ENSG00000039068.20	CAL120	SRR8615270	SRR8639201	BREAST	carcinoma	metastasis	arriba	TRUE	TRUE	FALSE	NA	FALSE	NA	FALSE	NA	ENSG00000281348	ENSG00000281348.1	protein_coding	+	+	chr16:29817239-29830627:+	chr16:29817292:+	chr16:29828560-29841948:+	chr16:29828613:+	CDH1	ENSG00000039068.20	protein_coding	+	+	chr16:68737292-68835537:+	chr16:68801670:+	chr16:68771195-68869440:+	chr16:68835573:+	chr16:29818030	chr16:68801612	NA	NA	chr16:29829351	chr16:68835515	NA	NA	sense	sense	stop-codon	CDS/splice-site	CDS/splice-site	deletion
1375	KCNMB4::MBD6	ENSG00000135643.5::ENSG00000166987.15	CAL120	SRR8615270	SRR8639201	BREAST	carcinoma	metastasis	arriba	TRUE	TRUE	FALSE	NA	TRUE	220	FALSE	NA	KCNMB4	ENSG00000135643.5	protein_coding	+	+	chr12:70366290-70434292:+	chr12:70400336:+	chr12:70760070-70828072:+	chr12:70794116:+	MBD6	ENSG00000166987.15	protein_coding	+	+	chr12:57520710-57530148:+	chr12:57528144:+	chr12:57914493-57923931:+	chr12:57921927:+	chr12:70405406,chr12:70405406,chr12:70405405	chr12:57527980,chr12:57527981,chr12:57527970	NA	NA	chr12:70799186,chr12:70799186,chr12:70799185	chr12:57921763,chr12:57921764,chr12:57921753	NA	NA	sense	sense	out-of-frame	CDS/splice-site	CDS/splice-site	duplication
1379	ASH2L::NSD3	ENSG00000129691.16::ENSG00000147548.17	CAL120	SRR8615270	SRR8639201	BREAST	carcinoma	metastasis	arriba	TRUE	TRUE	FALSE	NA	FALSE	NA	FALSE	NA	ASH2L	ENSG00000129691.16	protein_coding	+	+	chr8:38105493-38144076:+	chr8:38128951:+	chr8:37963011-38001594:+	chr8:37986469:+	NSD3	ENSG00000147548.17	protein_coding	-	+	chr8:38269704-38382272:-	chr8:38282857:+	chr8:38127222-38239790:-	chr8:38140375:+	chr8:38132969,chr8:38132967	chr8:38279981,chr8:38279976	NA	NA	chr8:37990487,chr8:37990485	chr8:38137499,chr8:38137494	NA	NA	sense	antisense	out-of-frame	CDS/splice-site	intron	deletion/read-through/5'-5'
1388	ENSG00000250764::GOLPH3	ENSG00000250764.1::ENSG00000113384.14	CAL120	SRR8615270	SRR8639201	BREAST	carcinoma	metastasis	arriba	TRUE	TRUE	FALSE	NA	TRUE	223	TRUE	85	ENSG00000250764	ENSG00000250764.1	lncRNA	-	-	chr5:32103445-32121941:-	chr5:32106124:-	chr5:32103551-32122047:-	chr5:32106230:-	GOLPH3	ENSG00000113384.14	protein_coding	-	-	chr5:32124716-32174319:-	chr5:32143880:-	chr5:32124822-32174425:-	chr5:32143986:-	chr5:32106096,chr5:32106099	chr5:32167671,chr5:32167671	NA	NA	chr5:32106202,chr5:32106205	chr5:32167777,chr5:32167777	NA	NA	sense	sense	unknown	exon/splice-site	CDS/splice-site	duplication
1389	ENSG00000250764::GOLPH3	ENSG00000250764.1::ENSG00000113384.14	CAL120	SRR8615270	SRR8639201	BREAST	carcinoma	metastasis	arriba	TRUE	TRUE	FALSE	NA	TRUE	223	TRUE	85	ENSG00000250764	ENSG00000250764.1	lncRNA	-	-	chr5:32103445-32121941:-	chr5:32121495:-	chr5:32103551-32122047:-	chr5:32121601:-	GOLPH3	ENSG00000113384.14	protein_coding	-	-	chr5:32124716-32174319:-	chr5:32143880:-	chr5:32124822-32174425:-	chr5:32143986:-	chr5:32106096,chr5:32106099	chr5:32167671,chr5:32167671	NA	NA	chr5:32106202,chr5:32106205	chr5:32167777,chr5:32167777	NA	NA	sense	sense	unknown	exon/splice-site	CDS/splice-site	duplication
1391	IL1RAPL2::NRK	ENSG00000189108.14::ENSG00000123572.17	CAL120	SRR8615270	SRR8639201	BREAST	carcinoma	metastasis	arriba	TRUE	TRUE	FALSE	NA	FALSE	NA	FALSE	NA	IL1RAPL2	ENSG00000189108.14	protein_coding	+	+	chrX:104566199-105767829:+	chrX:105654890:+	chrX:103810880-105011822:+	chrX:104898883:+	NRK	ENSG00000123572.17	protein_coding	+	+	chrX:105822539-105958610:+	chrX:105905265:+	chrX:105066532-105202602:+	chrX:105149258:+	chrX:105655438,chrX:105655435	chrX:105904720,chrX:105904714	NA	NA	chrX:104899431,chrX:104899428	chrX:105148713,chrX:105148707	NA	NA	sense	sense	unknown	intron	CDS/splice-site	deletion/read-through
1410	EXT1::SAMD12	ENSG00000182197.13::ENSG00000177570.15	CAL120	SRR8615270	SRR8639201	BREAST	carcinoma	metastasis	arriba	TRUE	FALSE	FALSE	NA	FALSE	NA	FALSE	NA	EXT1	ENSG00000182197.13	protein_coding	-	-	chr8:117794490-118111826:-	chr8:118110085:-	chr8:118806729-119124065:-	chr8:119122324:-	SAMD12	ENSG00000177570.15	protein_coding	-	-	chr8:118189455-118622112:-	chr8:118197732:-	chr8:119201694-119634351:-	chr8:119209971:-	NA	NA	NA	NA	NA	NA	NA	NA	sense	sense	out-of-frame	CDS/splice-site	CDS/splice-site	duplication
1411	MYO9B::LINC00904	ENSG00000099331.14::ENSG00000271171.3	CAL120	SRR8615270	SRR8639201	BREAST	carcinoma	metastasis	arriba	TRUE	FALSE	FALSE	NA	TRUE	226	TRUE	86	MYO9B	ENSG00000099331.14	protein_coding	+	+	chr19:17075777-17214537:+	chr19:17075874:+	chr19:17186587-17325346:+	chr19:17186684:+	LINC00904	ENSG00000271171.3	lncRNA	-	-	chr19:34891605-34905139:-	chr19:34899005:-	chr19:35382509-35396043:-	chr19:35389909:-	NA	NA	NA	NA	NA	NA	NA	NA	sense	sense	unknown	5'UTR/splice-site	exon/splice-site	inversion
1412	MYO9B::LINC00904	ENSG00000099331.14::ENSG00000271171.3	CAL120	SRR8615270	SRR8639201	BREAST	carcinoma	metastasis	arriba	TRUE	FALSE	FALSE	NA	TRUE	226	TRUE	86	MYO9B	ENSG00000099331.14	protein_coding	+	+	chr19:17075777-17214537:+	chr19:17075874:+	chr19:17186587-17325346:+	chr19:17186684:+	LINC00904	ENSG00000271171.3	lncRNA	-	-	chr19:34891605-34905139:-	chr19:34903083:-	chr19:35382509-35396043:-	chr19:35393987:-	NA	NA	NA	NA	NA	NA	NA	NA	sense	sense	unknown	5'UTR/splice-site	exon/splice-site	inversion
1417	DCBLD2::PCGF3	ENSG00000057019.16::ENSG00000185619.19	CAKI1	SRR8615272	SRR8639204	KIDNEY	carcinoma (clear_cell_renal_cell_carcinoma)	metastasis	arriba	TRUE	TRUE	FALSE	NA	FALSE	NA	FALSE	NA	DCBLD2	ENSG00000057019.16	protein_coding	-	-	chr3:98795941-98901695:-	chr3:98808081:-	chr3:98514785-98620539:-	chr3:98526925:-	PCGF3	ENSG00000185619.19	protein_coding	+	+	chr4:705748-770089:+	chr4:730630:+	chr4:699537-763877:+	chr4:724419:+	chr3:98805833,chr3:98805836,chr3:98805838	chr4:720177,chr4:720174,chr4:720174	NA	NA	chr3:98524677,chr3:98524680,chr3:98524682	chr4:713966,chr4:713963,chr4:713963	NA	NA	sense	sense	out-of-frame	CDS/splice-site	5'UTR/splice-site	translocation
1421	DAAM1::LINC01500	ENSG00000100592.16::ENSG00000258583.7	CAKI1	SRR8615272	SRR8639204	KIDNEY	carcinoma (clear_cell_renal_cell_carcinoma)	metastasis	arriba	TRUE	TRUE	TRUE	129	FALSE	NA	FALSE	NA	DAAM1	ENSG00000100592.16	protein_coding	+	+	chr14:59188646-59371405:+	chr14:59188768:+	chr14:59655364-59838123:+	chr14:59655486:+	LINC01500	ENSG00000258583.7	lncRNA	+	+	chr14:58646631-59184247:+	chr14:59183663:+	chr14:59113349-59650965:+	chr14:59650381:+	chr14:59202521	chr14:59181957	NA	NA	chr14:59669239	chr14:59648675	NA	NA	sense	sense	unknown	5'UTR/splice-site	exon/splice-site	duplication
1428	ELP2::MOCOS	ENSG00000134759.14::ENSG00000075643.6	CAKI1	SRR8615272	SRR8639204	KIDNEY	carcinoma (clear_cell_renal_cell_carcinoma)	metastasis	arriba	TRUE	TRUE	FALSE	NA	TRUE	229	FALSE	NA	ELP2	ENSG00000134759.14	protein_coding	+	+	chr18:36129444-36180557:+	chr18:36136377:+	chr18:33709407-33760520:+	chr18:33716340:+	MOCOS	ENSG00000075643.6	protein_coding	+	+	chr18:36187497-36272157:+	chr18:36266749:+	chr18:33767460-33852120:+	chr18:33846712:+	chr18:36138855,chr18:36138853	chr18:36257055,chr18:36257050	NA	NA	chr18:33718818,chr18:33718816	chr18:33837018,chr18:33837013	NA	NA	sense	sense	in-frame	CDS/splice-site	CDS/splice-site	deletion/read-through
1432	RAP1GDS1::TSPAN5	ENSG00000138698.15::ENSG00000168785.8	CAKI1	SRR8615272	SRR8639204	KIDNEY	carcinoma (clear_cell_renal_cell_carcinoma)	metastasis	arriba	TRUE	TRUE	FALSE	NA	FALSE	NA	FALSE	NA	RAP1GDS1	ENSG00000138698.15	protein_coding	+	+	chr4:98261384-98443858:+	chr4:98352601:+	chr4:99182535-99365009:+	chr4:99273752:+	TSPAN5	ENSG00000168785.8	protein_coding	-	+	chr4:98470367-98658611:-	chr4:98518125:+	chr4:99391518-99579762:-	chr4:99439276:+	chr4:98363883	chr4:98509786	NA	NA	chr4:99285034	chr4:99430937	NA	NA	sense	antisense	out-of-frame	CDS/splice-site	intron	deletion/read-through/5'-5'
1454	ENSG00000248515::SLIT2	ENSG00000248515.2::ENSG00000145147.20	HEC1A	SRR8615275	SRR8639188	ENDOMETRIUM	carcinoma (adenocarcinoma)	primary	arriba	TRUE	TRUE	FALSE	NA	FALSE	NA	FALSE	NA	ENSG00000248515	ENSG00000248515.2	lncRNA	+	+	chr4:19455418-19938448:+	chr4:19533618:+	chr4:19457041-19940071:+	chr4:19535241:+	SLIT2	ENSG00000145147.20	protein_coding	+	+	chr4:20251905-20620561:+	chr4:20467752:+	chr4:20253528-20622184:+	chr4:20469375:+	chr4:19855812	chr4:20385195	NA	NA	chr4:19857435	chr4:20386818	NA	NA	sense	sense	unknown	exon/splice-site	CDS/splice-site	deletion
1459	LARP4::DIP2B	ENSG00000161813.23::ENSG00000066084.13	HEC1A	SRR8615275	SRR8639188	ENDOMETRIUM	carcinoma (adenocarcinoma)	primary	arriba	TRUE	TRUE	TRUE	132	FALSE	NA	FALSE	NA	LARP4	ENSG00000161813.23	protein_coding	+	+	chr12:50392383-50480004:+	chr12:50474167:+	chr12:50786166-50873787:+	chr12:50867950:+	DIP2B	ENSG00000066084.13	protein_coding	+	+	chr12:50504985-50748657:+	chr12:50625976:+	chr12:50898768-51142440:+	chr12:51019759:+	chr12:50475564,chr12:50475502,chr12:50475561	chr12:50525054,chr12:50525054,chr12:50525048	NA	NA	chr12:50869347,chr12:50869285,chr12:50869344	chr12:50918837,chr12:50918837,chr12:50918831	NA	NA	sense	sense	out-of-frame	CDS/splice-site	CDS/splice-site	deletion/read-through
1460	DNAJC6::LEPR	ENSG00000116675.16::ENSG00000116678.20	HEC1A	SRR8615275	SRR8639188	ENDOMETRIUM	carcinoma (adenocarcinoma)	primary	arriba	TRUE	TRUE	FALSE	NA	TRUE	232	TRUE	87	DNAJC6	ENSG00000116675.16	protein_coding	+	+	chr1:65248219-65415871:+	chr1:65254649:+	chr1:65713902-65881554:+	chr1:65720332:+	LEPR	ENSG00000116678.20	protein_coding	+	+	chr1:65420652-65641559:+	chr1:65565546:+	chr1:65886335-66107242:+	chr1:66031229:+	chr1:65360814,chr1:65360810	chr1:65540774,chr1:65540767	NA	NA	chr1:65826497,chr1:65826493	chr1:66006457,chr1:66006450	NA	NA	sense	sense	out-of-frame	CDS/splice-site	5'UTR/splice-site	deletion/read-through
1461	DNAJC6::LEPR	ENSG00000116675.16::ENSG00000116678.20	HEC1A	SRR8615275	SRR8639188	ENDOMETRIUM	carcinoma (adenocarcinoma)	primary	arriba	TRUE	TRUE	FALSE	NA	TRUE	232	TRUE	87	DNAJC6	ENSG00000116675.16	protein_coding	+	+	chr1:65248219-65415871:+	chr1:65264932:+	chr1:65713902-65881554:+	chr1:65730615:+	LEPR	ENSG00000116678.20	protein_coding	+	+	chr1:65420652-65641559:+	chr1:65565546:+	chr1:65886335-66107242:+	chr1:66031229:+	chr1:65360814,chr1:65360810	chr1:65540774,chr1:65540767	NA	NA	chr1:65826497,chr1:65826493	chr1:66006457,chr1:66006450	NA	NA	sense	sense	out-of-frame	CDS/splice-site	5'UTR/splice-site	deletion/read-through
1475	FASN::ARL16	ENSG00000169710.9::ENSG00000214087.9	HDQP1	SRR8615278	SRR8639187	BREAST	carcinoma (ductal_carcinoma)	primary	arriba	TRUE	TRUE	FALSE	NA	TRUE	236	TRUE	88	FASN	ENSG00000169710.9	protein_coding	-	-	chr17:82078338-82098294:-	chr17:82092455:-	chr17:80036214-80056170:-	chr17:80050331:-	ARL16	ENSG00000214087.9	protein_coding	-	-	chr17:81681187-81683797:-	chr17:81682675:-	chr17:79648217-79650827:-	chr17:79649705:-	chr17:82091460,chr17:82091463	chr17:81683154,chr17:81683154	NA	NA	chr17:80049336,chr17:80049339	chr17:79650184,chr17:79650184	NA	NA	sense	sense	out-of-frame	CDS/splice-site	CDS/splice-site	deletion
1476	FASN::ARL16	ENSG00000169710.9::ENSG00000214087.9	HDQP1	SRR8615278	SRR8639187	BREAST	carcinoma (ductal_carcinoma)	primary	arriba	TRUE	TRUE	FALSE	NA	TRUE	236	TRUE	88	FASN	ENSG00000169710.9	protein_coding	-	-	chr17:82078338-82098294:-	chr17:82092455:-	chr17:80036214-80056170:-	chr17:80050331:-	ARL16	ENSG00000214087.9	protein_coding	-	-	chr17:81681187-81683797:-	chr17:81682149:-	chr17:79648217-79650827:-	chr17:79649179:-	chr17:82091460,chr17:82091463	chr17:81683154,chr17:81683154	NA	NA	chr17:80049336,chr17:80049339	chr17:79650184,chr17:79650184	NA	NA	sense	sense	in-frame	CDS/splice-site	CDS/splice-site	deletion
1478	TVP23C::EPHA6	ENSG00000175106.17::ENSG00000080224.18	HDQP1	SRR8615278	SRR8639187	BREAST	carcinoma (ductal_carcinoma)	primary	arriba	TRUE	TRUE	FALSE	NA	FALSE	NA	FALSE	NA	TVP23C	ENSG00000175106.17	protein_coding	-	-	chr17:15502264-15563595:-	chr17:15545785:-	chr17:15405578-15466909:-	chr17:15449099:-	EPHA6	ENSG00000080224.18	protein_coding	+	-	chr3:96814581-97761532:+	chr3:97215607:-	chr3:96533425-97480376:+	chr3:96934451:-	chr17:15545057,chr17:15545061	chr3:97218242,chr3:97218243	NA	NA	chr17:15448371,chr17:15448375	chr3:96937086,chr3:96937087	NA	NA	sense	antisense	out-of-frame	CDS/splice-site	intron	translocation/5'-5'
1479	TVP23C-CDRT4::EPHA6	ENSG00000259024.7::ENSG00000080224.18	HDQP1	SRR8615278	SRR8639187	BREAST	carcinoma (ductal_carcinoma)	primary	arriba	TRUE	TRUE	FALSE	NA	FALSE	NA	FALSE	NA	TVP23C-CDRT4	ENSG00000259024.7	protein_coding	-	-	chr17:15436021-15563561:-	chr17:15545785:-	chr17:15339338-15466875:-	chr17:15449099:-	EPHA6	ENSG00000080224.18	protein_coding	+	-	chr3:96814581-97761532:+	chr3:97215607:-	chr3:96533425-97480376:+	chr3:96934451:-	chr17:15545057,chr17:15545061	chr3:97218242,chr3:97218243	NA	NA	chr17:15448371,chr17:15448375	chr3:96937086,chr3:96937087	NA	NA	sense	antisense	out-of-frame	CDS/splice-site	intron	translocation/5'-5'
1480	ITM2B::RB1	ENSG00000136156.15::ENSG00000139687.16	HDQP1	SRR8615278	SRR8639187	BREAST	carcinoma (ductal_carcinoma)	primary	arriba	TRUE	TRUE	FALSE	NA	FALSE	NA	FALSE	NA	ITM2B	ENSG00000136156.15	protein_coding	+	+	chr13:48232612-48270357:+	chr13:48258947:+	chr13:48806748-48844493:+	chr13:48833083:+	RB1	ENSG00000139687.16	protein_coding	+	+	chr13:48303744-48599436:+	chr13:48379594:+	chr13:48877880-49173572:+	chr13:48953730:+	chr13:48259983,chr13:48259979	chr13:48379455,chr13:48379448	NA	NA	chr13:48834119,chr13:48834115	chr13:48953591,chr13:48953584	NA	NA	sense	sense	out-of-frame	CDS/splice-site	CDS/splice-site	deletion/read-through
1483	BRPF1::CPNE9	ENSG00000156983.17::ENSG00000144550.14	HDQP1	SRR8615278	SRR8639187	BREAST	carcinoma (ductal_carcinoma)	primary	arriba	TRUE	TRUE	TRUE	133	TRUE	237	TRUE	89	BRPF1	ENSG00000156983.17	protein_coding	+	+	chr3:9731729-9748019:+	chr3:9732138:+	chr3:9773413-9789703:+	chr3:9773822:+	CPNE9	ENSG00000144550.14	protein_coding	+	+	chr3:9703826-9729908:+	chr3:9718475:+	chr3:9745510-9771592:+	chr3:9760159:+	chr3:9732745,chr3:9732745	chr3:9718287,chr3:9718284	NA	NA	chr3:9774429,chr3:9774429	chr3:9759971,chr3:9759968	NA	NA	sense	sense	unknown	5'UTR/splice-site	CDS/splice-site	duplication
1484	BRPF1::CPNE9	ENSG00000156983.17::ENSG00000144550.14	HDQP1	SRR8615278	SRR8639187	BREAST	carcinoma (ductal_carcinoma)	primary	arriba	TRUE	TRUE	TRUE	134	TRUE	237	TRUE	89	BRPF1	ENSG00000156983.17	protein_coding	+	+	chr3:9731729-9748019:+	chr3:9732138:+	chr3:9773413-9789703:+	chr3:9773822:+	CPNE9	ENSG00000144550.14	protein_coding	+	+	chr3:9703826-9729908:+	chr3:9725949:+	chr3:9745510-9771592:+	chr3:9767633:+	chr3:9732745,chr3:9732745	chr3:9718287,chr3:9718284	NA	NA	chr3:9774429,chr3:9774429	chr3:9759971,chr3:9759968	NA	NA	sense	sense	unknown	5'UTR/splice-site	CDS/splice-site	duplication
1485	BRPF1::CPNE9	ENSG00000156983.17::ENSG00000144550.14	HDQP1	SRR8615278	SRR8639187	BREAST	carcinoma (ductal_carcinoma)	primary	arriba	TRUE	TRUE	FALSE	NA	TRUE	237	TRUE	89	BRPF1	ENSG00000156983.17	protein_coding	+	+	chr3:9731729-9748019:+	chr3:9732138:+	chr3:9773413-9789703:+	chr3:9773822:+	CPNE9	ENSG00000144550.14	protein_coding	+	+	chr3:9703826-9729908:+	chr3:9729507:+	chr3:9745510-9771592:+	chr3:9771191:+	chr3:9732745,chr3:9732745	chr3:9718287,chr3:9718284	NA	NA	chr3:9774429,chr3:9774429	chr3:9759971,chr3:9759968	NA	NA	sense	sense	unknown	5'UTR/splice-site	CDS/splice-site	duplication
1486	BRPF1::CPNE9	ENSG00000156983.17::ENSG00000144550.14	HDQP1	SRR8615278	SRR8639187	BREAST	carcinoma (ductal_carcinoma)	primary	arriba	TRUE	TRUE	FALSE	NA	TRUE	237	TRUE	89	BRPF1	ENSG00000156983.17	protein_coding	+	+	chr3:9731729-9748019:+	chr3:9732138:+	chr3:9773413-9789703:+	chr3:9773822:+	CPNE9	ENSG00000144550.14	protein_coding	+	+	chr3:9703826-9729908:+	chr3:9726665:+	chr3:9745510-9771592:+	chr3:9768349:+	chr3:9732745,chr3:9732745	chr3:9718287,chr3:9718284	NA	NA	chr3:9774429,chr3:9774429	chr3:9759971,chr3:9759968	NA	NA	sense	sense	unknown	5'UTR/splice-site	CDS/splice-site	duplication
1491	IFIT3::RNLS	ENSG00000119917.15::ENSG00000184719.13	HDQP1	SRR8615278	SRR8639187	BREAST	carcinoma (ductal_carcinoma)	primary	arriba	TRUE	TRUE	FALSE	NA	FALSE	NA	FALSE	NA	IFIT3	ENSG00000119917.15	protein_coding	+	+	chr10:89327307-89377473:+	chr10:89328078:+	chr10:91087064-91137230:+	chr10:91087835:+	RNLS	ENSG00000184719.13	protein_coding	-	+	chr10:88273864-88584530:-	chr10:88569393:+	chr10:90033621-90344287:-	chr10:90329150:+	chr10:89332582,chr10:89332573	chr10:88513891,chr10:88513879	NA	NA	chr10:91092339,chr10:91092330	chr10:90273648,chr10:90273636	NA	NA	sense	antisense	out-of-frame	CDS/splice-site	intron	duplication/5'-5'
1492	DHX36::KCNAB1	ENSG00000174953.14::ENSG00000169282.18	HDQP1	SRR8615278	SRR8639187	BREAST	carcinoma (ductal_carcinoma)	primary	arriba	TRUE	TRUE	TRUE	135	TRUE	239	TRUE	90	DHX36	ENSG00000174953.14	protein_coding	-	-	chr3:154272546-154324487:-	chr3:154324174:-	chr3:153990335-154042276:-	chr3:154041963:-	KCNAB1	ENSG00000169282.18	protein_coding	+	+	chr3:156037701-156539138:+	chr3:156531409:+	chr3:155755490-156256927:+	chr3:156249198:+	chr3:154319265,chr3:154319284	chr3:156528762,chr3:156528743	NA	NA	chr3:154037054,chr3:154037073	chr3:156246551,chr3:156246532	NA	NA	sense	sense	out-of-frame	CDS/splice-site	CDS/splice-site	inversion
1493	DHX36::KCNAB1	ENSG00000174953.14::ENSG00000169282.18	HDQP1	SRR8615278	SRR8639187	BREAST	carcinoma (ductal_carcinoma)	primary	arriba	TRUE	TRUE	FALSE	NA	TRUE	239	TRUE	90	DHX36	ENSG00000174953.14	protein_coding	-	-	chr3:154272546-154324487:-	chr3:154324174:-	chr3:153990335-154042276:-	chr3:154041963:-	KCNAB1	ENSG00000169282.18	protein_coding	+	+	chr3:156037701-156539138:+	chr3:156536658:+	chr3:155755490-156256927:+	chr3:156254447:+	chr3:154319265,chr3:154319284	chr3:156528762,chr3:156528743	NA	NA	chr3:154037054,chr3:154037073	chr3:156246551,chr3:156246532	NA	NA	sense	sense	in-frame	CDS/splice-site	CDS/splice-site	inversion
1494	C21orf91::PARD3	ENSG00000154642.11::ENSG00000148498.17	HDQP1	SRR8615278	SRR8639187	BREAST	carcinoma (ductal_carcinoma)	primary	arriba	TRUE	TRUE	FALSE	NA	FALSE	NA	FALSE	NA	C21orf91	ENSG00000154642.11	protein_coding	-	-	chr21:17788974-17819386:-	chr21:17818192:-	chr21:19161291-19191703:-	chr21:19190509:-	PARD3	ENSG00000148498.17	protein_coding	-	+	chr10:34109560-34815325:-	chr10:34477887:+	chr10:34398488-35104253:-	chr10:34766815:+	chr21:17803088,chr21:17803090	chr10:34477358,chr10:34477356	NA	NA	chr21:19175405,chr21:19175407	chr10:34766286,chr10:34766284	NA	NA	sense	antisense	out-of-frame	CDS/splice-site	intron	translocation/5'-5'
1495	PARD3::C21orf91	ENSG00000148498.17::ENSG00000154642.11	HDQP1	SRR8615278	SRR8639187	BREAST	carcinoma (ductal_carcinoma)	primary	arriba	TRUE	TRUE	FALSE	NA	FALSE	NA	FALSE	NA	PARD3	ENSG00000148498.17	protein_coding	-	-	chr10:34109560-34815325:-	chr10:34516979:-	chr10:34398488-35104253:-	chr10:34805907:-	C21orf91	ENSG00000154642.11	protein_coding	-	-	chr21:17788974-17819386:-	chr21:17797118:-	chr21:19161291-19191703:-	chr21:19169435:-	chr10:34477356,chr10:34477356,chr10:34477356,chr10:34477356,chr10:34477356,chr10:34477356,chr10:34477356,chr10:34477356	chr21:17803159,chr21:17803160,chr21:17803170,chr21:17803101,chr21:17803111,chr21:17803143,chr21:17803154,chr21:17803156	NA	NA	chr10:34766284,chr10:34766284,chr10:34766284,chr10:34766284,chr10:34766284,chr10:34766284,chr10:34766284,chr10:34766284	chr21:19175476,chr21:19175477,chr21:19175487,chr21:19175418,chr21:19175428,chr21:19175460,chr21:19175471,chr21:19175473	NA	NA	sense	sense	in-frame	CDS/splice-site	CDS/splice-site	translocation
1496	NBEAL1::RUFY4	ENSG00000144426.19::ENSG00000188282.13	HDQP1	SRR8615278	SRR8639187	BREAST	carcinoma (ductal_carcinoma)	primary	arriba	TRUE	TRUE	TRUE	136	TRUE	240	TRUE	91	NBEAL1	ENSG00000144426.19	protein_coding	+	+	chr2:203014608-203226378:+	chr2:203166297:+	chr2:203879331-204091101:+	chr2:204031020:+	RUFY4	ENSG00000188282.13	protein_coding	+	+	chr2:218034960-218090584:+	chr2:218072374:+	chr2:218899683-218955307:+	chr2:218937097:+	chr2:203167157,chr2:203167153	chr2:218072070,chr2:218072063	NA	NA	chr2:204031880,chr2:204031876	chr2:218936793,chr2:218936786	NA	NA	sense	sense	out-of-frame	CDS/splice-site	CDS/splice-site	deletion
1497	NBEAL1::RUFY4	ENSG00000144426.19::ENSG00000188282.13	HDQP1	SRR8615278	SRR8639187	BREAST	carcinoma (ductal_carcinoma)	primary	arriba	TRUE	TRUE	FALSE	NA	TRUE	240	TRUE	91	NBEAL1	ENSG00000144426.19	protein_coding	+	+	chr2:203014608-203226378:+	chr2:203166297:+	chr2:203879331-204091101:+	chr2:204031020:+	RUFY4	ENSG00000188282.13	protein_coding	+	+	chr2:218034960-218090584:+	chr2:218073243:+	chr2:218899683-218955307:+	chr2:218937966:+	chr2:203167157,chr2:203167153	chr2:218072070,chr2:218072063	NA	NA	chr2:204031880,chr2:204031876	chr2:218936793,chr2:218936786	NA	NA	sense	sense	out-of-frame	CDS/splice-site	CDS/splice-site	deletion
1498	CUX1::ZFHX3	ENSG00000257923.12::ENSG00000140836.17	HDQP1	SRR8615278	SRR8639187	BREAST	carcinoma (ductal_carcinoma)	primary	arriba	TRUE	FALSE	FALSE	NA	FALSE	NA	FALSE	NA	CUX1	ENSG00000257923.12	protein_coding	+	+	chr7:101815904-102283958:+	chr7:101916225:+	chr7:101459184-101927250:+	chr7:101559505:+	ZFHX3	ENSG00000140836.17	protein_coding	-	+	chr16:72782885-73891871:-	chr16:73540718:+	chr16:72816784-73925770:-	chr16:73574617:+	NA	NA	NA	NA	NA	NA	NA	NA	sense	antisense	out-of-frame	CDS/splice-site	intron	translocation/5'-5'
1499	MSI2::SCPEP1	ENSG00000153944.12::ENSG00000121064.13	HDQP1	SRR8615278	SRR8639187	BREAST	carcinoma (ductal_carcinoma)	primary	arriba	TRUE	TRUE	TRUE	137	TRUE	241	TRUE	92	MSI2	ENSG00000153944.12	protein_coding	+	+	chr17:57255851-57684689:+	chr17:57262192:+	chr17:55333212-55762050:+	chr17:55339553:+	SCPEP1	ENSG00000121064.13	protein_coding	+	+	chr17:56978129-57006768:+	chr17:57000855:+	chr17:55055490-55084129:+	chr17:55078216:+	chr17:57288239,chr17:57288238	chr17:57000078,chr17:57000068	NA	NA	chr17:55365600,chr17:55365599	chr17:55077439,chr17:55077429	NA	NA	sense	sense	out-of-frame	CDS/splice-site	CDS/splice-site	duplication
1500	MSI2::SCPEP1	ENSG00000153944.12::ENSG00000121064.13	HDQP1	SRR8615278	SRR8639187	BREAST	carcinoma (ductal_carcinoma)	primary	arriba	TRUE	TRUE	FALSE	NA	TRUE	241	TRUE	92	MSI2	ENSG00000153944.12	protein_coding	+	+	chr17:57255851-57684689:+	chr17:57263569:+	chr17:55333212-55762050:+	chr17:55340930:+	SCPEP1	ENSG00000121064.13	protein_coding	+	+	chr17:56978129-57006768:+	chr17:57000855:+	chr17:55055490-55084129:+	chr17:55078216:+	chr17:57288239,chr17:57288238	chr17:57000078,chr17:57000068	NA	NA	chr17:55365600,chr17:55365599	chr17:55077439,chr17:55077429	NA	NA	sense	sense	unknown	3'UTR/splice-site	CDS/splice-site	duplication
1501	PARD3::ENSG00000244676	ENSG00000148498.17::ENSG00000244676.5	HDQP1	SRR8615278	SRR8639187	BREAST	carcinoma (ductal_carcinoma)	primary	arriba	TRUE	TRUE	FALSE	NA	FALSE	NA	FALSE	NA	PARD3	ENSG00000148498.17	protein_coding	-	-	chr10:34109560-34815325:-	chr10:34516979:-	chr10:34398488-35104253:-	chr10:34805907:-	ENSG00000244676	ENSG00000244676.5	lncRNA	+	+	chr21:17793488-17810845:+	chr21:17810495:+	chr21:19165805-19183162:+	chr21:19182812:+	chr10:34477356,chr10:34477358	chr21:17803090,chr21:17803088	NA	NA	chr10:34766284,chr10:34766286	chr21:19175407,chr21:19175405	NA	NA	sense	sense	out-of-frame	CDS/splice-site	exon/splice-site	translocation
1502	EVPL::SRP68	ENSG00000167880.8::ENSG00000167881.15	HDQP1	SRR8615278	SRR8639187	BREAST	carcinoma (ductal_carcinoma)	primary	arriba	TRUE	TRUE	TRUE	138	FALSE	NA	FALSE	NA	EVPL	ENSG00000167880.8	protein_coding	-	-	chr17:76004502-76027306:-	chr17:76027101:-	chr17:74000583-74023387:-	chr17:74023182:-	SRP68	ENSG00000167881.15	protein_coding	-	-	chr17:76038775-76072517:-	chr17:76050526:-	chr17:74034856-74068598:-	chr17:74046607:-	chr17:76024419,chr17:76024426,chr17:76024423	chr17:76054837,chr17:76054838,chr17:76054838	NA	NA	chr17:74020500,chr17:74020507,chr17:74020504	chr17:74050918,chr17:74050919,chr17:74050919	NA	NA	sense	sense	out-of-frame	CDS/splice-site	CDS/splice-site	duplication
1503	ZFAND3::BTBD9	ENSG00000156639.12::ENSG00000183826.19	HDQP1	SRR8615278	SRR8639187	BREAST	carcinoma (ductal_carcinoma)	primary	arriba	TRUE	TRUE	FALSE	NA	FALSE	NA	FALSE	NA	ZFAND3	ENSG00000156639.12	protein_coding	+	+	chr6:37819727-38154624:+	chr6:38082457:+	chr6:37787503-38122400:+	chr6:38050233:+	BTBD9	ENSG00000183826.19	protein_coding	-	+	chr6:38168451-38640148:-	chr6:38478458:+	chr6:38136227-38607924:-	chr6:38446234:+	chr6:38088369,chr6:38088367	chr6:38465780,chr6:38465775	NA	NA	chr6:38056145,chr6:38056143	chr6:38433556,chr6:38433551	NA	NA	sense	antisense	out-of-frame	CDS/splice-site	intron	deletion/read-through/5'-5'
1504	ROCK1::STS	ENSG00000067900.9::ENSG00000101846.9	HDQP1	SRR8615278	SRR8639187	BREAST	carcinoma (ductal_carcinoma)	primary	arriba	TRUE	FALSE	FALSE	NA	FALSE	NA	FALSE	NA	ROCK1	ENSG00000067900.9	protein_coding	-	-	chr18:20944612-21111813:-	chr18:21070532:-	chr18:18524573-18691774:-	chr18:18650493:-	STS	ENSG00000101846.9	protein_coding	+	-	chrX:7147237-7804358:+	chrX:7521147:-	chrX:7065278-7772399:+	chrX:7439188:-	NA	NA	NA	NA	NA	NA	NA	NA	sense	antisense	out-of-frame	CDS/splice-site	intron	translocation/5'-5'
1505	IQGAP3::BCAN-AS2	ENSG00000183856.11::ENSG00000229953.1	HDQP1	SRR8615278	SRR8639187	BREAST	carcinoma (ductal_carcinoma)	primary	arriba	TRUE	TRUE	FALSE	NA	FALSE	NA	FALSE	NA	IQGAP3	ENSG00000183856.11	protein_coding	-	-	chr1:156525405-156572604:-	chr1:156560934:-	chr1:156495197-156542396:-	chr1:156530726:-	BCAN-AS2	ENSG00000229953.1	lncRNA	-	-	chr1:156646507-156661424:-	chr1:156647154:-	chr1:156616299-156631216:-	chr1:156616946:-	chr1:156559496,chr1:156559502	chr1:156654971,chr1:156654974	NA	NA	chr1:156529288,chr1:156529294	chr1:156624763,chr1:156624766	NA	NA	sense	sense	out-of-frame	CDS/splice-site	exon/splice-site	duplication
1506	TBCB::WDR62	ENSG00000105254.12::ENSG00000075702.19	HDQP1	SRR8615278	SRR8639187	BREAST	carcinoma (ductal_carcinoma)	primary	arriba	TRUE	TRUE	TRUE	139	TRUE	242	TRUE	93	TBCB	ENSG00000105254.12	protein_coding	+	+	chr19:36114289-36125947:+	chr19:36121718:+	chr19:36605191-36616849:+	chr19:36612620:+	WDR62	ENSG00000075702.19	protein_coding	+	+	chr19:36054649-36105108:+	chr19:36099399:+	chr19:36545551-36596010:+	chr19:36590301:+	chr19:36124562,chr19:36124562,chr19:36124560	chr19:36098168,chr19:36097650,chr19:36098163	NA	NA	chr19:36615464,chr19:36615464,chr19:36615462	chr19:36589070,chr19:36588552,chr19:36589065	NA	NA	sense	sense	out-of-frame	CDS/splice-site	CDS/splice-site	duplication
1507	TBCB::WDR62	ENSG00000105254.12::ENSG00000075702.19	HDQP1	SRR8615278	SRR8639187	BREAST	carcinoma (ductal_carcinoma)	primary	arriba	TRUE	TRUE	FALSE	NA	TRUE	242	TRUE	93	TBCB	ENSG00000105254.12	protein_coding	+	+	chr19:36114289-36125947:+	chr19:36122173:+	chr19:36605191-36616849:+	chr19:36613075:+	WDR62	ENSG00000075702.19	protein_coding	+	+	chr19:36054649-36105108:+	chr19:36099399:+	chr19:36545551-36596010:+	chr19:36590301:+	chr19:36124562,chr19:36124562,chr19:36124560	chr19:36098168,chr19:36097650,chr19:36098163	NA	NA	chr19:36615464,chr19:36615464,chr19:36615462	chr19:36589070,chr19:36588552,chr19:36589065	NA	NA	sense	sense	unknown	exon/splice-site	CDS/splice-site	duplication
1508	TBCB::WDR62	ENSG00000105254.12::ENSG00000075702.19	HDQP1	SRR8615278	SRR8639187	BREAST	carcinoma (ductal_carcinoma)	primary	arriba	TRUE	TRUE	FALSE	NA	TRUE	242	TRUE	93	TBCB	ENSG00000105254.12	protein_coding	+	+	chr19:36114289-36125947:+	chr19:36121669:+	chr19:36605191-36616849:+	chr19:36612571:+	WDR62	ENSG00000075702.19	protein_coding	+	+	chr19:36054649-36105108:+	chr19:36099399:+	chr19:36545551-36596010:+	chr19:36590301:+	chr19:36124562,chr19:36124562,chr19:36124560	chr19:36098168,chr19:36097650,chr19:36098163	NA	NA	chr19:36615464,chr19:36615464,chr19:36615462	chr19:36589070,chr19:36588552,chr19:36589065	NA	NA	sense	sense	in-frame	CDS/splice-site	CDS/splice-site	duplication
1510	LINC01036::CHODL-AS1	ENSG00000230426.5::ENSG00000231755.1	HDQP1	SRR8615278	SRR8639187	BREAST	carcinoma (ductal_carcinoma)	primary	arriba	TRUE	TRUE	FALSE	NA	TRUE	243	TRUE	94	LINC01036	ENSG00000230426.5	lncRNA	+	+	chr1:187070700-187687674:+	chr1:187073024:+	chr1:187039832-187656806:+	chr1:187042156:+	CHODL-AS1	ENSG00000231755.1	lncRNA	-	-	chr21:17835016-17885608:-	chr21:17840653:-	chr21:19207333-19257925:-	chr21:19212970:-	chr1:187286362,chr1:187286362,chr1:187286362	chr21:17850608,chr21:17850612,chr21:17850571	NA	NA	chr1:187255494,chr1:187255494,chr1:187255494	chr21:19222925,chr21:19222929,chr21:19222888	NA	NA	sense	sense	unknown	exon/splice-site	exon/splice-site	translocation
1511	LINC01036::CHODL-AS1	ENSG00000230426.5::ENSG00000231755.1	HDQP1	SRR8615278	SRR8639187	BREAST	carcinoma (ductal_carcinoma)	primary	arriba	TRUE	TRUE	FALSE	NA	TRUE	243	TRUE	94	LINC01036	ENSG00000230426.5	lncRNA	+	+	chr1:187070700-187687674:+	chr1:187092946:+	chr1:187039832-187656806:+	chr1:187062078:+	CHODL-AS1	ENSG00000231755.1	lncRNA	-	-	chr21:17835016-17885608:-	chr21:17840653:-	chr21:19207333-19257925:-	chr21:19212970:-	chr1:187286362,chr1:187286362,chr1:187286362	chr21:17850608,chr21:17850612,chr21:17850571	NA	NA	chr1:187255494,chr1:187255494,chr1:187255494	chr21:19222925,chr21:19222929,chr21:19222888	NA	NA	sense	sense	unknown	exon/splice-site	exon/splice-site	translocation
1512	LINC01036::CHODL-AS1	ENSG00000230426.5::ENSG00000231755.1	HDQP1	SRR8615278	SRR8639187	BREAST	carcinoma (ductal_carcinoma)	primary	arriba	TRUE	TRUE	FALSE	NA	TRUE	243	TRUE	94	LINC01036	ENSG00000230426.5	lncRNA	+	+	chr1:187070700-187687674:+	chr1:187255122:+	chr1:187039832-187656806:+	chr1:187224254:+	CHODL-AS1	ENSG00000231755.1	lncRNA	-	-	chr21:17835016-17885608:-	chr21:17840653:-	chr21:19207333-19257925:-	chr21:19212970:-	chr1:187286362,chr1:187286362,chr1:187286362	chr21:17850608,chr21:17850612,chr21:17850571	NA	NA	chr1:187255494,chr1:187255494,chr1:187255494	chr21:19222925,chr21:19222929,chr21:19222888	NA	NA	sense	sense	unknown	exon/splice-site	exon/splice-site	translocation
1513	CUX1::LINC01568	ENSG00000257923.12::ENSG00000258779.8	HDQP1	SRR8615278	SRR8639187	BREAST	carcinoma (ductal_carcinoma)	primary	arriba	TRUE	FALSE	FALSE	NA	FALSE	NA	FALSE	NA	CUX1	ENSG00000257923.12	protein_coding	+	+	chr7:101815904-102283958:+	chr7:101916225:+	chr7:101459184-101927250:+	chr7:101559505:+	LINC01568	ENSG00000258779.8	lncRNA	+	+	chr16:73386771-73504954:+	chr16:73504241:+	chr16:73420670-73538853:+	chr16:73538140:+	NA	NA	NA	NA	NA	NA	NA	NA	sense	sense	out-of-frame	CDS/splice-site	exon/splice-site	translocation
1516	EML4::PKDCC	ENSG00000143924.19::ENSG00000162878.13	HDQP1	SRR8615278	SRR8639187	BREAST	carcinoma (ductal_carcinoma)	primary	arriba	TRUE	TRUE	FALSE	NA	FALSE	NA	FALSE	NA	EML4	ENSG00000143924.19	protein_coding	+	+	chr2:42169353-42332548:+	chr2:42169636:+	chr2:42396493-42559688:+	chr2:42396776:+	PKDCC	ENSG00000162878.13	protein_coding	+	+	chr2:42048021-42058517:+	chr2:42055286:+	chr2:42275161-42285657:+	chr2:42282426:+	chr2:42177885,chr2:42177886	chr2:42055228,chr2:42055226	NA	NA	chr2:42405025,chr2:42405026	chr2:42282368,chr2:42282366	NA	NA	sense	sense	in-frame	CDS/splice-site	CDS/splice-site	duplication
1517	IGHMBP2::SPTBN2	ENSG00000132740.10::ENSG00000173898.15	HDQP1	SRR8615278	SRR8639187	BREAST	carcinoma (ductal_carcinoma)	primary	arriba	TRUE	TRUE	FALSE	NA	FALSE	NA	FALSE	NA	IGHMBP2	ENSG00000132740.10	protein_coding	+	+	chr11:68903863-68940602:+	chr11:68917883:+	chr11:68671331-68708070:+	chr11:68685351:+	SPTBN2	ENSG00000173898.15	protein_coding	-	-	chr11:66682497-66744670:-	chr11:66721262:-	chr11:66449968-66512141:-	chr11:66488733:-	chr11:68923065	chr11:66728574	NA	NA	chr11:68690533	chr11:66496045	NA	NA	sense	sense	out-of-frame	CDS/splice-site	5'UTR/splice-site	inversion
1518	MBNL1::ENSG00000289884	ENSG00000152601.18::ENSG00000289884.1	HDQP1	SRR8615278	SRR8639187	BREAST	carcinoma (ductal_carcinoma)	primary	arriba	TRUE	TRUE	FALSE	NA	FALSE	NA	FALSE	NA	MBNL1	ENSG00000152601.18	protein_coding	+	+	chr3:152243828-152465780:+	chr3:152300367:+	chr3:151961617-152183569:+	chr3:152018156:+	ENSG00000289884	ENSG00000289884.1	lncRNA	+	+	chr3:164451246-164687874:+	chr3:164563167:+	chr3:164169034-164405662:+	chr3:164280955:+	chr3:152348843,chr3:152348836	chr3:164551439,chr3:164551429	NA	NA	chr3:152066632,chr3:152066625	chr3:164269227,chr3:164269217	NA	NA	sense	sense	out-of-frame	CDS/splice-site	intron	deletion
1519	GAN::BCO1	ENSG00000261609.8::ENSG00000135697.10	HDQP1	SRR8615278	SRR8639187	BREAST	carcinoma (ductal_carcinoma)	primary	arriba	TRUE	TRUE	TRUE	141	TRUE	244	TRUE	95	GAN	ENSG00000261609.8	protein_coding	+	+	chr16:81314944-81390809:+	chr16:81315280:+	chr16:81348549-81424414:+	chr16:81348885:+	BCO1	ENSG00000135697.10	protein_coding	+	+	chr16:81238689-81291142:+	chr16:81264640:+	chr16:81272294-81324747:+	chr16:81298245:+	chr16:81322653,chr16:81322653	chr16:81262389,chr16:81262386	NA	NA	chr16:81356258,chr16:81356258	chr16:81295994,chr16:81295991	NA	NA	sense	sense	out-of-frame	CDS/splice-site	CDS/splice-site	duplication
1520	GAN::BCO1	ENSG00000261609.8::ENSG00000135697.10	HDQP1	SRR8615278	SRR8639187	BREAST	carcinoma (ductal_carcinoma)	primary	arriba	TRUE	TRUE	TRUE	142	TRUE	244	TRUE	95	GAN	ENSG00000261609.8	protein_coding	+	+	chr16:81314944-81390809:+	chr16:81315280:+	chr16:81348549-81424414:+	chr16:81348885:+	BCO1	ENSG00000135697.10	protein_coding	+	+	chr16:81238689-81291142:+	chr16:81267908:+	chr16:81272294-81324747:+	chr16:81301513:+	chr16:81322653,chr16:81322653	chr16:81262389,chr16:81262386	NA	NA	chr16:81356258,chr16:81356258	chr16:81295994,chr16:81295991	NA	NA	sense	sense	out-of-frame	CDS/splice-site	CDS/splice-site	duplication
1521	ZNF407::DMD	ENSG00000215421.10::ENSG00000198947.18	HDQP1	SRR8615278	SRR8639187	BREAST	carcinoma (ductal_carcinoma)	primary	arriba	TRUE	TRUE	FALSE	NA	FALSE	NA	FALSE	NA	ZNF407	ENSG00000215421.10	protein_coding	+	+	chr18:74597870-75065671:+	chr18:74641122:+	chr18:72265106-72777627:+	chr18:72353078:+	DMD	ENSG00000198947.18	protein_coding	-	-	chrX:31097677-33339609:-	chrX:32699293:-	chrX:31115794-33357726:-	chrX:32717410:-	chr18:74662950,chr18:74662949	chrX:32763161,chrX:32763162	NA	NA	chr18:72374906,chr18:72374905	chrX:32781278,chrX:32781279	NA	NA	sense	sense	out-of-frame	CDS/splice-site	CDS/splice-site	translocation
1523	FAM151B-DT::DHFR	ENSG00000249042.6::ENSG00000228716.7	HDQP1	SRR8615278	SRR8639187	BREAST	carcinoma (ductal_carcinoma)	primary	arriba	TRUE	TRUE	FALSE	NA	FALSE	NA	FALSE	NA	FAM151B-DT	ENSG00000249042.6	lncRNA	-	-	chr5:80411231-80488095:-	chr5:80485466:-	chr5:79707050-79783914:-	chr5:79781285:-	DHFR	ENSG00000228716.7	protein_coding	-	-	chr5:80626226-80654983:-	chr5:80638009:-	chr5:79922045-79950802:-	chr5:79933828:-	chr5:80454829,chr5:80454834	chr5:80644953,chr5:80644955	NA	NA	chr5:79750648,chr5:79750653	chr5:79940772,chr5:79940774	NA	NA	sense	sense	unknown	exon/splice-site	CDS/splice-site	duplication
1524	URB2::DMD	ENSG00000135763.10::ENSG00000198947.18	HDQP1	SRR8615278	SRR8639187	BREAST	carcinoma (ductal_carcinoma)	primary	arriba	TRUE	TRUE	FALSE	NA	FALSE	NA	FALSE	NA	URB2	ENSG00000135763.10	protein_coding	+	+	chr1:229626247-229660200:+	chr1:229638247:+	chr1:229761994-229795947:+	chr1:229773994:+	DMD	ENSG00000198947.18	protein_coding	-	+	chrX:31097677-33339609:-	chrX:33048953:+	chrX:31115794-33357726:-	chrX:33067070:+	chr1:229639108	chrX:33001770	NA	NA	chr1:229774855	chrX:33019887	NA	NA	sense	antisense	out-of-frame	CDS/splice-site	intron	translocation/5'-5'
1540	PIGU::NCOA6	ENSG00000101464.11::ENSG00000198646.14	HDQP1	SRR8615278	SRR8639187	BREAST	carcinoma (ductal_carcinoma)	primary	arriba	TRUE	TRUE	FALSE	NA	TRUE	248	TRUE	96	PIGU	ENSG00000101464.11	protein_coding	-	-	chr20:34560542-34698790:-	chr20:34657180:-	chr20:33148346-33286594:-	chr20:33244984:-	NCOA6	ENSG00000198646.14	protein_coding	-	-	chr20:34689097-34825651:-	chr20:34697246:-	chr20:33276901-33413454:-	chr20:33285050:-	chr20:34645874,chr20:34645878	chr20:34706588,chr20:34706589	NA	NA	chr20:33233678,chr20:33233682	chr20:33294392,chr20:33294393	NA	NA	sense	sense	out-of-frame	CDS/splice-site	exon/splice-site	duplication
1541	PIGU::NCOA6	ENSG00000101464.11::ENSG00000198646.14	HDQP1	SRR8615278	SRR8639187	BREAST	carcinoma (ductal_carcinoma)	primary	arriba	TRUE	TRUE	FALSE	NA	TRUE	248	TRUE	96	PIGU	ENSG00000101464.11	protein_coding	-	-	chr20:34560542-34698790:-	chr20:34657180:-	chr20:33148346-33286594:-	chr20:33244984:-	NCOA6	ENSG00000198646.14	protein_coding	-	-	chr20:34689097-34825651:-	chr20:34697243:-	chr20:33276901-33413454:-	chr20:33285047:-	chr20:34645874,chr20:34645878	chr20:34706588,chr20:34706589	NA	NA	chr20:33233678,chr20:33233682	chr20:33294392,chr20:33294393	NA	NA	sense	sense	out-of-frame	CDS/splice-site	CDS/splice-site	duplication
1543	EMP1::FAM234B	ENSG00000134531.10::ENSG00000084444.14	HDQP1	SRR8615278	SRR8639187	BREAST	carcinoma (ductal_carcinoma)	primary	arriba	TRUE	TRUE	FALSE	NA	FALSE	NA	FALSE	NA	EMP1	ENSG00000134531.10	protein_coding	+	+	chr12:13196723-13219941:+	chr12:13196872:+	chr12:13349657-13372875:+	chr12:13349806:+	FAM234B	ENSG00000084444.14	protein_coding	+	+	chr12:13044381-13142521:+	chr12:13122014:+	chr12:13197315-13295455:+	chr12:13274948:+	chr12:13208845,chr12:13208843	chr12:13119758,chr12:13119753	NA	NA	chr12:13361779,chr12:13361777	chr12:13272692,chr12:13272687	NA	NA	sense	sense	unknown	5'UTR/splice-site	intron	duplication
1552	RAD9A::RBM4	ENSG00000172613.8::ENSG00000173933.21	HDQP1	SRR8615278	SRR8639187	BREAST	carcinoma (ductal_carcinoma)	primary	arriba	TRUE	TRUE	FALSE	NA	FALSE	NA	FALSE	NA	RAD9A	ENSG00000172613.8	protein_coding	+	+	chr11:67317871-67398410:+	chr11:67321333:+	chr11:67085342-67165881:+	chr11:67088804:+	RBM4	ENSG00000173933.21	protein_coding	+	+	chr11:66638667-66668374:+	chr11:66665856:+	chr11:66406138-66435845:+	chr11:66433327:+	chr11:67359805,chr11:67359806,chr11:67359729	chr11:66659290,chr11:66659288,chr11:66659462	NA	NA	chr11:67127276,chr11:67127277,chr11:67127200	chr11:66426761,chr11:66426759,chr11:66426933	NA	NA	sense	sense	unknown	exon/splice-site	CDS/splice-site	duplication
1559	IQGAP3::BCAN	ENSG00000183856.11::ENSG00000132692.19	HDQP1	SRR8615278	SRR8639187	BREAST	carcinoma (ductal_carcinoma)	primary	arriba	TRUE	TRUE	FALSE	NA	FALSE	NA	FALSE	NA	IQGAP3	ENSG00000183856.11	protein_coding	-	-	chr1:156525405-156572604:-	chr1:156560934:-	chr1:156495197-156542396:-	chr1:156530726:-	BCAN	ENSG00000132692.19	protein_coding	+	-	chr1:156641390-156659532:+	chr1:156647154:-	chr1:156611182-156629324:+	chr1:156616946:-	chr1:156559496,chr1:156559502	chr1:156654971,chr1:156654974	NA	NA	chr1:156529288,chr1:156529294	chr1:156624763,chr1:156624766	NA	NA	sense	antisense	out-of-frame	CDS/splice-site	CDS	duplication/5'-5'
1561	VCL::ADK	ENSG00000035403.18::ENSG00000156110.15	HDQP1	SRR8615278	SRR8639187	BREAST	carcinoma (ductal_carcinoma)	primary	arriba	TRUE	FALSE	FALSE	NA	TRUE	251	FALSE	NA	VCL	ENSG00000035403.18	protein_coding	+	+	chr10:73995193-74121363:+	chr10:74074903:+	chr10:75754951-75881121:+	chr10:75834661:+	ADK	ENSG00000156110.15	protein_coding	+	+	chr10:74151202-74709963:+	chr10:74394141:+	chr10:75910960-76469721:+	chr10:76153899:+	NA	NA	NA	NA	NA	NA	NA	NA	sense	sense	in-frame	CDS/splice-site	CDS/splice-site	deletion/read-through
1565	HSDL2-AS1::PTBP3	ENSG00000230185.7::ENSG00000119314.16	HDQP1	SRR8615278	SRR8639187	BREAST	carcinoma (ductal_carcinoma)	primary	arriba	TRUE	TRUE	FALSE	NA	TRUE	252	TRUE	97	HSDL2-AS1	ENSG00000230185.7	lncRNA	-	-	chr9:112399512-112487204:-	chr9:112486390:-	chr9:115161792-115249484:-	chr9:115248670:-	PTBP3	ENSG00000119314.16	protein_coding	-	-	chr9:112217716-112333664:-	chr9:112228472:-	chr9:114979996-115095944:-	chr9:114990752:-	chr9:112420133,chr9:112420468,chr9:112420471	chr9:112232495,chr9:112232495,chr9:112232495	NA	NA	chr9:115182413,chr9:115182748,chr9:115182751	chr9:114994775,chr9:114994775,chr9:114994775	NA	NA	sense	sense	unknown	exon/splice-site	CDS/splice-site	deletion/read-through
1566	HSDL2-AS1::PTBP3	ENSG00000230185.7::ENSG00000119314.16	HDQP1	SRR8615278	SRR8639187	BREAST	carcinoma (ductal_carcinoma)	primary	arriba	TRUE	TRUE	FALSE	NA	TRUE	252	TRUE	97	HSDL2-AS1	ENSG00000230185.7	lncRNA	-	-	chr9:112399512-112487204:-	chr9:112486390:-	chr9:115161792-115249484:-	chr9:115248670:-	PTBP3	ENSG00000119314.16	protein_coding	-	-	chr9:112217716-112333664:-	chr9:112231413:-	chr9:114979996-115095944:-	chr9:114993693:-	chr9:112420133,chr9:112420468,chr9:112420471	chr9:112232495,chr9:112232495,chr9:112232495	NA	NA	chr9:115182413,chr9:115182748,chr9:115182751	chr9:114994775,chr9:114994775,chr9:114994775	NA	NA	sense	sense	unknown	exon/splice-site	CDS/splice-site	deletion/read-through
1574	NUP210::HDAC11	ENSG00000132182.13::ENSG00000163517.15	HCT15	SRR8615281	SRR8639146	LARGE_INTESTINE	carcinoma (adenocarcinoma)	primary	arriba	TRUE	TRUE	FALSE	NA	FALSE	NA	FALSE	NA	NUP210	ENSG00000132182.13	protein_coding	-	-	chr3:13316235-13420322:-	chr3:13365946:-	chr3:13357735-13461822:-	chr3:13407446:-	HDAC11	ENSG00000163517.15	protein_coding	+	-	chr3:13479724-13506424:+	chr3:13488237:-	chr3:13521224-13547924:+	chr3:13529737:-	chr3:13365688,chr3:13365696	chr3:13489018,chr3:13489020	NA	NA	chr3:13407188,chr3:13407196	chr3:13530518,chr3:13530520	NA	NA	sense	antisense	out-of-frame	CDS/splice-site	intron	duplication/5'-5'
1577	PLAUR::LYPD5	ENSG00000011422.12::ENSG00000159871.15	HCT15	SRR8615281	SRR8639146	LARGE_INTESTINE	carcinoma (adenocarcinoma)	primary	arriba	TRUE	TRUE	TRUE	144	TRUE	253	FALSE	NA	PLAUR	ENSG00000011422.12	protein_coding	-	-	chr19:43646095-43670547:-	chr19:43652225:-	chr19:44150247-44174699:-	chr19:44156377:-	LYPD5	ENSG00000159871.15	protein_coding	-	-	chr19:43785874-43827206:-	chr19:43799834:-	chr19:44290026-44331358:-	chr19:44303986:-	chr19:43650635	chr19:43822296	NA	NA	chr19:44154787	chr19:44326448	NA	NA	sense	sense	in-frame	CDS/splice-site	CDS/splice-site	duplication
1580	MGRN1::C16orf96	ENSG00000102858.13::ENSG00000205832.8	HCT15	SRR8615281	SRR8639146	LARGE_INTESTINE	carcinoma (adenocarcinoma)	primary	arriba	TRUE	TRUE	TRUE	146	FALSE	NA	FALSE	NA	MGRN1	ENSG00000102858.13	protein_coding	+	+	chr16:4616493-4690974:+	chr16:4625048:+	chr16:4666494-4740975:+	chr16:4675049:+	C16orf96	ENSG00000205832.8	protein_coding	+	+	chr16:4556340-4600758:+	chr16:4571561:+	chr16:4606341-4650759:+	chr16:4621562:+	chr16:4646646,chr16:4646646,chr16:4646646,chr16:4646647	chr16:4568078,chr16:4567879,chr16:4568075,chr16:4568076	NA	NA	chr16:4696647,chr16:4696647,chr16:4696647,chr16:4696648	chr16:4618079,chr16:4617880,chr16:4618076,chr16:4618077	NA	NA	sense	sense	out-of-frame	CDS/splice-site	CDS/splice-site	duplication
1581	NT5DC1::FRK	ENSG00000178425.14::ENSG00000111816.8	HCT15	SRR8615281	SRR8639146	LARGE_INTESTINE	carcinoma (adenocarcinoma)	primary	arriba	TRUE	TRUE	TRUE	147	FALSE	NA	FALSE	NA	NT5DC1	ENSG00000178425.14	protein_coding	+	+	chr6:116100851-116249497:+	chr6:116117945:+	chr6:116422014-116570660:+	chr6:116439108:+	FRK	ENSG00000111816.8	protein_coding	-	-	chr6:115931149-116060891:-	chr6:115968739:-	chr6:116252312-116382054:-	chr6:116289902:-	chr6:116128212,chr6:116128210	chr6:115991195,chr6:115991197	NA	NA	chr6:116449375,chr6:116449373	chr6:116312358,chr6:116312360	NA	NA	sense	sense	in-frame	CDS/splice-site	CDS/splice-site	inversion
1584	CEP97::PDCL3P4	ENSG00000182504.12::ENSG00000244119.2	HCT15	SRR8615281	SRR8639146	LARGE_INTESTINE	carcinoma (adenocarcinoma)	primary	arriba	TRUE	TRUE	FALSE	NA	TRUE	256	TRUE	98	CEP97	ENSG00000182504.12	protein_coding	+	+	chr3:101724534-101770562:+	chr3:101727541:+	chr3:101443378-101489406:+	chr3:101446385:+	PDCL3P4	ENSG00000244119.2	transcribed_processed_pseudogene	+	+	chr3:101686827-101713301:+	chr3:101709009:+	chr3:101405671-101432145:+	chr3:101427853:+	chr3:101727915,chr3:101727914	chr3:101701934,chr3:101701930	NA	NA	chr3:101446759,chr3:101446758	chr3:101420778,chr3:101420774	NA	NA	sense	sense	out-of-frame	CDS/splice-site	intron	duplication
1585	CEP97::PDCL3P4	ENSG00000182504.12::ENSG00000244119.2	HCT15	SRR8615281	SRR8639146	LARGE_INTESTINE	carcinoma (adenocarcinoma)	primary	arriba	TRUE	TRUE	FALSE	NA	TRUE	256	TRUE	98	CEP97	ENSG00000182504.12	protein_coding	+	+	chr3:101724534-101770562:+	chr3:101727541:+	chr3:101443378-101489406:+	chr3:101446385:+	PDCL3P4	ENSG00000244119.2	transcribed_processed_pseudogene	+	+	chr3:101686827-101713301:+	chr3:101709202:+	chr3:101405671-101432145:+	chr3:101428046:+	chr3:101727915,chr3:101727914	chr3:101701934,chr3:101701930	NA	NA	chr3:101446759,chr3:101446758	chr3:101420778,chr3:101420774	NA	NA	sense	sense	out-of-frame	CDS/splice-site	exon/splice-site	duplication
1586	GGA3::NUP85	ENSG00000125447.18::ENSG00000125450.11	HCT15	SRR8615281	SRR8639146	LARGE_INTESTINE	carcinoma (adenocarcinoma)	primary	arriba	TRUE	TRUE	TRUE	149	TRUE	257	TRUE	99	GGA3	ENSG00000125447.18	protein_coding	-	-	chr17:75236599-75262363:-	chr17:75244619:-	chr17:73232694-73258444:-	chr17:73240700:-	NUP85	ENSG00000125450.11	protein_coding	+	+	chr17:75205659-75235758:+	chr17:75225103:+	chr17:73201754-73231853:+	chr17:73221198:+	chr17:75244607,chr17:75244601,chr17:75244598,chr17:75244338,chr17:75244364	chr17:75223196,chr17:75223196,chr17:75223196,chr17:75224102,chr17:75224167	chr17:75244661,chr17:75244660	chr17:75223196,chr17:75223196	chr17:73240688,chr17:73240682,chr17:73240679,chr17:73240419,chr17:73240445	chr17:73219291,chr17:73219291,chr17:73219291,chr17:73220197,chr17:73220262	chr17:73240742,chr17:73240741	chr17:73219291,chr17:73219291	sense	sense	in-frame	CDS/splice-site	CDS/splice-site	inversion
1587	GGA3::NUP85	ENSG00000125447.18::ENSG00000125450.11	HCT15	SRR8615281	SRR8639146	LARGE_INTESTINE	carcinoma (adenocarcinoma)	primary	arriba	TRUE	TRUE	TRUE	150	TRUE	257	TRUE	99	GGA3	ENSG00000125447.18	protein_coding	-	-	chr17:75236599-75262363:-	chr17:75246509:-	chr17:73232694-73258444:-	chr17:73242590:-	NUP85	ENSG00000125450.11	protein_coding	+	+	chr17:75205659-75235758:+	chr17:75225103:+	chr17:73201754-73231853:+	chr17:73221198:+	chr17:75244661,chr17:75244660,chr17:75244607,chr17:75244601,chr17:75244598,chr17:75244338,chr17:75244364	chr17:75223196,chr17:75223196,chr17:75223196,chr17:75223196,chr17:75223196,chr17:75224102,chr17:75224167	NA	NA	chr17:73240742,chr17:73240741,chr17:73240688,chr17:73240682,chr17:73240679,chr17:73240419,chr17:73240445	chr17:73219291,chr17:73219291,chr17:73219291,chr17:73219291,chr17:73219291,chr17:73220197,chr17:73220262	NA	NA	sense	sense	in-frame	CDS/splice-site	CDS/splice-site	inversion
1588	GGA3::NUP85	ENSG00000125447.18::ENSG00000125450.11	HCT15	SRR8615281	SRR8639146	LARGE_INTESTINE	carcinoma (adenocarcinoma)	primary	arriba	TRUE	TRUE	FALSE	NA	TRUE	257	TRUE	99	GGA3	ENSG00000125447.18	protein_coding	-	-	chr17:75236599-75262363:-	chr17:75244619:-	chr17:73232694-73258444:-	chr17:73240700:-	NUP85	ENSG00000125450.11	protein_coding	+	+	chr17:75205659-75235758:+	chr17:75225342:+	chr17:73201754-73231853:+	chr17:73221437:+	chr17:75244607,chr17:75244601,chr17:75244598,chr17:75244338,chr17:75244364	chr17:75223196,chr17:75223196,chr17:75223196,chr17:75224102,chr17:75224167	chr17:75244661,chr17:75244660	chr17:75223196,chr17:75223196	chr17:73240688,chr17:73240682,chr17:73240679,chr17:73240419,chr17:73240445	chr17:73219291,chr17:73219291,chr17:73219291,chr17:73220197,chr17:73220262	chr17:73240742,chr17:73240741	chr17:73219291,chr17:73219291	sense	sense	in-frame	CDS/splice-site	CDS/splice-site	inversion
1589	GGA3::NUP85	ENSG00000125447.18::ENSG00000125450.11	HCT15	SRR8615281	SRR8639146	LARGE_INTESTINE	carcinoma (adenocarcinoma)	primary	arriba	TRUE	TRUE	FALSE	NA	TRUE	257	TRUE	99	GGA3	ENSG00000125447.18	protein_coding	-	-	chr17:75236599-75262363:-	chr17:75246509:-	chr17:73232694-73258444:-	chr17:73242590:-	NUP85	ENSG00000125450.11	protein_coding	+	+	chr17:75205659-75235758:+	chr17:75225342:+	chr17:73201754-73231853:+	chr17:73221437:+	chr17:75244661,chr17:75244660,chr17:75244607,chr17:75244601,chr17:75244598,chr17:75244338,chr17:75244364	chr17:75223196,chr17:75223196,chr17:75223196,chr17:75223196,chr17:75223196,chr17:75224102,chr17:75224167	NA	NA	chr17:73240742,chr17:73240741,chr17:73240688,chr17:73240682,chr17:73240679,chr17:73240419,chr17:73240445	chr17:73219291,chr17:73219291,chr17:73219291,chr17:73219291,chr17:73219291,chr17:73220197,chr17:73220262	NA	NA	sense	sense	in-frame	CDS/splice-site	CDS/splice-site	inversion
1590	UBA2::GPI	ENSG00000126261.13::ENSG00000105220.17	HCT15	SRR8615281	SRR8639146	LARGE_INTESTINE	carcinoma (adenocarcinoma)	primary	arriba	TRUE	TRUE	TRUE	151	TRUE	258	TRUE	100	UBA2	ENSG00000126261.13	protein_coding	+	+	chr19:34428352-34471251:+	chr19:34445121:+	chr19:34919257-34962156:+	chr19:34936026:+	GPI	ENSG00000105220.17	protein_coding	+	+	chr19:34359480-34402413:+	chr19:34393248:+	chr19:34850385-34893318:+	chr19:34884153:+	chr19:34450014,chr19:34450011	chr19:34383192,chr19:34383181	NA	NA	chr19:34940919,chr19:34940916	chr19:34874097,chr19:34874086	NA	NA	sense	sense	in-frame	CDS/splice-site	CDS/splice-site	duplication
1591	UBA2::GPI	ENSG00000126261.13::ENSG00000105220.17	HCT15	SRR8615281	SRR8639146	LARGE_INTESTINE	carcinoma (adenocarcinoma)	primary	arriba	TRUE	TRUE	FALSE	NA	TRUE	258	TRUE	100	UBA2	ENSG00000126261.13	protein_coding	+	+	chr19:34428352-34471251:+	chr19:34445121:+	chr19:34919257-34962156:+	chr19:34936026:+	GPI	ENSG00000105220.17	protein_coding	+	+	chr19:34359480-34402413:+	chr19:34396301:+	chr19:34850385-34893318:+	chr19:34887206:+	chr19:34450014,chr19:34450011	chr19:34383192,chr19:34383181	NA	NA	chr19:34940919,chr19:34940916	chr19:34874097,chr19:34874086	NA	NA	sense	sense	in-frame	CDS/splice-site	CDS/splice-site	duplication
1592	PRMT3::RBM4B	ENSG00000185238.13::ENSG00000173914.12	HCT15	SRR8615281	SRR8639146	LARGE_INTESTINE	carcinoma (adenocarcinoma)	primary	arriba	TRUE	TRUE	TRUE	152	TRUE	259	TRUE	101	PRMT3	ENSG00000185238.13	protein_coding	+	+	chr11:20387558-20509338:+	chr11:20389826:+	chr11:20409104-20530884:+	chr11:20411372:+	RBM4B	ENSG00000173914.12	protein_coding	-	-	chr11:66664998-66677887:-	chr11:66669291:-	chr11:66432469-66445358:-	chr11:66436762:-	chr11:20392145	chr11:66675813	NA	NA	chr11:20413691	chr11:66443284	NA	NA	sense	sense	in-frame	CDS/splice-site	CDS/splice-site	inversion
1593	PRMT3::RBM4B	ENSG00000185238.13::ENSG00000173914.12	HCT15	SRR8615281	SRR8639146	LARGE_INTESTINE	carcinoma (adenocarcinoma)	primary	arriba	TRUE	TRUE	FALSE	NA	TRUE	259	TRUE	101	PRMT3	ENSG00000185238.13	protein_coding	+	+	chr11:20387558-20509338:+	chr11:20388154:+	chr11:20409104-20530884:+	chr11:20409700:+	RBM4B	ENSG00000173914.12	protein_coding	-	-	chr11:66664998-66677887:-	chr11:66669291:-	chr11:66432469-66445358:-	chr11:66436762:-	chr11:20392145	chr11:66675813	NA	NA	chr11:20413691	chr11:66443284	NA	NA	sense	sense	out-of-frame	CDS/splice-site	CDS/splice-site	inversion
1594	PRMT3::RBM4B	ENSG00000185238.13::ENSG00000173914.12	HCT15	SRR8615281	SRR8639146	LARGE_INTESTINE	carcinoma (adenocarcinoma)	primary	arriba	TRUE	TRUE	FALSE	NA	TRUE	259	TRUE	101	PRMT3	ENSG00000185238.13	protein_coding	+	+	chr11:20387558-20509338:+	chr11:20387774:+	chr11:20409104-20530884:+	chr11:20409320:+	RBM4B	ENSG00000173914.12	protein_coding	-	-	chr11:66664998-66677887:-	chr11:66669291:-	chr11:66432469-66445358:-	chr11:66436762:-	chr11:20392145	chr11:66675813	NA	NA	chr11:20413691	chr11:66443284	NA	NA	sense	sense	in-frame	CDS/splice-site	CDS/splice-site	inversion
1595	NT5DC3::TTC41P	ENSG00000111696.12::ENSG00000214198.8	HCT15	SRR8615281	SRR8639146	LARGE_INTESTINE	carcinoma (adenocarcinoma)	primary	arriba	TRUE	TRUE	FALSE	NA	TRUE	260	TRUE	102	NT5DC3	ENSG00000111696.12	protein_coding	-	-	chr12:103770453-103841234:-	chr12:103798587:-	chr12:104164231-104235012:-	chr12:104192365:-	TTC41P	ENSG00000214198.8	transcribed_unitary_pseudogene	-	-	chr12:103843749-103930211:-	chr12:103906307:-	chr12:104237527-104323989:-	chr12:104300085:-	chr12:103798027,chr12:103798029	chr12:103906795,chr12:103906794	NA	NA	chr12:104191805,chr12:104191807	chr12:104300573,chr12:104300572	NA	NA	sense	sense	out-of-frame	CDS/splice-site	exon	duplication
1596	NT5DC3::TTC41P	ENSG00000111696.12::ENSG00000214198.8	HCT15	SRR8615281	SRR8639146	LARGE_INTESTINE	carcinoma (adenocarcinoma)	primary	arriba	TRUE	TRUE	FALSE	NA	TRUE	260	TRUE	102	NT5DC3	ENSG00000111696.12	protein_coding	-	-	chr12:103770453-103841234:-	chr12:103806322:-	chr12:104164231-104235012:-	chr12:104200100:-	TTC41P	ENSG00000214198.8	transcribed_unitary_pseudogene	-	-	chr12:103843749-103930211:-	chr12:103893396:-	chr12:104237527-104323989:-	chr12:104287174:-	chr12:103798027,chr12:103798029	chr12:103906795,chr12:103906794	NA	NA	chr12:104191805,chr12:104191807	chr12:104300573,chr12:104300572	NA	NA	sense	sense	out-of-frame	CDS/splice-site	exon/splice-site	duplication
1597	NT5DC3::TTC41P	ENSG00000111696.12::ENSG00000214198.8	HCT15	SRR8615281	SRR8639146	LARGE_INTESTINE	carcinoma (adenocarcinoma)	primary	arriba	TRUE	TRUE	FALSE	NA	TRUE	260	TRUE	102	NT5DC3	ENSG00000111696.12	protein_coding	-	-	chr12:103770453-103841234:-	chr12:103814937:-	chr12:104164231-104235012:-	chr12:104208715:-	TTC41P	ENSG00000214198.8	transcribed_unitary_pseudogene	-	-	chr12:103843749-103930211:-	chr12:103893396:-	chr12:104237527-104323989:-	chr12:104287174:-	chr12:103798027,chr12:103798029	chr12:103906795,chr12:103906794	NA	NA	chr12:104191805,chr12:104191807	chr12:104300573,chr12:104300572	NA	NA	sense	sense	out-of-frame	CDS/splice-site	exon/splice-site	duplication
1603	IMMP2L::ENSG00000226965	ENSG00000184903.10::ENSG00000226965.2	HCT15	SRR8615281	SRR8639146	LARGE_INTESTINE	carcinoma (adenocarcinoma)	primary	arriba	TRUE	TRUE	FALSE	NA	FALSE	NA	FALSE	NA	IMMP2L	ENSG00000184903.10	protein_coding	-	-	chr7:110662644-111562517:-	chr7:111487238:-	chr7:110302700-111202573:-	chr7:111127294:-	ENSG00000226965	ENSG00000226965.2	lncRNA	-	-	chr7:110108031-110534757:-	chr7:110511114:-	chr7:109748088-110174814:-	chr7:110151171:-	chr7:110971565,chr7:110971584	chr7:110517601,chr7:110517608	NA	NA	chr7:110611621,chr7:110611640	chr7:110157658,chr7:110157665	NA	NA	sense	sense	out-of-frame	CDS/splice-site	exon/splice-site	deletion
1607	U2SURP::PAQR9-AS1	ENSG00000163714.18::ENSG00000241570.8	HCT15	SRR8615281	SRR8639146	LARGE_INTESTINE	carcinoma (adenocarcinoma)	primary	arriba	TRUE	TRUE	FALSE	NA	TRUE	262	TRUE	103	U2SURP	ENSG00000163714.18	protein_coding	+	+	chr3:142964497-143060725:+	chr3:143021555:+	chr3:142683339-142779567:+	chr3:142740397:+	PAQR9-AS1	ENSG00000241570.8	lncRNA	+	+	chr3:142960650-143001559:+	chr3:142993997:+	chr3:142679492-142720401:+	chr3:142712839:+	chr3:143021984,chr3:143021984	chr3:142965343,chr3:142965340	NA	NA	chr3:142740826,chr3:142740826	chr3:142684185,chr3:142684182	NA	NA	sense	sense	out-of-frame	CDS/splice-site	exon/splice-site	duplication
1608	U2SURP::PAQR9-AS1	ENSG00000163714.18::ENSG00000241570.8	HCT15	SRR8615281	SRR8639146	LARGE_INTESTINE	carcinoma (adenocarcinoma)	primary	arriba	TRUE	TRUE	FALSE	NA	TRUE	262	TRUE	103	U2SURP	ENSG00000163714.18	protein_coding	+	+	chr3:142964497-143060725:+	chr3:143021555:+	chr3:142683339-142779567:+	chr3:142740397:+	PAQR9-AS1	ENSG00000241570.8	lncRNA	+	+	chr3:142960650-143001559:+	chr3:142990015:+	chr3:142679492-142720401:+	chr3:142708857:+	chr3:143021984,chr3:143021984	chr3:142965343,chr3:142965340	NA	NA	chr3:142740826,chr3:142740826	chr3:142684185,chr3:142684182	NA	NA	sense	sense	out-of-frame	CDS/splice-site	exon/splice-site	duplication
1609	U2SURP::PAQR9-AS1	ENSG00000163714.18::ENSG00000241570.8	HCT15	SRR8615281	SRR8639146	LARGE_INTESTINE	carcinoma (adenocarcinoma)	primary	arriba	TRUE	TRUE	FALSE	NA	TRUE	262	TRUE	103	U2SURP	ENSG00000163714.18	protein_coding	+	+	chr3:142964497-143060725:+	chr3:143021555:+	chr3:142683339-142779567:+	chr3:142740397:+	PAQR9-AS1	ENSG00000241570.8	lncRNA	+	+	chr3:142960650-143001559:+	chr3:142966908:+	chr3:142679492-142720401:+	chr3:142685750:+	chr3:143021984,chr3:143021984	chr3:142965343,chr3:142965340	NA	NA	chr3:142740826,chr3:142740826	chr3:142684185,chr3:142684182	NA	NA	sense	sense	out-of-frame	CDS/splice-site	exon/splice-site	duplication
1622	TBC1D16::ENSG00000262580	ENSG00000167291.16::ENSG00000262580.5	HCT15	SRR8615281	SRR8639146	LARGE_INTESTINE	carcinoma (adenocarcinoma)	primary	arriba	TRUE	TRUE	FALSE	NA	FALSE	NA	FALSE	NA	TBC1D16	ENSG00000167291.16	protein_coding	-	-	chr17:79932343-80035872:-	chr17:80010160:-	chr17:77906142-78009671:-	chr17:77983959:-	ENSG00000262580	ENSG00000262580.5	lncRNA	-	-	chr17:80200673-80205949:-	chr17:80201849:-	chr17:78174472-78179748:-	chr17:78175648:-	chr17:79996684,chr17:79996689	chr17:80203699,chr17:80203701	NA	NA	chr17:77970483,chr17:77970488	chr17:78177498,chr17:78177500	NA	NA	sense	sense	out-of-frame	CDS/splice-site	exon/splice-site	duplication
1623	CARD14::TBC1D16	ENSG00000141527.19::ENSG00000167291.16	HCT15	SRR8615281	SRR8639146	LARGE_INTESTINE	carcinoma (adenocarcinoma)	primary	arriba	TRUE	FALSE	FALSE	NA	FALSE	NA	FALSE	NA	CARD14	ENSG00000141527.19	protein_coding	+	+	chr17:80169992-80216073:+	chr17:80203646:+	chr17:78143791-78189872:+	chr17:78177445:+	TBC1D16	ENSG00000167291.16	protein_coding	-	+	chr17:79932343-80035872:-	chr17:79997006:+	chr17:77906142-78009671:-	chr17:77970805:+	NA	NA	NA	NA	NA	NA	NA	NA	sense	antisense	unknown	exon	intron	duplication/5'-5'
1633	COMMD10::AP3S1	ENSG00000145781.9::ENSG00000177879.17	HCT116	SRR8615282	SRR8639145	LARGE_INTESTINE	carcinoma	primary	arriba	TRUE	TRUE	TRUE	155	TRUE	264	TRUE	104	COMMD10	ENSG00000145781.9	protein_coding	+	+	chr5:116085016-116412762:+	chr5:116092700:+	chr5:115420713-115748459:+	chr5:115428397:+	AP3S1	ENSG00000177879.17	protein_coding	+	+	chr5:115841592-115914081:+	chr5:115895087:+	chr5:115177289-115249778:+	chr5:115230784:+	chr5:116108924,chr5:116108925	chr5:115873780,chr5:115873778	NA	NA	chr5:115444621,chr5:115444622	chr5:115209477,chr5:115209475	NA	NA	sense	sense	in-frame	CDS/splice-site	CDS/splice-site	duplication
1635	COMMD10::AP3S1	ENSG00000145781.9::ENSG00000177879.17	HCT116	SRR8615282	SRR8639145	LARGE_INTESTINE	carcinoma	primary	arriba	TRUE	TRUE	FALSE	NA	TRUE	264	TRUE	104	COMMD10	ENSG00000145781.9	protein_coding	+	+	chr5:116085016-116412762:+	chr5:116092700:+	chr5:115420713-115748459:+	chr5:115428397:+	AP3S1	ENSG00000177879.17	protein_coding	+	+	chr5:115841592-115914081:+	chr5:115902885:+	chr5:115177289-115249778:+	chr5:115238582:+	chr5:116108924,chr5:116108925	chr5:115873780,chr5:115873778	NA	NA	chr5:115444621,chr5:115444622	chr5:115209477,chr5:115209475	NA	NA	sense	sense	in-frame	CDS/splice-site	CDS/splice-site	duplication
1636	PANK2::MAVS	ENSG00000125779.24::ENSG00000088888.18	HCT116	SRR8615282	SRR8639145	LARGE_INTESTINE	carcinoma	primary	arriba	TRUE	TRUE	FALSE	NA	TRUE	265	TRUE	105	PANK2	ENSG00000125779.24	protein_coding	+	+	chr20:3888839-3929887:+	chr20:3889728:+	chr20:3869486-3910534:+	chr20:3870375:+	MAVS	ENSG00000088888.18	protein_coding	+	+	chr20:3846799-3876123:+	chr20:3854558:+	chr20:3827446-3856770:+	chr20:3835205:+	chr20:3903467,chr20:3903470,chr20:3903469	chr20:3853850,chr20:3853796,chr20:3853796	NA	NA	chr20:3884114,chr20:3884117,chr20:3884116	chr20:3834497,chr20:3834443,chr20:3834443	NA	NA	sense	sense	out-of-frame	CDS/splice-site	5'UTR/splice-site	duplication
1637	PANK2::MAVS	ENSG00000125779.24::ENSG00000088888.18	HCT116	SRR8615282	SRR8639145	LARGE_INTESTINE	carcinoma	primary	arriba	TRUE	TRUE	TRUE	156	TRUE	265	TRUE	105	PANK2	ENSG00000125779.24	protein_coding	+	+	chr20:3888839-3929887:+	chr20:3891411:+	chr20:3869486-3910534:+	chr20:3872058:+	MAVS	ENSG00000088888.18	protein_coding	+	+	chr20:3846799-3876123:+	chr20:3854558:+	chr20:3827446-3856770:+	chr20:3835205:+	chr20:3903467,chr20:3903470,chr20:3903469	chr20:3853850,chr20:3853796,chr20:3853796	NA	NA	chr20:3884114,chr20:3884117,chr20:3884116	chr20:3834497,chr20:3834443,chr20:3834443	NA	NA	sense	sense	unknown	3'UTR/splice-site	5'UTR/splice-site	duplication
1638	PANK2::MAVS	ENSG00000125779.24::ENSG00000088888.18	HCT116	SRR8615282	SRR8639145	LARGE_INTESTINE	carcinoma	primary	arriba	TRUE	TRUE	TRUE	157	TRUE	265	TRUE	105	PANK2	ENSG00000125779.24	protein_coding	+	+	chr20:3888839-3929887:+	chr20:3889932:+	chr20:3869486-3910534:+	chr20:3870579:+	MAVS	ENSG00000088888.18	protein_coding	+	+	chr20:3846799-3876123:+	chr20:3854558:+	chr20:3827446-3856770:+	chr20:3835205:+	chr20:3903467,chr20:3903470,chr20:3903469	chr20:3853850,chr20:3853796,chr20:3853796	NA	NA	chr20:3884114,chr20:3884117,chr20:3884116	chr20:3834497,chr20:3834443,chr20:3834443	NA	NA	sense	sense	unknown	5'UTR/splice-site	5'UTR/splice-site	duplication
1639	PANK2::MAVS	ENSG00000125779.24::ENSG00000088888.18	HCT116	SRR8615282	SRR8639145	LARGE_INTESTINE	carcinoma	primary	arriba	TRUE	TRUE	FALSE	NA	TRUE	265	TRUE	105	PANK2	ENSG00000125779.24	protein_coding	+	+	chr20:3888839-3929887:+	chr20:3889728:+	chr20:3869486-3910534:+	chr20:3870375:+	MAVS	ENSG00000088888.18	protein_coding	+	+	chr20:3846799-3876123:+	chr20:3861332:+	chr20:3827446-3856770:+	chr20:3841979:+	chr20:3903467,chr20:3903470,chr20:3903469	chr20:3853850,chr20:3853796,chr20:3853796	NA	NA	chr20:3884114,chr20:3884117,chr20:3884116	chr20:3834497,chr20:3834443,chr20:3834443	NA	NA	sense	sense	in-frame	CDS/splice-site	CDS/splice-site	duplication
1640	PANK2::MAVS	ENSG00000125779.24::ENSG00000088888.18	HCT116	SRR8615282	SRR8639145	LARGE_INTESTINE	carcinoma	primary	arriba	TRUE	TRUE	FALSE	NA	TRUE	265	TRUE	105	PANK2	ENSG00000125779.24	protein_coding	+	+	chr20:3888839-3929887:+	chr20:3891411:+	chr20:3869486-3910534:+	chr20:3872058:+	MAVS	ENSG00000088888.18	protein_coding	+	+	chr20:3846799-3876123:+	chr20:3862254:+	chr20:3827446-3856770:+	chr20:3842901:+	chr20:3903467,chr20:3903470,chr20:3903469	chr20:3853850,chr20:3853796,chr20:3853796	NA	NA	chr20:3884114,chr20:3884117,chr20:3884116	chr20:3834497,chr20:3834443,chr20:3834443	NA	NA	sense	sense	unknown	3'UTR/splice-site	CDS/splice-site	duplication
1641	PANK2::MAVS	ENSG00000125779.24::ENSG00000088888.18	HCT116	SRR8615282	SRR8639145	LARGE_INTESTINE	carcinoma	primary	arriba	TRUE	TRUE	FALSE	NA	TRUE	265	TRUE	105	PANK2	ENSG00000125779.24	protein_coding	+	+	chr20:3888839-3929887:+	chr20:3888904:+	chr20:3869486-3910534:+	chr20:3869551:+	MAVS	ENSG00000088888.18	protein_coding	+	+	chr20:3846799-3876123:+	chr20:3854558:+	chr20:3827446-3856770:+	chr20:3835205:+	chr20:3903467,chr20:3903470,chr20:3903469	chr20:3853850,chr20:3853796,chr20:3853796	NA	NA	chr20:3884114,chr20:3884117,chr20:3884116	chr20:3834497,chr20:3834443,chr20:3834443	NA	NA	sense	sense	unknown	5'UTR/splice-site	5'UTR/splice-site	duplication
1642	SND1::ZNF800	ENSG00000197157.11::ENSG00000048405.11	HCT116	SRR8615282	SRR8639145	LARGE_INTESTINE	carcinoma	primary	arriba	TRUE	TRUE	FALSE	NA	FALSE	NA	FALSE	NA	SND1	ENSG00000197157.11	protein_coding	+	+	chr7:127652194-128092609:+	chr7:127698953:+	chr7:127292248-127732661:+	chr7:127339007:+	ZNF800	ENSG00000048405.11	protein_coding	-	+	chr7:127346790-127431924:-	chr7:127405119:+	chr7:126986844-127071978:-	chr7:127045173:+	chr7:127700327,chr7:127700327	chr7:127402306,chr7:127402303	NA	NA	chr7:127340381,chr7:127340381	chr7:127042360,chr7:127042357	NA	NA	sense	antisense	out-of-frame	CDS/splice-site	intron	duplication/5'-5'
1647	LINC00511::SLC39A11	ENSG00000227036.10::ENSG00000133195.12	HCT116	SRR8615282	SRR8639145	LARGE_INTESTINE	carcinoma	primary	arriba	TRUE	TRUE	FALSE	NA	TRUE	267	TRUE	106	LINC00511	ENSG00000227036.10	lncRNA	-	-	chr17:72290091-72640472:-	chr17:72592203:-	chr17:70286232-70636611:-	chr17:70588342:-	SLC39A11	ENSG00000133195.12	protein_coding	-	-	chr17:72645949-73092712:-	chr17:72649268:-	chr17:70642088-71088851:-	chr17:70645407:-	chr17:72552837,chr17:72552842	chr17:72723052,chr17:72723051	NA	NA	chr17:70548977,chr17:70548982	chr17:70719191,chr17:70719190	NA	NA	sense	sense	unknown	exon/splice-site	CDS/splice-site	duplication
1648	LINC00511::SLC39A11	ENSG00000227036.10::ENSG00000133195.12	HCT116	SRR8615282	SRR8639145	LARGE_INTESTINE	carcinoma	primary	arriba	TRUE	TRUE	TRUE	158	TRUE	267	TRUE	106	LINC00511	ENSG00000227036.10	lncRNA	-	-	chr17:72290091-72640472:-	chr17:72592203:-	chr17:70286232-70636611:-	chr17:70588342:-	SLC39A11	ENSG00000133195.12	protein_coding	-	-	chr17:72645949-73092712:-	chr17:72712981:-	chr17:70642088-71088851:-	chr17:70709120:-	chr17:72552837,chr17:72552842	chr17:72723052,chr17:72723051	NA	NA	chr17:70548977,chr17:70548982	chr17:70719191,chr17:70719190	NA	NA	sense	sense	unknown	exon/splice-site	CDS/splice-site	duplication
1660	MCMBP::SEC23IP	ENSG00000197771.13::ENSG00000107651.15	HCT116	SRR8615282	SRR8639145	LARGE_INTESTINE	carcinoma	primary	arriba	TRUE	TRUE	FALSE	NA	FALSE	NA	FALSE	NA	MCMBP	ENSG00000197771.13	protein_coding	-	-	chr10:119829404-119892556:-	chr10:119840843:-	chr10:121588916-121652068:-	chr10:121600355:-	SEC23IP	ENSG00000107651.15	protein_coding	+	-	chr10:119892707-119944657:+	chr10:119906108:-	chr10:121652219-121704169:+	chr10:121665620:-	chr10:119840391,chr10:119840393	chr10:119908933,chr10:119908932	NA	NA	chr10:121599903,chr10:121599905	chr10:121668445,chr10:121668444	NA	NA	sense	antisense	out-of-frame	CDS/splice-site	intron	duplication/5'-5'
1694	ENSG00000267127::ATR	ENSG00000267127.7::ENSG00000175054.16	HCC95	SRR8615283	SRR8639148	LUNG	carcinoma (squamous_cell_carcinoma)	primary	arriba	TRUE	TRUE	FALSE	NA	FALSE	NA	FALSE	NA	ENSG00000267127	ENSG00000267127.7	protein_coding	+	+	chr18:80034346-80097088:+	chr18:80034653:+	chr18:77794346-77854968:+	chr18:77794653:+	ATR	ENSG00000175054.16	protein_coding	-	+	chr3:142449007-142578733:-	chr3:142484366:+	chr3:142167849-142297575:-	chr3:142203208:+	chr18:80036142,chr18:80036143	chr3:142477618,chr3:142477616	NA	NA	chr18:77796142,chr18:77796143	chr3:142196460,chr3:142196458	NA	NA	sense	antisense	out-of-frame	CDS/splice-site	intron	translocation/5'-5'
1695	RBFA::ATR	ENSG00000101546.13::ENSG00000175054.16	HCC95	SRR8615283	SRR8639148	LUNG	carcinoma (squamous_cell_carcinoma)	primary	arriba	TRUE	TRUE	FALSE	NA	FALSE	NA	FALSE	NA	RBFA	ENSG00000101546.13	protein_coding	+	+	chr18:80034389-80050651:+	chr18:80034653:+	chr18:77794389-77810651:+	chr18:77794653:+	ATR	ENSG00000175054.16	protein_coding	-	+	chr3:142449007-142578733:-	chr3:142484366:+	chr3:142167849-142297575:-	chr3:142203208:+	chr18:80036142,chr18:80036143	chr3:142477618,chr3:142477616	NA	NA	chr18:77796142,chr18:77796143	chr3:142196460,chr3:142196458	NA	NA	sense	antisense	out-of-frame	CDS/splice-site	intron	translocation/5'-5'
1696	RAB10::KIF3C	ENSG00000084733.11::ENSG00000084731.15	HCC95	SRR8615283	SRR8639148	LUNG	carcinoma (squamous_cell_carcinoma)	primary	arriba	TRUE	TRUE	FALSE	NA	FALSE	NA	FALSE	NA	RAB10	ENSG00000084733.11	protein_coding	+	+	chr2:26034084-26137454:+	chr2:26034735:+	chr2:26256953-26360323:+	chr2:26257604:+	KIF3C	ENSG00000084731.15	protein_coding	-	+	chr2:25926598-25982749:-	chr2:25943184:+	chr2:26149467-26205618:-	chr2:26166053:+	chr2:26040884,chr2:26040880	chr2:25930194,chr2:25930187	NA	NA	chr2:26263753,chr2:26263749	chr2:26153063,chr2:26153056	NA	NA	sense	antisense	out-of-frame	CDS/splice-site	intron	duplication/5'-5'
1699	TAF3::GATA3	ENSG00000165632.9::ENSG00000107485.18	HCC95	SRR8615283	SRR8639148	LUNG	carcinoma (squamous_cell_carcinoma)	primary	arriba	TRUE	TRUE	FALSE	NA	FALSE	NA	FALSE	NA	TAF3	ENSG00000165632.9	protein_coding	+	+	chr10:7818497-8016631:+	chr10:7977323:+	chr10:7860460-8058594:+	chr10:8019286:+	GATA3	ENSG00000107485.18	protein_coding	+	+	chr10:8045378-8075198:+	chr10:8069473:+	chr10:8087341-8117161:+	chr10:8111436:+	chr10:8002406	chr10:8066481	NA	NA	chr10:8044369	chr10:8108444	NA	NA	sense	sense	out-of-frame	CDS/splice-site	CDS/splice-site	deletion/read-through
1703	PPP2CB::TEX15	ENSG00000104695.13::ENSG00000133863.9	HCC95	SRR8615283	SRR8639148	LUNG	carcinoma (squamous_cell_carcinoma)	primary	arriba	TRUE	TRUE	TRUE	162	FALSE	NA	FALSE	NA	PPP2CB	ENSG00000104695.13	protein_coding	-	-	chr8:30774457-30814314:-	chr8:30812320:-	chr8:30631973-30671830:-	chr8:30669836:-	TEX15	ENSG00000133863.9	protein_coding	-	-	chr8:30831544-30913008:-	chr8:30849316:-	chr8:30689060-30770524:-	chr8:30706832:-	chr8:30806225	chr8:30854748	NA	NA	chr8:30663741	chr8:30712264	NA	NA	sense	sense	out-of-frame	CDS/splice-site	CDS/splice-site	duplication
1704	PPP2R3A::GCNT2	ENSG00000073711.11::ENSG00000111846.20	HCC95	SRR8615283	SRR8639148	LUNG	carcinoma (squamous_cell_carcinoma)	primary	arriba	TRUE	TRUE	TRUE	163	TRUE	275	TRUE	107	PPP2R3A	ENSG00000073711.11	protein_coding	+	+	chr3:135965728-136147894:+	chr3:135965849:+	chr3:135684570-135866736:+	chr3:135684691:+	GCNT2	ENSG00000111846.20	protein_coding	+	+	chr6:10492223-10629368:+	chr6:10527474:+	chr6:10492456-10629601:+	chr6:10527707:+	chr3:135975734	chr6:10519415	NA	NA	chr3:135694576	chr6:10519648	NA	NA	sense	sense	unknown	5'UTR/splice-site	5'UTR/splice-site	translocation
1705	PPP2R3A::GCNT2	ENSG00000073711.11::ENSG00000111846.20	HCC95	SRR8615283	SRR8639148	LUNG	carcinoma (squamous_cell_carcinoma)	primary	arriba	TRUE	TRUE	FALSE	NA	TRUE	275	TRUE	107	PPP2R3A	ENSG00000073711.11	protein_coding	+	+	chr3:135965728-136147894:+	chr3:135965849:+	chr3:135684570-135866736:+	chr3:135684691:+	GCNT2	ENSG00000111846.20	protein_coding	+	+	chr6:10492223-10629368:+	chr6:10621351:+	chr6:10492456-10629601:+	chr6:10621584:+	chr3:135975734	chr6:10519415	NA	NA	chr3:135694576	chr6:10519648	NA	NA	sense	sense	unknown	5'UTR/splice-site	CDS/splice-site	translocation
1706	PPP2R3A::GCNT2	ENSG00000073711.11::ENSG00000111846.20	HCC95	SRR8615283	SRR8639148	LUNG	carcinoma (squamous_cell_carcinoma)	primary	arriba	TRUE	TRUE	FALSE	NA	TRUE	275	TRUE	107	PPP2R3A	ENSG00000073711.11	protein_coding	+	+	chr3:135965728-136147894:+	chr3:135965849:+	chr3:135684570-135866736:+	chr3:135684691:+	GCNT2	ENSG00000111846.20	protein_coding	+	+	chr6:10492223-10629368:+	chr6:10528631:+	chr6:10492456-10629601:+	chr6:10528864:+	chr3:135975734	chr6:10519415	NA	NA	chr3:135694576	chr6:10519648	NA	NA	sense	sense	unknown	5'UTR/splice-site	5'UTR/splice-site	translocation
1707	TOR1AIP1::LINC01720	ENSG00000143337.19::ENSG00000231175.1	HCC95	SRR8615283	SRR8639148	LUNG	carcinoma (squamous_cell_carcinoma)	primary	arriba	TRUE	TRUE	FALSE	NA	FALSE	NA	FALSE	NA	TOR1AIP1	ENSG00000143337.19	protein_coding	+	+	chr1:179882042-179920077:+	chr1:179884769:+	chr1:179851177-179889212:+	chr1:179853904:+	LINC01720	ENSG00000231175.1	lncRNA	+	-	chr1:190624890-190801658:+	chr1:190659873:-	chr1:190594020-190770788:+	chr1:190629003:-	chr1:179885858,chr1:179885857	chr1:190661559,chr1:190661560	NA	NA	chr1:179854993,chr1:179854992	chr1:190630689,chr1:190630690	NA	NA	sense	antisense	out-of-frame	CDS/splice-site	intron	inversion/3'-3'
1710	NFKBIL1::ENSG00000289406	ENSG00000204498.11::ENSG00000289406.1	HCC95	SRR8615283	SRR8639148	LUNG	carcinoma (squamous_cell_carcinoma)	primary	arriba	TRUE	TRUE	FALSE	NA	FALSE	NA	FALSE	NA	NFKBIL1	ENSG00000204498.11	protein_coding	+	+	chr6:31546870-31558829:+	chr6:31548439:+	chr6:31514647-31526606:+	chr6:31516216:+	ENSG00000289406	ENSG00000289406.1	lncRNA	-	-	chr6:31560244-31572700:-	chr6:31560722:-	chr6:31528021-31540477:-	chr6:31528499:-	chr6:31555231,chr6:31555232	chr6:31561481,chr6:31561480	NA	NA	chr6:31523008,chr6:31523009	chr6:31529258,chr6:31529257	NA	NA	sense	sense	out-of-frame	CDS/splice-site	exon/splice-site	inversion
1713	SYK::ROR2	ENSG00000165025.15::ENSG00000169071.15	HCC95	SRR8615283	SRR8639148	LUNG	carcinoma (squamous_cell_carcinoma)	primary	arriba	TRUE	TRUE	FALSE	NA	TRUE	278	TRUE	108	SYK	ENSG00000165025.15	protein_coding	+	+	chr9:90801787-90898549:+	chr9:90845594:+	chr9:93564069-93660831:+	chr9:93607876:+	ROR2	ENSG00000169071.15	protein_coding	-	-	chr9:91563091-91950228:-	chr9:91631904:-	chr9:94325373-94712510:-	chr9:94394186:-	chr9:90851296	chr9:91667476	NA	NA	chr9:93613578	chr9:94429758	NA	NA	sense	sense	out-of-frame	CDS/splice-site	intron	inversion
1714	SYK::ROR2	ENSG00000165025.15::ENSG00000169071.15	HCC95	SRR8615283	SRR8639148	LUNG	carcinoma (squamous_cell_carcinoma)	primary	arriba	TRUE	TRUE	FALSE	NA	TRUE	278	TRUE	108	SYK	ENSG00000165025.15	protein_coding	+	+	chr9:90801787-90898549:+	chr9:90845594:+	chr9:93564069-93660831:+	chr9:93607876:+	ROR2	ENSG00000169071.15	protein_coding	-	-	chr9:91563091-91950228:-	chr9:91563329:-	chr9:94325373-94712510:-	chr9:94325611:-	chr9:90851296	chr9:91667476	NA	NA	chr9:93613578	chr9:94429758	NA	NA	sense	sense	out-of-frame	CDS/splice-site	3'UTR/splice-site	inversion
1726	NEK7::SYK	ENSG00000151414.15::ENSG00000165025.15	HCC95	SRR8615283	SRR8639148	LUNG	carcinoma (squamous_cell_carcinoma)	primary	arriba	TRUE	TRUE	TRUE	168	FALSE	NA	FALSE	NA	NEK7	ENSG00000151414.15	protein_coding	+	+	chr1:198156994-198322420:+	chr1:198157276:+	chr1:198126124-198291550:+	chr1:198126406:+	SYK	ENSG00000165025.15	protein_coding	+	+	chr9:90801787-90898549:+	chr9:90845434:+	chr9:93564069-93660831:+	chr9:93607716:+	chr1:198181452,chr1:198181451	chr9:90844590,chr9:90844586	NA	NA	chr1:198150582,chr1:198150581	chr9:93606872,chr9:93606868	NA	NA	sense	sense	unknown	5'UTR/splice-site	CDS/splice-site	translocation
1728	AGPS::HNRNPA3	ENSG00000018510.18::ENSG00000170144.22	HCC95	SRR8615283	SRR8639148	LUNG	carcinoma (squamous_cell_carcinoma)	primary	arriba	TRUE	TRUE	FALSE	NA	TRUE	283	FALSE	NA	AGPS	ENSG00000018510.18	protein_coding	+	+	chr2:177392746-177567024:+	chr2:177420358:+	chr2:178257474-178431752:+	chr2:178285086:+	HNRNPA3	ENSG00000170144.22	protein_coding	+	+	chr2:177212694-177223959:+	chr2:177222060:+	chr2:178077422-178088687:+	chr2:178086788:+	chr2:177426876,chr2:177426877	chr2:177219763,chr2:177219761	NA	NA	chr2:178291604,chr2:178291605	chr2:178084491,chr2:178084489	NA	NA	sense	sense	out-of-frame	CDS/splice-site	3'UTR/splice-site	duplication
1732	DOCK4::CALN1	ENSG00000128512.24::ENSG00000183166.12	HCC95	SRR8615283	SRR8639148	LUNG	carcinoma (squamous_cell_carcinoma)	primary	arriba	TRUE	TRUE	FALSE	NA	FALSE	NA	FALSE	NA	DOCK4	ENSG00000128512.24	protein_coding	-	-	chr7:111726110-112206407:-	chr7:112206102:-	chr7:111366166-111846462:-	chr7:111846157:-	CALN1	ENSG00000183166.12	protein_coding	-	-	chr7:71779491-72447151:-	chr7:72106294:-	chr7:71244476-71912136:-	chr7:71571279:-	chr7:112096006,chr7:112096001,chr7:112095999	chr7:72245030,chr7:72245030,chr7:72245030	NA	NA	chr7:111736061,chr7:111736056,chr7:111736054	chr7:71710015,chr7:71710015,chr7:71710015	NA	NA	sense	sense	in-frame	CDS/splice-site	CDS/splice-site	deletion
1735	SYK::MROH3P	ENSG00000165025.15::ENSG00000233217.2	HCC95	SRR8615283	SRR8639148	LUNG	carcinoma (squamous_cell_carcinoma)	primary	arriba	TRUE	TRUE	FALSE	NA	TRUE	285	TRUE	109	SYK	ENSG00000165025.15	protein_coding	+	+	chr9:90801787-90898549:+	chr9:90801893:+	chr9:93564069-93660831:+	chr9:93564175:+	MROH3P	ENSG00000233217.2	transcribed_unitary_pseudogene	+	+	chr1:200917460-200966668:+	chr1:200948092:+	chr1:200886588-200935796:+	chr1:200917220:+	chr9:90838031,chr9:90838026	chr1:200944142,chr1:200944134	NA	NA	chr9:93600313,chr9:93600308	chr1:200913270,chr1:200913262	NA	NA	sense	sense	unknown	5'UTR/splice-site	exon/splice-site	translocation
1736	SYK::MROH3P	ENSG00000165025.15::ENSG00000233217.2	HCC95	SRR8615283	SRR8639148	LUNG	carcinoma (squamous_cell_carcinoma)	primary	arriba	TRUE	TRUE	FALSE	NA	TRUE	285	TRUE	109	SYK	ENSG00000165025.15	protein_coding	+	+	chr9:90801787-90898549:+	chr9:90801893:+	chr9:93564069-93660831:+	chr9:93564175:+	MROH3P	ENSG00000233217.2	transcribed_unitary_pseudogene	+	+	chr1:200917460-200966668:+	chr1:200957299:+	chr1:200886588-200935796:+	chr1:200926427:+	chr9:90838031,chr9:90838026	chr1:200944142,chr1:200944134	NA	NA	chr9:93600313,chr9:93600308	chr1:200913270,chr1:200913262	NA	NA	sense	sense	unknown	5'UTR/splice-site	exon/splice-site	translocation
1737	SYK::MROH3P	ENSG00000165025.15::ENSG00000233217.2	HCC95	SRR8615283	SRR8639148	LUNG	carcinoma (squamous_cell_carcinoma)	primary	arriba	TRUE	TRUE	FALSE	NA	TRUE	285	TRUE	109	SYK	ENSG00000165025.15	protein_coding	+	+	chr9:90801787-90898549:+	chr9:90802039:+	chr9:93564069-93660831:+	chr9:93564321:+	MROH3P	ENSG00000233217.2	transcribed_unitary_pseudogene	+	+	chr1:200917460-200966668:+	chr1:200948092:+	chr1:200886588-200935796:+	chr1:200917220:+	chr9:90838031,chr9:90838026	chr1:200944142,chr1:200944134	NA	NA	chr9:93600313,chr9:93600308	chr1:200913270,chr1:200913262	NA	NA	sense	sense	unknown	exon/splice-site	exon/splice-site	translocation
1738	SYK::MROH3P	ENSG00000165025.15::ENSG00000233217.2	HCC95	SRR8615283	SRR8639148	LUNG	carcinoma (squamous_cell_carcinoma)	primary	arriba	TRUE	TRUE	FALSE	NA	TRUE	285	TRUE	109	SYK	ENSG00000165025.15	protein_coding	+	+	chr9:90801787-90898549:+	chr9:90802039:+	chr9:93564069-93660831:+	chr9:93564321:+	MROH3P	ENSG00000233217.2	transcribed_unitary_pseudogene	+	+	chr1:200917460-200966668:+	chr1:200957299:+	chr1:200886588-200935796:+	chr1:200926427:+	chr9:90838031,chr9:90838026	chr1:200944142,chr1:200944134	NA	NA	chr9:93600313,chr9:93600308	chr1:200913270,chr1:200913262	NA	NA	sense	sense	unknown	exon/splice-site	exon/splice-site	translocation
1739	SYK::MROH3P	ENSG00000165025.15::ENSG00000233217.2	HCC95	SRR8615283	SRR8639148	LUNG	carcinoma (squamous_cell_carcinoma)	primary	arriba	TRUE	TRUE	FALSE	NA	TRUE	285	TRUE	109	SYK	ENSG00000165025.15	protein_coding	+	+	chr9:90801787-90898549:+	chr9:90801893:+	chr9:93564069-93660831:+	chr9:93564175:+	MROH3P	ENSG00000233217.2	transcribed_unitary_pseudogene	+	+	chr1:200917460-200966668:+	chr1:200960332:+	chr1:200886588-200935796:+	chr1:200929460:+	chr9:90838031,chr9:90838026	chr1:200944142,chr1:200944134	NA	NA	chr9:93600313,chr9:93600308	chr1:200913270,chr1:200913262	NA	NA	sense	sense	unknown	5'UTR/splice-site	exon/splice-site	translocation
1740	SYK::MROH3P	ENSG00000165025.15::ENSG00000233217.2	HCC95	SRR8615283	SRR8639148	LUNG	carcinoma (squamous_cell_carcinoma)	primary	arriba	TRUE	TRUE	FALSE	NA	TRUE	285	TRUE	109	SYK	ENSG00000165025.15	protein_coding	+	+	chr9:90801787-90898549:+	chr9:90802039:+	chr9:93564069-93660831:+	chr9:93564321:+	MROH3P	ENSG00000233217.2	transcribed_unitary_pseudogene	+	+	chr1:200917460-200966668:+	chr1:200948697:+	chr1:200886588-200935796:+	chr1:200917825:+	chr9:90838031,chr9:90838026	chr1:200944142,chr1:200944134	NA	NA	chr9:93600313,chr9:93600308	chr1:200913270,chr1:200913262	NA	NA	sense	sense	unknown	exon/splice-site	exon/splice-site	translocation
1741	SYK::MROH3P	ENSG00000165025.15::ENSG00000233217.2	HCC95	SRR8615283	SRR8639148	LUNG	carcinoma (squamous_cell_carcinoma)	primary	arriba	TRUE	TRUE	FALSE	NA	TRUE	285	TRUE	109	SYK	ENSG00000165025.15	protein_coding	+	+	chr9:90801787-90898549:+	chr9:90802039:+	chr9:93564069-93660831:+	chr9:93564321:+	MROH3P	ENSG00000233217.2	transcribed_unitary_pseudogene	+	+	chr1:200917460-200966668:+	chr1:200965031:+	chr1:200886588-200935796:+	chr1:200934159:+	chr9:90838031,chr9:90838026	chr1:200944142,chr1:200944134	NA	NA	chr9:93600313,chr9:93600308	chr1:200913270,chr1:200913262	NA	NA	sense	sense	unknown	exon/splice-site	exon/splice-site	translocation
1748	NAV1::LYST	ENSG00000134369.16::ENSG00000143669.16	HCC95	SRR8615283	SRR8639148	LUNG	carcinoma (squamous_cell_carcinoma)	primary	arriba	TRUE	TRUE	FALSE	NA	FALSE	NA	FALSE	NA	NAV1	ENSG00000134369.16	protein_coding	+	+	chr1:201539127-201826969:+	chr1:201794577:+	chr1:201508255-201796097:+	chr1:201763705:+	LYST	ENSG00000143669.16	protein_coding	-	-	chr1:235661041-235883724:-	chr1:235702977:-	chr1:235824341-236047024:-	chr1:235866277:-	chr1:201797700,chr1:201797699	chr1:235704378,chr1:235704379	NA	NA	chr1:201766828,chr1:201766827	chr1:235867678,chr1:235867679	NA	NA	sense	sense	out-of-frame	CDS/splice-site	CDS/splice-site	inversion
1749	GPR39::NCKAP5	ENSG00000183840.8::ENSG00000176771.18	HCC95	SRR8615283	SRR8639148	LUNG	carcinoma (squamous_cell_carcinoma)	primary	arriba	TRUE	TRUE	FALSE	NA	FALSE	NA	FALSE	NA	GPR39	ENSG00000183840.8	protein_coding	+	+	chr2:132416805-132646582:+	chr2:132417898:+	chr2:133174378-133404155:+	chr2:133175471:+	NCKAP5	ENSG00000176771.18	protein_coding	-	-	chr2:132671788-133568463:-	chr2:133517587:-	chr2:133429361-134326034:-	chr2:134275158:-	chr2:132504327	chr2:133518654	NA	NA	chr2:133261900	chr2:134276225	NA	NA	sense	sense	out-of-frame	CDS/splice-site	5'UTR/splice-site	inversion
1752	AKR1C1::AKR1E2	ENSG00000187134.14::ENSG00000165568.18	HCC95	SRR8615283	SRR8639148	LUNG	carcinoma (squamous_cell_carcinoma)	primary	arriba	TRUE	TRUE	FALSE	NA	TRUE	287	TRUE	110	AKR1C1	ENSG00000187134.14	protein_coding	+	+	chr10:4963253-4983283:+	chr10:4963528:+	chr10:5005445-5025475:+	chr10:5005720:+	AKR1E2	ENSG00000165568.18	protein_coding	+	+	chr10:4786629-4848062:+	chr10:4830675:+	chr10:4828821-4890254:+	chr10:4872867:+	chr10:4965834	chr10:4803056	NA	NA	chr10:5008026	chr10:4845248	NA	NA	sense	sense	in-frame	CDS/splice-site	CDS/splice-site	duplication
1753	AKR1C1::AKR1E2	ENSG00000187134.14::ENSG00000165568.18	HCC95	SRR8615283	SRR8639148	LUNG	carcinoma (squamous_cell_carcinoma)	primary	arriba	TRUE	TRUE	FALSE	NA	TRUE	287	TRUE	110	AKR1C1	ENSG00000187134.14	protein_coding	+	+	chr10:4963253-4983283:+	chr10:4963528:+	chr10:5005445-5025475:+	chr10:5005720:+	AKR1E2	ENSG00000165568.18	protein_coding	+	+	chr10:4786629-4848062:+	chr10:4824962:+	chr10:4828821-4890254:+	chr10:4867154:+	chr10:4965834	chr10:4803056	NA	NA	chr10:5008026	chr10:4845248	NA	NA	sense	sense	out-of-frame	CDS/splice-site	5'UTR/splice-site	duplication
1754	AKR1C1::AKR1E2	ENSG00000187134.14::ENSG00000165568.18	HCC95	SRR8615283	SRR8639148	LUNG	carcinoma (squamous_cell_carcinoma)	primary	arriba	TRUE	TRUE	FALSE	NA	TRUE	287	TRUE	110	AKR1C1	ENSG00000187134.14	protein_coding	+	+	chr10:4963253-4983283:+	chr10:4963528:+	chr10:5005445-5025475:+	chr10:5005720:+	AKR1E2	ENSG00000165568.18	protein_coding	+	+	chr10:4786629-4848062:+	chr10:4833350:+	chr10:4828821-4890254:+	chr10:4875542:+	chr10:4965834	chr10:4803056	NA	NA	chr10:5008026	chr10:4845248	NA	NA	sense	sense	in-frame	CDS/splice-site	CDS/splice-site	duplication
1755	AKR1C1::AKR1E2	ENSG00000187134.14::ENSG00000165568.18	HCC95	SRR8615283	SRR8639148	LUNG	carcinoma (squamous_cell_carcinoma)	primary	arriba	TRUE	TRUE	FALSE	NA	TRUE	287	TRUE	110	AKR1C1	ENSG00000187134.14	protein_coding	+	+	chr10:4963253-4983283:+	chr10:4963528:+	chr10:5005445-5025475:+	chr10:5005720:+	AKR1E2	ENSG00000165568.18	protein_coding	+	+	chr10:4786629-4848062:+	chr10:4835675:+	chr10:4828821-4890254:+	chr10:4877867:+	chr10:4965834	chr10:4803056	NA	NA	chr10:5008026	chr10:4845248	NA	NA	sense	sense	in-frame	CDS/splice-site	CDS/splice-site	duplication
1761	LDLRAD3::CD44	ENSG00000179241.13::ENSG00000026508.21	HCC95	SRR8615283	SRR8639148	LUNG	carcinoma (squamous_cell_carcinoma)	primary	arriba	TRUE	TRUE	TRUE	171	TRUE	288	TRUE	111	LDLRAD3	ENSG00000179241.13	protein_coding	+	+	chr11:35943981-36232136:+	chr11:36098461:+	chr11:35965531-36253686:+	chr11:36120011:+	CD44	ENSG00000026508.21	protein_coding	+	+	chr11:35138882-35232402:+	chr11:35180274:+	chr11:35160429-35253949:+	chr11:35201821:+	chr11:36164805,chr11:36164804	chr11:35179796,chr11:35179792	NA	NA	chr11:36186355,chr11:36186354	chr11:35201343,chr11:35201339	NA	NA	sense	sense	out-of-frame	CDS/splice-site	CDS/splice-site	duplication
1762	LDLRAD3::CD44	ENSG00000179241.13::ENSG00000026508.21	HCC95	SRR8615283	SRR8639148	LUNG	carcinoma (squamous_cell_carcinoma)	primary	arriba	TRUE	FALSE	FALSE	NA	TRUE	288	TRUE	111	LDLRAD3	ENSG00000179241.13	protein_coding	+	+	chr11:35943981-36232136:+	chr11:36098461:+	chr11:35965531-36253686:+	chr11:36120011:+	CD44	ENSG00000026508.21	protein_coding	+	+	chr11:35138882-35232402:+	chr11:35176575:+	chr11:35160429-35253949:+	chr11:35198122:+	NA	NA	NA	NA	NA	NA	NA	NA	sense	sense	in-frame	CDS/splice-site	CDS/splice-site	duplication
1763	LDLRAD3::CD44	ENSG00000179241.13::ENSG00000026508.21	HCC95	SRR8615283	SRR8639148	LUNG	carcinoma (squamous_cell_carcinoma)	primary	arriba	TRUE	TRUE	FALSE	NA	TRUE	288	TRUE	111	LDLRAD3	ENSG00000179241.13	protein_coding	+	+	chr11:35943981-36232136:+	chr11:36098461:+	chr11:35965531-36253686:+	chr11:36120011:+	CD44	ENSG00000026508.21	protein_coding	+	+	chr11:35138882-35232402:+	chr11:35186832:+	chr11:35160429-35253949:+	chr11:35208379:+	chr11:36164805,chr11:36164804	chr11:35179796,chr11:35179792	NA	NA	chr11:36186355,chr11:36186354	chr11:35201343,chr11:35201339	NA	NA	sense	sense	in-frame	CDS/splice-site	CDS/splice-site	duplication
1764	LDLRAD3::CD44	ENSG00000179241.13::ENSG00000026508.21	HCC95	SRR8615283	SRR8639148	LUNG	carcinoma (squamous_cell_carcinoma)	primary	arriba	TRUE	FALSE	FALSE	NA	TRUE	288	TRUE	111	LDLRAD3	ENSG00000179241.13	protein_coding	+	+	chr11:35943981-36232136:+	chr11:35944144:+	chr11:35965531-36253686:+	chr11:35965694:+	CD44	ENSG00000026508.21	protein_coding	+	+	chr11:35138882-35232402:+	chr11:35176575:+	chr11:35160429-35253949:+	chr11:35198122:+	NA	NA	NA	NA	NA	NA	NA	NA	sense	sense	in-frame	CDS/splice-site	CDS/splice-site	duplication
1765	LDLRAD3::CD44	ENSG00000179241.13::ENSG00000026508.21	HCC95	SRR8615283	SRR8639148	LUNG	carcinoma (squamous_cell_carcinoma)	primary	arriba	TRUE	TRUE	FALSE	NA	TRUE	288	TRUE	111	LDLRAD3	ENSG00000179241.13	protein_coding	+	+	chr11:35943981-36232136:+	chr11:36098461:+	chr11:35965531-36253686:+	chr11:36120011:+	CD44	ENSG00000026508.21	protein_coding	+	+	chr11:35138882-35232402:+	chr11:35208105:+	chr11:35160429-35253949:+	chr11:35229652:+	chr11:36164805,chr11:36164804	chr11:35179796,chr11:35179792	NA	NA	chr11:36186355,chr11:36186354	chr11:35201343,chr11:35201339	NA	NA	sense	sense	in-frame	CDS/splice-site	CDS/splice-site	duplication
1766	LDLRAD3::CD44	ENSG00000179241.13::ENSG00000026508.21	HCC95	SRR8615283	SRR8639148	LUNG	carcinoma (squamous_cell_carcinoma)	primary	arriba	TRUE	TRUE	FALSE	NA	TRUE	288	TRUE	111	LDLRAD3	ENSG00000179241.13	protein_coding	+	+	chr11:35943981-36232136:+	chr11:35944144:+	chr11:35965531-36253686:+	chr11:35965694:+	CD44	ENSG00000026508.21	protein_coding	+	+	chr11:35138882-35232402:+	chr11:35214852:+	chr11:35160429-35253949:+	chr11:35236399:+	chr11:36164805,chr11:36164804	chr11:35179796,chr11:35179792	NA	NA	chr11:36186355,chr11:36186354	chr11:35201343,chr11:35201339	NA	NA	sense	sense	in-frame	CDS/splice-site	CDS/splice-site	duplication
1774	DGUOK::ENSG00000258881	ENSG00000114956.20::ENSG00000258881.6	HCC95	SRR8615283	SRR8639148	LUNG	carcinoma (squamous_cell_carcinoma)	primary	arriba	TRUE	FALSE	FALSE	NA	TRUE	290	TRUE	112	DGUOK	ENSG00000114956.20	protein_coding	+	+	chr2:73926826-73958961:+	chr2:73939022:+	chr2:74153953-74186088:+	chr2:74166149:+	ENSG00000258881	ENSG00000258881.6	protein_coding	-	-	chr2:70939318-70995336:-	chr2:70948375:-	chr2:71166448-71222466:-	chr2:71175505:-	NA	NA	NA	NA	NA	NA	NA	NA	sense	sense	out-of-frame	CDS/splice-site	CDS/splice-site	inversion
1775	DGUOK::ENSG00000258881	ENSG00000114956.20::ENSG00000258881.6	HCC95	SRR8615283	SRR8639148	LUNG	carcinoma (squamous_cell_carcinoma)	primary	arriba	TRUE	FALSE	FALSE	NA	TRUE	290	TRUE	112	DGUOK	ENSG00000114956.20	protein_coding	+	+	chr2:73926826-73958961:+	chr2:73946906:+	chr2:74153953-74186088:+	chr2:74174033:+	ENSG00000258881	ENSG00000258881.6	protein_coding	-	-	chr2:70939318-70995336:-	chr2:70948375:-	chr2:71166448-71222466:-	chr2:71175505:-	NA	NA	NA	NA	NA	NA	NA	NA	sense	sense	out-of-frame	CDS/splice-site	CDS/splice-site	inversion
1779	IQGAP1::ENSG00000275674	ENSG00000140575.13::ENSG00000275674.1	HCC95	SRR8615283	SRR8639148	LUNG	carcinoma (squamous_cell_carcinoma)	primary	arriba	TRUE	TRUE	FALSE	NA	FALSE	NA	FALSE	NA	IQGAP1	ENSG00000140575.13	protein_coding	+	+	chr15:90388242-90502239:+	chr15:90390873:+	chr15:90931474-91045471:+	chr15:90934105:+	ENSG00000275674	ENSG00000275674.1	protein_coding	+	+	chr15:90266317-90314499:+	chr15:90314298:+	chr15:90809549-90857731:+	chr15:90857530:+	chr15:90410397,chr15:90410397,chr15:90410398	chr15:90301193,chr15:90301194,chr15:90301191	NA	NA	chr15:90953629,chr15:90953629,chr15:90953630	chr15:90844425,chr15:90844426,chr15:90844423	NA	NA	sense	sense	out-of-frame	CDS/splice-site	3'UTR/splice-site	duplication
1797	CTNNA1::SIL1	ENSG00000044115.21::ENSG00000120725.13	HCC95	SRR8615283	SRR8639148	LUNG	carcinoma (squamous_cell_carcinoma)	primary	arriba	TRUE	TRUE	FALSE	NA	FALSE	NA	FALSE	NA	CTNNA1	ENSG00000044115.21	protein_coding	+	+	chr5:138610967-138935034:+	chr5:138827718:+	chr5:137946656-138270723:+	chr5:138163407:+	SIL1	ENSG00000120725.13	protein_coding	-	+	chr5:138946724-139293557:-	chr5:139263214:+	chr5:138282413-138629246:-	chr5:138598903:+	chr5:138853777,chr5:138853776	chr5:139260698,chr5:139260694	NA	NA	chr5:138189466,chr5:138189465	chr5:138596387,chr5:138596383	NA	NA	sense	antisense	out-of-frame	CDS/splice-site	intron	deletion/5'-5'
1821	TBK1::RASSF3	ENSG00000183735.11::ENSG00000153179.14	HCC827	SRR8615284	SRR8639147	LUNG	carcinoma (adenocarcinoma)	primary	arriba	TRUE	TRUE	FALSE	NA	FALSE	NA	FALSE	NA	TBK1	ENSG00000183735.11	protein_coding	+	+	chr12:64452090-64502114:+	chr12:64467082:+	chr12:64845870-64895894:+	chr12:64860862:+	RASSF3	ENSG00000153179.14	protein_coding	+	-	chr12:64507001-64697564:+	chr12:64624628:-	chr12:64900781-65091344:+	chr12:65018408:-	chr12:64473409,chr12:64473393,chr12:64473409,chr12:64473408	chr12:64636587,chr12:64636587,chr12:64636584,chr12:64636588	NA	NA	chr12:64867189,chr12:64867173,chr12:64867189,chr12:64867188	chr12:65030367,chr12:65030367,chr12:65030364,chr12:65030368	NA	NA	sense	antisense	out-of-frame	CDS/splice-site	intron	inversion/3'-3'
1828	CSPP1::SGK3	ENSG00000104218.16::ENSG00000104205.16	HCC827	SRR8615284	SRR8639147	LUNG	carcinoma (adenocarcinoma)	primary	arriba	TRUE	TRUE	FALSE	NA	FALSE	NA	FALSE	NA	CSPP1	ENSG00000104218.16	protein_coding	+	+	chr8:67062417-67196778:+	chr8:67064496:+	chr8:67974652-68109013:+	chr8:67976731:+	SGK3	ENSG00000104205.16	protein_coding	+	-	chr8:66712734-66862022:+	chr8:66785191:-	chr8:67624969-67774257:+	chr8:67697426:-	chr8:67071654,chr8:67071652	chr8:66786639,chr8:66786641	NA	NA	chr8:67983889,chr8:67983887	chr8:67698874,chr8:67698876	NA	NA	sense	antisense	out-of-frame	CDS/splice-site	intron	inversion/3'-3'
1829	CSPP1::C8orf44-SGK3	ENSG00000104218.16::ENSG00000288602.1	HCC827	SRR8615284	SRR8639147	LUNG	carcinoma (adenocarcinoma)	primary	arriba	TRUE	TRUE	FALSE	NA	FALSE	NA	FALSE	NA	CSPP1	ENSG00000104218.16	protein_coding	+	+	chr8:67062417-67196778:+	chr8:67064496:+	chr8:67974652-68109013:+	chr8:67976731:+	C8orf44-SGK3	ENSG00000288602.1	protein_coding	+	-	chr8:66667596-66860472:+	chr8:66785191:-	chr8:67579831-67772707:+	chr8:67697426:-	chr8:67071654,chr8:67071652	chr8:66786639,chr8:66786641	NA	NA	chr8:67983889,chr8:67983887	chr8:67698874,chr8:67698876	NA	NA	sense	antisense	out-of-frame	CDS/splice-site	intron	inversion/3'-3'
1832	ACLY::FAM157C	ENSG00000131473.17::ENSG00000260528.6	HCC827	SRR8615284	SRR8639147	LUNG	carcinoma (adenocarcinoma)	primary	arriba	TRUE	TRUE	FALSE	NA	FALSE	NA	FALSE	NA	ACLY	ENSG00000131473.17	protein_coding	-	-	chr17:41866917-41930542:-	chr17:41906528:-	chr17:40023170-40086795:-	chr17:40062781:-	FAM157C	ENSG00000260528.6	lncRNA	+	-	chr16:90102261-90178344:+	chr16:90102737:-	chr16:90168669-90244752:+	chr16:90169145:-	chr17:41905990,chr17:41905994	chr16:90103310,chr16:90103311	NA	NA	chr17:40062243,chr17:40062247	chr16:90169718,chr16:90169719	NA	NA	sense	antisense	out-of-frame	CDS/splice-site	exon	translocation/5'-5'
1833	FBXO32::DNAAF11	ENSG00000156804.7::ENSG00000129295.10	HCC827	SRR8615284	SRR8639147	LUNG	carcinoma (adenocarcinoma)	primary	arriba	TRUE	TRUE	FALSE	NA	FALSE	NA	FALSE	NA	FBXO32	ENSG00000156804.7	protein_coding	-	+	chr8:123497889-123541206:-	chr8:123539137:+	chr8:124510129-124553446:-	chr8:124551377:+	DNAAF11	ENSG00000129295.10	protein_coding	-	-	chr8:132570416-132675592:-	chr8:132661627:-	chr8:133582664-133687838:-	chr8:133673873:-	chr8:123539234,chr8:123539235	chr8:132665759,chr8:132665758	NA	NA	chr8:124551474,chr8:124551475	chr8:133678005,chr8:133678004	NA	NA	antisense	sense	unknown	intron	CDS/splice-site	inversion/3'-3'
1836	JPH1::NCOA2	ENSG00000104369.5::ENSG00000140396.13	HCC827	SRR8615284	SRR8639147	LUNG	carcinoma (adenocarcinoma)	primary	arriba	TRUE	TRUE	FALSE	NA	TRUE	294	TRUE	113	JPH1	ENSG00000104369.5	protein_coding	-	-	chr8:74234700-74321540:-	chr8:74314861:-	chr8:75146935-75233775:-	chr8:75227096:-	NCOA2	ENSG00000140396.13	protein_coding	-	-	chr8:70109782-70403808:-	chr8:70296800:-	chr8:71022017-71316043:-	chr8:71209035:-	chr8:74266546,chr8:74266554,chr8:74266566	chr8:70309348,chr8:70309345,chr8:70309306	NA	NA	chr8:75178781,chr8:75178789,chr8:75178801	chr8:71221583,chr8:71221580,chr8:71221541	NA	NA	sense	sense	out-of-frame	CDS/splice-site	5'UTR/splice-site	deletion
1837	JPH1::NCOA2	ENSG00000104369.5::ENSG00000140396.13	HCC827	SRR8615284	SRR8639147	LUNG	carcinoma (adenocarcinoma)	primary	arriba	TRUE	TRUE	FALSE	NA	TRUE	294	TRUE	113	JPH1	ENSG00000104369.5	protein_coding	-	-	chr8:74234700-74321540:-	chr8:74320909:-	chr8:75146935-75233775:-	chr8:75233144:-	NCOA2	ENSG00000140396.13	protein_coding	-	-	chr8:70109782-70403808:-	chr8:70296800:-	chr8:71022017-71316043:-	chr8:71209035:-	chr8:74266546,chr8:74266554,chr8:74266566	chr8:70309348,chr8:70309345,chr8:70309306	NA	NA	chr8:75178781,chr8:75178789,chr8:75178801	chr8:71221583,chr8:71221580,chr8:71221541	NA	NA	sense	sense	out-of-frame	CDS/splice-site	5'UTR/splice-site	deletion
1838	ASAP1::CCDC26	ENSG00000153317.15::ENSG00000229140.12	HCC827	SRR8615284	SRR8639147	LUNG	carcinoma (adenocarcinoma)	primary	arriba	TRUE	TRUE	FALSE	NA	FALSE	NA	FALSE	NA	ASAP1	ENSG00000153317.15	protein_coding	-	-	chr8:130052104-130443674:-	chr8:130358017:-	chr8:131064350-131455920:-	chr8:131370263:-	CCDC26	ENSG00000229140.12	lncRNA	-	+	chr8:128634199-129683770:-	chr8:129561716:+	chr8:129646445-130696016:-	chr8:130573962:+	chr8:130246668,chr8:130246671	chr8:129528777,chr8:129528774	NA	NA	chr8:131258914,chr8:131258917	chr8:130541023,chr8:130541020	NA	NA	sense	antisense	out-of-frame	CDS/splice-site	intron	inversion/5'-5'
1840	ZSWIM4::RFX1	ENSG00000132003.10::ENSG00000132005.9	HCC827	SRR8615284	SRR8639147	LUNG	carcinoma (adenocarcinoma)	primary	arriba	TRUE	TRUE	TRUE	172	TRUE	295	TRUE	114	ZSWIM4	ENSG00000132003.10	protein_coding	+	+	chr19:13795443-13832254:+	chr19:13813164:+	chr19:13906257-13943068:+	chr19:13923978:+	RFX1	ENSG00000132005.9	protein_coding	-	-	chr19:13961530-14007039:-	chr19:13983595:-	chr19:14072342-14117851:-	chr19:14094407:-	chr19:13814062	chr19:13990833	NA	NA	chr19:13924876	chr19:14101645	NA	NA	sense	sense	in-frame	CDS/splice-site	CDS/splice-site	inversion
1841	ZSWIM4::RFX1	ENSG00000132003.10::ENSG00000132005.9	HCC827	SRR8615284	SRR8639147	LUNG	carcinoma (adenocarcinoma)	primary	arriba	TRUE	TRUE	FALSE	NA	TRUE	295	TRUE	114	ZSWIM4	ENSG00000132003.10	protein_coding	+	+	chr19:13795443-13832254:+	chr19:13809220:+	chr19:13906257-13943068:+	chr19:13920034:+	RFX1	ENSG00000132005.9	protein_coding	-	-	chr19:13961530-14007039:-	chr19:13983595:-	chr19:14072342-14117851:-	chr19:14094407:-	chr19:13814062	chr19:13990833	NA	NA	chr19:13924876	chr19:14101645	NA	NA	sense	sense	in-frame	CDS/splice-site	CDS/splice-site	inversion
1842	NCOA2::LINC00320	ENSG00000140396.13::ENSG00000224924.9	HCC827	SRR8615284	SRR8639147	LUNG	carcinoma (adenocarcinoma)	primary	arriba	TRUE	TRUE	FALSE	NA	FALSE	NA	FALSE	NA	NCOA2	ENSG00000140396.13	protein_coding	-	-	chr8:70109782-70403808:-	chr8:70296744:-	chr8:71022017-71316043:-	chr8:71208979:-	LINC00320	ENSG00000224924.9	lncRNA	-	+	chr21:20651450-20803816:-	chr21:20661276:+	chr21:22023763-22176134:-	chr21:22033589:+	chr8:70225570,chr8:70225572	chr21:20652619,chr21:20652617	NA	NA	chr8:71137805,chr8:71137807	chr21:22024932,chr21:22024930	NA	NA	sense	antisense	unknown	5'UTR/splice-site	intron	translocation/5'-5'
1844	ARFGEF1::SGK3	ENSG00000066777.9::ENSG00000104205.16	HCC827	SRR8615284	SRR8639147	LUNG	carcinoma (adenocarcinoma)	primary	arriba	TRUE	TRUE	FALSE	NA	FALSE	NA	FALSE	NA	ARFGEF1	ENSG00000066777.9	protein_coding	-	-	chr8:67173511-67343781:-	chr8:67238343:-	chr8:68085746-68256016:-	chr8:68150578:-	SGK3	ENSG00000104205.16	protein_coding	+	+	chr8:66712734-66862022:+	chr8:66793616:+	chr8:67624969-67774257:+	chr8:67705851:+	chr8:67237587,chr8:67224146,chr8:67224102,chr8:67224093,chr8:67224091,chr8:67224087,chr8:67224129,chr8:67224085,chr8:67237589,chr8:67237591	chr8:66787252,chr8:66776497,chr8:66776497,chr8:66776497,chr8:66776497,chr8:66776497,chr8:66776497,chr8:66776497,chr8:66787250,chr8:66787245	NA	NA	chr8:68149822,chr8:68136381,chr8:68136337,chr8:68136328,chr8:68136326,chr8:68136322,chr8:68136364,chr8:68136320,chr8:68149824,chr8:68149826	chr8:67699487,chr8:67688732,chr8:67688732,chr8:67688732,chr8:67688732,chr8:67688732,chr8:67688732,chr8:67688732,chr8:67699485,chr8:67699480	NA	NA	sense	sense	out-of-frame	CDS/splice-site	5'UTR/splice-site	inversion
1845	ARFGEF1::C8orf44-SGK3	ENSG00000066777.9::ENSG00000288602.1	HCC827	SRR8615284	SRR8639147	LUNG	carcinoma (adenocarcinoma)	primary	arriba	TRUE	TRUE	FALSE	NA	FALSE	NA	FALSE	NA	ARFGEF1	ENSG00000066777.9	protein_coding	-	-	chr8:67173511-67343781:-	chr8:67238343:-	chr8:68085746-68256016:-	chr8:68150578:-	C8orf44-SGK3	ENSG00000288602.1	protein_coding	+	+	chr8:66667596-66860472:+	chr8:66793616:+	chr8:67579831-67772707:+	chr8:67705851:+	chr8:67237587,chr8:67224146,chr8:67224102,chr8:67224093,chr8:67224091,chr8:67224087,chr8:67224129,chr8:67224085,chr8:67237589,chr8:67237591	chr8:66787252,chr8:66776497,chr8:66776497,chr8:66776497,chr8:66776497,chr8:66776497,chr8:66776497,chr8:66776497,chr8:66787250,chr8:66787245	NA	NA	chr8:68149822,chr8:68136381,chr8:68136337,chr8:68136328,chr8:68136326,chr8:68136322,chr8:68136364,chr8:68136320,chr8:68149824,chr8:68149826	chr8:67699487,chr8:67688732,chr8:67688732,chr8:67688732,chr8:67688732,chr8:67688732,chr8:67688732,chr8:67688732,chr8:67699485,chr8:67699480	NA	NA	sense	sense	out-of-frame	CDS/splice-site	5'UTR/splice-site	inversion
1848	TMEM9B::TMEM41B	ENSG00000175348.11::ENSG00000166471.11	HCC827	SRR8615284	SRR8639147	LUNG	carcinoma (adenocarcinoma)	primary	arriba	TRUE	TRUE	FALSE	NA	FALSE	NA	FALSE	NA	TMEM9B	ENSG00000175348.11	protein_coding	-	-	chr11:8947202-8965011:-	chr11:8948302:-	chr11:8968749-8986558:-	chr11:8969849:-	TMEM41B	ENSG00000166471.11	protein_coding	-	-	chr11:9280654-9314636:-	chr11:9295387:-	chr11:9302201-9336183:-	chr11:9316934:-	chr11:8947840,chr11:8947843	chr11:9296363,chr11:9296363	NA	NA	chr11:8969387,chr11:8969390	chr11:9317910,chr11:9317910	NA	NA	sense	sense	stop-codon	3'UTR	CDS/splice-site	duplication
1850	SGK3::COPS5	ENSG00000104205.16::ENSG00000121022.14	HCC827	SRR8615284	SRR8639147	LUNG	carcinoma (adenocarcinoma)	primary	arriba	TRUE	TRUE	FALSE	NA	TRUE	296	TRUE	115	SGK3	ENSG00000104205.16	protein_coding	+	+	chr8:66712734-66862022:+	chr8:66775319:+	chr8:67624969-67774257:+	chr8:67687554:+	COPS5	ENSG00000121022.14	protein_coding	-	-	chr8:67043079-67083783:-	chr8:67069203:-	chr8:67955314-67996018:-	chr8:67981438:-	chr8:66786641,chr8:66786639	chr8:67071652,chr8:67071654	NA	NA	chr8:67698876,chr8:67698874	chr8:67983887,chr8:67983889	NA	NA	sense	sense	unknown	5'UTR/splice-site	exon/splice-site	inversion
1851	SGK3::COPS5	ENSG00000104205.16::ENSG00000121022.14	HCC827	SRR8615284	SRR8639147	LUNG	carcinoma (adenocarcinoma)	primary	arriba	TRUE	TRUE	FALSE	NA	TRUE	296	TRUE	115	SGK3	ENSG00000104205.16	protein_coding	+	+	chr8:66712734-66862022:+	chr8:66775319:+	chr8:67624969-67774257:+	chr8:67687554:+	COPS5	ENSG00000121022.14	protein_coding	-	-	chr8:67043079-67083783:-	chr8:67059445:-	chr8:67955314-67996018:-	chr8:67971680:-	chr8:66786641,chr8:66786639	chr8:67071652,chr8:67071654	NA	NA	chr8:67698876,chr8:67698874	chr8:67983887,chr8:67983889	NA	NA	sense	sense	unknown	5'UTR/splice-site	CDS/splice-site	inversion
1852	SGK3::COPS5	ENSG00000104205.16::ENSG00000121022.14	HCC827	SRR8615284	SRR8639147	LUNG	carcinoma (adenocarcinoma)	primary	arriba	TRUE	TRUE	FALSE	NA	TRUE	296	TRUE	115	SGK3	ENSG00000104205.16	protein_coding	+	+	chr8:66712734-66862022:+	chr8:66775318:+	chr8:67624969-67774257:+	chr8:67687553:+	COPS5	ENSG00000121022.14	protein_coding	-	-	chr8:67043079-67083783:-	chr8:67059447:-	chr8:67955314-67996018:-	chr8:67971682:-	chr8:66786641,chr8:66786639	chr8:67071652,chr8:67071654	NA	NA	chr8:67698876,chr8:67698874	chr8:67983887,chr8:67983889	NA	NA	sense	sense	unknown	5'UTR/splice-site	exon/splice-site	inversion
1853	SGK3::COPS5	ENSG00000104205.16::ENSG00000121022.14	HCC827	SRR8615284	SRR8639147	LUNG	carcinoma (adenocarcinoma)	primary	arriba	TRUE	TRUE	FALSE	NA	TRUE	296	TRUE	115	SGK3	ENSG00000104205.16	protein_coding	+	+	chr8:66712734-66862022:+	chr8:66712833:+	chr8:67624969-67774257:+	chr8:67625068:+	COPS5	ENSG00000121022.14	protein_coding	-	-	chr8:67043079-67083783:-	chr8:67059445:-	chr8:67955314-67996018:-	chr8:67971680:-	chr8:66786641,chr8:66786639	chr8:67071652,chr8:67071654	NA	NA	chr8:67698876,chr8:67698874	chr8:67983887,chr8:67983889	NA	NA	sense	sense	unknown	5'UTR/splice-site	CDS/splice-site	inversion
1855	SGK3::COPS5	ENSG00000104205.16::ENSG00000121022.14	HCC827	SRR8615284	SRR8639147	LUNG	carcinoma (adenocarcinoma)	primary	arriba	TRUE	TRUE	FALSE	NA	TRUE	296	TRUE	115	SGK3	ENSG00000104205.16	protein_coding	+	+	chr8:66712734-66862022:+	chr8:66712833:+	chr8:67624969-67774257:+	chr8:67625068:+	COPS5	ENSG00000121022.14	protein_coding	-	-	chr8:67043079-67083783:-	chr8:67061422:-	chr8:67955314-67996018:-	chr8:67973657:-	chr8:66786641,chr8:66786639	chr8:67071652,chr8:67071654	NA	NA	chr8:67698876,chr8:67698874	chr8:67983887,chr8:67983889	NA	NA	sense	sense	unknown	5'UTR/splice-site	CDS/splice-site	inversion
[truncated: 10,380 more rows]
[truncated: 103 more columns]
