# Supplementary material for: Fusions4U: a resource of validated and annotated gene fusions in 328 cancer cell lines
Source: BMC Cancer. 2025 Dec 20;25:1908. doi: 10.1186/s12885-025-15441-w (PMC12752044; doi:10.1186/s12885-025-15441-w)
Supplement: Supplementary file 2 — Additional file 2. Significant (p_adj) t-test results from analysis of the PRISM drug repurposing dataset. [file 12885_2025_15441_MOESM2_ESM.tsv]

candidate_gene	treatment	dose	name	moa	drug_category	target	disease.area	indication	cellLines_TRUE	tissueType_TRUE	diseases_TRUE	avg_log2fc_TRUE	median_log2fc_TRUE	avg_log2fc_FALSE	median_log2fc_FALSE	t_test_statistic	df	p_value	p_adj	conf_low	conf_high
ADAMTS9	BRD-A03216249-003-24-3::2.5::HTS002	2.5	mepivacaine	potassium channel blocker, sodium channel blocker	noncancer	SCN10A	neurology/psychiatry	local anesthetic	NUGC4, OAW42	STOMACH, OVARY	carcinoma (signet_ring_adenocarcinoma), carcinoma	0.0273454467081	0.0273454467081	0.15170881216861	0.1647699361925	5.19513401754778	70.4266812448436	1.90303997729902e-06	7.4321547976407e-05	0.0766247520022676	0.172101978918752
ADAMTS9	BRD-A18696154-003-22-6::2.5::HTS002	2.5	idazoxan	adrenergic receptor antagonist	noncancer	ADRA2A	NA	NA	NUGC4, OAW42	STOMACH, OVARY	carcinoma (signet_ring_adenocarcinoma), carcinoma	-0.9649450063715	-0.9649450063715	-0.651830874171877	-0.5933012129785	6.04695584001734	51.1615738446004	1.71321267152592e-07	7.8059344956522e-06	0.209168499118614	0.417059765280632
ADAMTS9	BRD-A43671941-003-11-9::2.5::HTS002	2.5	oxprenolol	adrenergic receptor antagonist	noncancer	ADRB1, ADRB2	cardiology	angina pectoris, hypertension, cardiac arrythmia	NUGC4, OAW42	STOMACH, OVARY	carcinoma (signet_ring_adenocarcinoma), carcinoma	-0.765130909436	-0.765130909436	-0.403210279379903	-0.38193178245	10.3535894873537	191.021879120311	3.1792614147932e-20	5.39942884129328e-18	0.292971193182239	0.430870066929955
ADAMTS9	BRD-A71725768-001-01-3::2.5::HTS002	2.5	metoxibutropate	cyclooxygenase inhibitor	noncancer	PTGS1, PTGS2	NA	NA	NUGC4, OAW42	STOMACH, OVARY	carcinoma (signet_ring_adenocarcinoma), carcinoma	0.242710071694	0.242710071694	0.358763774831476	0.3667280736395	4.8022309358683	58.6103152217021	1.1252018572288e-05	0.000383597011580136	0.067689674735819	0.164417731539133
ADAMTS9	BRD-K03273112-001-01-8::2.5::HTS002	2.5	1-azakenpaullone	glycogen synthase kinase inhibitor	noncancer	CCNB1, CDK1, CDK5, GSK3B	NA	NA	NUGC4, OAW42	STOMACH, OVARY	carcinoma (signet_ring_adenocarcinoma), carcinoma	-1.447556064	-1.447556064	-0.707516688359918	-0.635465288366	9.08750125313151	17.279406582013	5.38518514961995e-08	2.62080233408922e-06	0.568438232108975	0.911640519171189
ADAMTS9	BRD-K04394237-001-03-7::2.49369::HTS002	2.49369	drospirenone	mineralocorticoid receptor antagonist	noncancer	AR, NR3C2, PGR	endocrinology	contraceptive	NUGC4, OAW42	STOMACH, OVARY	carcinoma (signet_ring_adenocarcinoma), carcinoma	-2.296208538965	-2.296208538965	-0.271180848521877	-0.201937004263	39.7499292391945	142.084390703155	7.37088844213023e-79	7.89897574456665e-74	1.92432118242765	2.12573419845859
ADAMTS9	BRD-K06426971-001-02-7::2.5::HTS002	2.5	ryuvidine	histone lysine methyltransferase inhibitor	noncancer	CDK2, CDK4	NA	NA	NUGC4, OAW42	STOMACH, OVARY	carcinoma (signet_ring_adenocarcinoma), carcinoma	-1.25117030053	-1.25117030053	-1.68578291424047	-1.35955217781	-3.56811136551028	75.1750989406628	0.000630231833427682	0.0146934579165367	-0.67725068815193	-0.191974539269004
ADAMTS9	BRD-K08799216-001-05-3::0.625::MTS010::PROS002_PR500	0.625	pelitinib	EGFR inhibitor	targeted cancer	EGFR	NA	NA	NUGC4, OAW42	STOMACH, OVARY	carcinoma (signet_ring_adenocarcinoma), carcinoma	-1.29990816602	-1.29990816602	0.0301681459594522	0.2036144024465	19.0034821739038	14.4688848473886	1.2305245171076e-11	9.11953973814506e-10	1.18041525213474	1.47973737182416
ADAMTS9	BRD-K16505263-003-02-9::2.5::MTS006	2.5	forodesine	purinergic receptor antagonist	targeted cancer	PNP	NA	NA	NUGC4, OAW42	STOMACH, OVARY	carcinoma (signet_ring_adenocarcinoma), carcinoma	0.3404385968635	0.3404385968635	0.221814755776849	0.234801911362	-5.84651520651957	172.399269907764	2.45760407741306e-08	1.25145123380343e-06	-0.158671985307638	-0.0785756968656639
ADAMTS9	BRD-K16664969-001-03-3::2.5::HTS002	2.5	GTP-14564	FLT3 inhibitor, tyrosine kinase inhibitor	targeted cancer	CSF1R, FLT3, KIT, PDGFRB	NA	NA	NUGC4, OAW42	STOMACH, OVARY	carcinoma (signet_ring_adenocarcinoma), carcinoma	-0.467794731076	-0.467794731076	-0.0898744519383583	-0.0178822580687	8.351876827278	14.9558061914607	5.15626007257464e-07	2.19577998230648e-05	0.281447906738445	0.474392651536839
ADAMTS9	BRD-K16803204-001-01-6::2.5::HTS002	2.5	filgotinib	JAK inhibitor	noncancer	JAK1, JAK2, JAK3, TYK2	NA	NA	NUGC4, OAW42	STOMACH, OVARY	carcinoma (signet_ring_adenocarcinoma), carcinoma	0.0934421654141	0.0934421654141	0.244968588905767	0.2325578097185	5.19555672155378	163.697425852472	6.00433611929693e-07	2.53477123520345e-05	0.093939087033863	0.209113759949471
ADAMTS9	BRD-K17472821-001-01-2::2.5::MTS006	2.5	GSK2830371	protein phosphatase inhibitor	targeted cancer	PPM1D	NA	NA	NUGC4, OAW42	STOMACH, OVARY	carcinoma (signet_ring_adenocarcinoma), carcinoma	-0.008237274535685	-0.008237274535685	0.216306776053537	0.228521183111	9.99137972558215	11.2431226256774	6.23100158363702e-07	2.62322596428863e-05	0.175209786935408	0.273878314243035
ADAMTS9	BRD-K17743125-001-08-4::2.5::MTS010::PROS003_PR500	2.5	belinostat	HDAC inhibitor	targeted cancer	HDAC1, HDAC10, HDAC11, HDAC2, HDAC3, HDAC4, HDAC5, HDAC6, HDAC7, HDAC8, HDAC9	hematologic malignancy	peripheral T-cell lymphoma (PTCL)	NUGC4, OAW42	STOMACH, OVARY	carcinoma (signet_ring_adenocarcinoma), carcinoma	-1.15372711657	-1.15372711657	-0.67228626648872	-0.579023272912	5.2068297749625	23.7963058838812	2.52671709985863e-05	0.000808643794677617	0.290519422508579	0.67236227765398
ADAMTS9	BRD-K18898553-001-01-1::2.5::MTS006	2.5	salvianolic-acid-B	metalloproteinase inhibitor, EGFR inhibitor	noncancer	MMP9	NA	NA	NUGC4, OAW42	STOMACH, OVARY	carcinoma (signet_ring_adenocarcinoma), carcinoma	-0.2341531794705	-0.2341531794705	-0.0244704005306878	-0.0049429262928	8.62954407865194	175.620117173394	3.59628653553241e-15	3.78952063359944e-13	0.161728638157541	0.257636919722083
ADAMTS9	BRD-K20605374-001-05-4::2.5::HTS002	2.5	NSC-697923	ubiquitin-conjugating enzyme inhibitor	noncancer	UBE2N	NA	NA	NUGC4, OAW42	STOMACH, OVARY	carcinoma (signet_ring_adenocarcinoma), carcinoma	-4.184614336755	-4.184614336755	-3.02674007047064	-3.15858467957	9.32865713855504	7.80757006932811	1.67171130628766e-05	0.000554209145499346	0.870420129035895	1.44532840353282
ADAMTS9	BRD-K26026438-001-01-0::2.5::MTS006	2.5	tucatinib	EGFR inhibitor	targeted cancer	ERBB2	NA	NA	NUGC4, OAW42	STOMACH, OVARY	carcinoma (signet_ring_adenocarcinoma), carcinoma	-0.6994464842475	-0.6994464842475	-0.235648538956606	-0.109165735913	10.5205372078757	15.5069895364067	1.8417604247553e-08	9.54406842546856e-07	0.370099845293454	0.557496045288335
ADAMTS9	BRD-K31866293-001-01-6::2.5::HTS002	2.5	TAK-632	RAF inhibitor	targeted cancer	BRAF	NA	NA	NUGC4, OAW42	STOMACH, OVARY	carcinoma (signet_ring_adenocarcinoma), carcinoma	-3.43825976302	-3.43825976302	-2.29564104967088	-2.022141704435	10.9916471665452	141.830711716723	1.03117380979734e-20	1.82051442734805e-18	0.937120450006342	1.3481169766919
ADAMTS9	BRD-K32405725-001-02-8::2.5::HTS002	2.5	etomoxir	carnitine palmitoyltransferase inhibitor	noncancer	CPT1A	NA	NA	NUGC4, OAW42	STOMACH, OVARY	carcinoma (signet_ring_adenocarcinoma), carcinoma	0.3617877562845	0.3617877562845	0.239990329675052	0.2536769304835	-4.11383225783066	20.0921799887828	0.000534738070574512	0.0127174740266494	-0.183537979062964	-0.060056874155932
ADAMTS9	BRD-K37270826-001-27-6::2.65941::HTS002	2.65941	mifepristone	glucocorticoid receptor antagonist, progesterone receptor antagonist	noncancer	AR, NR1I2, NR3C1, PGR	endocrinology	hyperglycemia, diabetes mellitus	NUGC4, OAW42	STOMACH, OVARY	carcinoma (signet_ring_adenocarcinoma), carcinoma	-0.445015169732	-0.445015169732	-0.17521207046761	-0.120119113317	7.77418414035153	187.997925285507	4.83910076287946e-13	4.14863850962877e-11	0.201341825817609	0.33826437271117
ADAMTS9	BRD-K38548312-001-01-0::2.5::HTS002	2.5	VER-49009	HSP inhibitor	targeted cancer	HSP90AA1	NA	NA	NUGC4, OAW42	STOMACH, OVARY	carcinoma (signet_ring_adenocarcinoma), carcinoma	-3.21760673736	-3.21760673736	-2.72925740519883	-2.656179650135	5.52491181614928	187.01748357871	1.09364174412593e-07	5.12908405638439e-06	0.313978893651047	0.662719770671294
ADAMTS9	BRD-K40331046-305-01-5::2.5::HTS002	2.5	CR8-(R)	CDK inhibitor	targeted cancer	CCNA2	NA	NA	NUGC4, OAW42	STOMACH, OVARY	carcinoma (signet_ring_adenocarcinoma), carcinoma	-6.35404008258	-6.35404008258	-5.25423683809264	-5.161930725595	8.53418883443353	5.26553484099297	0.000280635361971811	0.00712826457644658	0.773493832262969	1.42611265671175
ADAMTS9	BRD-K50010139-001-02-3::2.5::MTS006	2.5	poziotinib	EGFR inhibitor	targeted cancer	EGFR, ERBB2, ERBB4	NA	NA	NUGC4, OAW42	STOMACH, OVARY	carcinoma (signet_ring_adenocarcinoma), carcinoma	-2.59145838814	-2.59145838814	-1.23504207361314	-0.855735961913	14.4935498161708	32.7178905619702	8.5394573980548e-16	9.54748755695194e-14	1.16594855382632	1.54688407522741
ADAMTS9	BRD-K50018155-003-02-1::2.5::HTS002	2.5	RS-67506	serotonin receptor partial agonist	noncancer	HTR4	NA	NA	NUGC4, OAW42	STOMACH, OVARY	carcinoma (signet_ring_adenocarcinoma), carcinoma	-0.2560255209725	-0.2560255209725	0.306433435450157	0.3592817861405	12.2198979798768	8.41787387235717	1.19986017316496e-06	4.84029420392007e-05	0.457228096228138	0.667689816617175
ADAMTS9	BRD-K50866992-003-10-3::2.5::HTS002	2.5	tropisetron	serotonin receptor antagonist	noncancer	GLRA1, GLRA2, GLRB, HTR3A, HTR4	gastroenterology	nausea, vomiting, nausea, vomiting	NUGC4, OAW42	STOMACH, OVARY	carcinoma (signet_ring_adenocarcinoma), carcinoma	0.0149120014503	0.0149120014503	0.203906914993064	0.242605983944	5.49936374062396	60.1161406940726	8.23465647502412e-07	3.4058774365794e-05	0.120254035445216	0.257735791640313
ADAMTS9	BRD-K54847683-001-04-0::2.5::HTS002	2.5	equol	estrogen receptor agonist	noncancer	ESR1, ESR2	NA	NA	NUGC4, OAW42	STOMACH, OVARY	carcinoma (signet_ring_adenocarcinoma), carcinoma	-0.151699545009	-0.151699545009	0.118453393660134	0.150496276102	9.4557995271846	96.6409658117254	2.07356015784852e-15	2.23985023111678e-13	0.213446580080424	0.326859297257844
ADAMTS9	BRD-K57169635-001-04-5::2.5::MTS010::PROS002_PR500	2.5	dacomitinib	EGFR inhibitor	targeted cancer	EGFR, ERBB2, ERBB4	NA	NA	NUGC4, OAW42	STOMACH, OVARY	carcinoma (signet_ring_adenocarcinoma), carcinoma	-1.428240532245	-1.428240532245	-0.377239484080941	-0.1848985030465	15.4868878766622	40.0745588704007	1.6402877621825e-18	2.35788890530392e-16	0.913850881430589	1.18815121489753
ADAMTS9	BRD-K58529924-001-01-5::2.5::MTS006	2.5	ONC201	AKT inhibitor, MAP kinase inhibitor	targeted cancer	TNFSF10	NA	NA	NUGC4, OAW42	STOMACH, OVARY	carcinoma (signet_ring_adenocarcinoma), carcinoma	-0.904468146723	-0.904468146723	-1.1865084598103	-1.12103485225	-4.70264253977576	52.088286896933	1.92567811334914e-05	0.00062985284946247	-0.402383812759192	-0.16169681341541
ADAMTS9	BRD-K59058747-001-18-3::2.5::HTS002	2.5	acetylcysteine	mucolytic agent	noncancer	ACY1, CHUK, GRIN1, GRIN2A, GRIN2B, GRIN2D, GRIN3A, GSS, IKBKB, RELA, SLC7A11	gastroenterology	acetaminophen overdose, hepatic injury	NUGC4, OAW42	STOMACH, OVARY	carcinoma (signet_ring_adenocarcinoma), carcinoma	0.5917245064825	0.5917245064825	0.389338510586322	0.3974557070265	-7.98256156507645	181.985317588404	1.56395373094294e-13	1.40781452834637e-11	-0.252410640035472	-0.152361351756883
ADAMTS9	BRD-K63932022-001-01-5::2.5::HTS002	2.5	2'-MeCCPA	adenosine receptor agonist	noncancer	ADORA1	NA	NA	NUGC4, OAW42	STOMACH, OVARY	carcinoma (signet_ring_adenocarcinoma), carcinoma	-0.2858981956595	-0.2858981956595	0.201821523105549	0.269128450915	8.47787882622483	30.1507281420425	1.77097745252839e-09	1.02809270428754e-07	0.370255456274965	0.605183981255132
ADAMTS9	BRD-K64881305-001-03-7::2.5::HTS002	2.5	ispinesib	kinesin inhibitor	targeted cancer	KIF11	NA	NA	NUGC4, OAW42	STOMACH, OVARY	carcinoma (signet_ring_adenocarcinoma), carcinoma	-3.838149752165	-3.838149752165	-2.11004886702742	-1.97310817512	18.7214454113636	151.340320238994	3.11709809468825e-41	3.69107468252175e-38	1.54572619270097	1.91047557757418
ADAMTS9	BRD-K66911501-003-01-2::2.5::HTS002	2.5	MK-3207	calcitonin antagonist	noncancer	CALCA	NA	NA	NUGC4, OAW42	STOMACH, OVARY	carcinoma (signet_ring_adenocarcinoma), carcinoma	0.6794421490235	0.6794421490235	0.192296891097287	0.213447590059	-12.0256358721875	3.79064513867152	0.0003708187108184	0.00919130374361013	-0.602108624859746	-0.372181890992681
ADAMTS9	BRD-K68552125-001-05-3::2.02651::HTS002	2.02651	12-O-tetradecanoylphorbol-13-acetate	PKC activator	targeted cancer	KCNT2, TRPV4	NA	NA	NUGC4, OAW42	STOMACH, OVARY	carcinoma (signet_ring_adenocarcinoma), carcinoma	-0.519928823218	-0.519928823218	-0.00221569661226314	0.0201994348842	9.35407407756777	27.9290118715428	4.21664897032359e-10	2.60747304431761e-08	0.404328444591135	0.631097808620339
ADAMTS9	BRD-K71221037-001-01-6::2.5::HTS002	2.5	birinapant	XIAP inhibitor	targeted cancer	BIRC2, XIAP	NA	NA	NUGC4, OAW42	STOMACH, OVARY	carcinoma (signet_ring_adenocarcinoma), carcinoma	-0.255472363905	-0.255472363905	-1.03732719965179	-0.659178147727	-6.48551522613604	8.07307279222986	0.000183555908606429	0.00490051748078069	-1.05941548660557	-0.504294184888012
ADAMTS9	BRD-K73838513-003-05-5::2.5::MTS010::PROS003_PR500	2.5	cinacalcet	calcium channel activator	targeted cancer	CASR	endocrinology, nephrology, oncology	hyperparathyroidism, chronic kidney disease (CKD), parathyroid carcinoma, hypercalcemia	NUGC4, OAW42	STOMACH, OVARY	carcinoma (signet_ring_adenocarcinoma), carcinoma	0.12308661251	0.12308661251	-0.214578793017719	-0.195517916983	-13.1385471377345	142.462851849061	2.49623901687427e-26	7.09570838524729e-24	-0.388468743351988	-0.286862067703449
ADAMTS9	BRD-K82135108-001-04-3::2.5::HTS002	2.5	elesclomol	oxidative stress inducer	targeted cancer	HSPA1A	NA	NA	NUGC4, OAW42	STOMACH, OVARY	carcinoma (signet_ring_adenocarcinoma), carcinoma	-3.54681505566	-3.54681505566	-3.05703860618417	-2.99006854464	5.1732192312577	175.891622968769	6.22313206305237e-07	2.62042764625138e-05	0.302930552329194	0.676622346622456
ADAMTS9	BRD-K89839824-001-05-3::2.5::HTS002	2.5	raltitrexed	thymidylate synthase inhibitor	targeted cancer	FPGS, TYMS	oncology	mesothelioma	NUGC4, OAW42	STOMACH, OVARY	carcinoma (signet_ring_adenocarcinoma), carcinoma	-3.871776208795	-3.871776208795	-2.90023372616551	-2.82333441128	11.2147138304541	138.053256620314	3.74806595613335e-21	6.8484162686454e-19	0.800247176640188	1.1428377886188
ADIPOR2	BRD-A12230535-001-06-7::2.5::HTS002	2.5	nutlin-3	MDM inhibitor	targeted cancer	MDM2, TP53	NA	NA	ABC1, NCIH460	LUNG	carcinoma (non_small_cell_carcinoma), carcinoma (large_cell_carcinoma)	-0.3066445061845	-0.3066445061845	-0.0478123160324612	0.112237719657	4.35158358444214	25.6137422991787	0.000191214609045084	0.00508030692227889	0.136479502795236	0.381184877508841
ADIPOR2	BRD-A31095847-001-02-3::2.5::MTS006	2.5	mozavaptan	vasopressin receptor antagonist	noncancer	AVPR1A, AVPR1B, AVPR2	endocrinology	hyponatremia	ABC1, NCIH460	LUNG	carcinoma (non_small_cell_carcinoma), carcinoma (large_cell_carcinoma)	-0.05727369603425	-0.05727369603425	-0.34410174416185	-0.266254262221	-6.55860430661518	10.4281886254392	5.26086894803704e-05	0.0015796536575565	-0.383731821245266	-0.189924275009935
ADIPOR2	BRD-A57382968-001-29-0::2.5::HTS002	2.5	piroxicam	cyclooxygenase inhibitor	noncancer	PTGS1, PTGS2	rheumatology	osteoarthritis, rheumatoid arthritis	ABC1, NCIH460	LUNG	carcinoma (non_small_cell_carcinoma), carcinoma (large_cell_carcinoma)	-0.3505796870945	-0.3505796870945	0.0238090111360826	0.0121600555155	11.6253905515885	5.27390531030204	5.86059481904001e-05	0.00174312437825427	0.292881277654834	0.455896118806331
ADIPOR2	BRD-A67097164-001-18-7::2.5::HTS002	2.5	ifosfamide	DNA alkylating agent	chemo	CYP2A6, CYP2B6, CYP2C18, CYP2C19, CYP2C8, CYP2C9, CYP3A4, CYP3A5, CYP3A7, PTGS1	oncology, urology	testicular carcinoma, hemorrhagic cystitis	ABC1, NCIH460	LUNG	carcinoma (non_small_cell_carcinoma), carcinoma (large_cell_carcinoma)	0.05385023571975	0.05385023571975	0.186758991553949	0.190024427126	4.4913442844495	43.4225653187865	5.1710865333341e-05	0.00155487346465062	0.0732471883594092	0.192570323308988
ADIPOR2	BRD-A80017228-001-25-7::2.5::HTS002	2.5	bendroflumethiazide	sodium/potassium/chloride transporter inhibitor	noncancer	CA1, CA2, CA4, KCNMA1, SLC12A1, SLC12A3	cardiology	hypertension	ABC1, NCIH460	LUNG	carcinoma (non_small_cell_carcinoma), carcinoma (large_cell_carcinoma)	0.709399021198	0.709399021198	0.40986998684019	0.462027349437	-6.9031583738833	5.02104340496834	0.000960956931582857	0.0213674590921488	-0.410926494969862	-0.188131573745759
ADIPOR2	BRD-A97739905-001-26-5::2.5::HTS002	2.5	ketoprofen	cyclooxygenase inhibitor	noncancer	CXCR1, PTGS1, PTGS2, SLC5A8	rheumatology	rheumatoid arthritis, osteoarthritis	ABC1, NCIH460	LUNG	carcinoma (non_small_cell_carcinoma), carcinoma (large_cell_carcinoma)	-0.297026737711	-0.297026737711	0.0367038884616282	0.01565074111015	7.04471576556083	12.1553901383523	1.25739882984194e-05	0.000425544029371851	0.230659476237566	0.43680177610769
ADIPOR2	BRD-K00077635-304-01-2::2.5::HTS002	2.5	estramustine-phosphate	DNA synthesis inhibitor, microtubule inhibitor	chemo	ESR1, ESR2, MAP1A, MAP2	oncology	prostate cancer	ABC1, NCIH460	LUNG	carcinoma (non_small_cell_carcinoma), carcinoma (large_cell_carcinoma)	-0.1321778394625	-0.1321778394625	0.225995589919544	0.2226649685355	11.5383620819557	14.7989391683971	8.5370789390532e-09	4.5927298994185e-07	0.291930668277497	0.42441619048659
ADIPOR2	BRD-K00152668-001-01-5::2.5::HTS002	2.5	adarotene	retinoid receptor agonist	targeted cancer	RARB, RARG	NA	NA	ABC1, NCIH460	LUNG	carcinoma (non_small_cell_carcinoma), carcinoma (large_cell_carcinoma)	-5.34463699593	-5.34463699593	-3.69955446870562	-3.617290410825	15.8817544044839	181.413160045344	3.6209955263765e-36	2.60430989990855e-33	1.44069979113153	1.84946526331724
ADIPOR2	BRD-K00259736-001-16-4::0.15625::HTS002	0.15625	colchicine	microtubule inhibitor	noncancer	GLRA1, GLRA2, TUBA1A, TUBA1B, TUBA1C, TUBA3C, TUBA3D, TUBA3E, TUBA4A, TUBB, TUBB1, TUBB2A, TUBB2B, TUBB3, TUBB4A, TUBB4B, TUBB6, TUBB8	rheumatology, endocrinology	gout, fever	ABC1, NCIH460	LUNG	carcinoma (non_small_cell_carcinoma), carcinoma (large_cell_carcinoma)	-4.170660924915	-4.170660924915	-3.03906401029328	-2.79751437588	7.86026117945601	6.07475938222894	0.000210947461537431	0.00554614309173896	0.780377190241126	1.48281663900232
ADIPOR2	BRD-K01683783-001-02-6::2.5::HTS002	2.5	TAK-901	Aurora kinase inhibitor	targeted cancer	AURKB	NA	NA	ABC1, NCIH460	LUNG	carcinoma (non_small_cell_carcinoma), carcinoma (large_cell_carcinoma)	-3.642633155745	-3.642633155745	-2.75183633432511	-2.614624073445	6.92769599704576	6.44048652676489	0.000328347360110712	0.00822034357495255	0.581304379114036	1.20028926372574
ADIPOR2	BRD-K02407574-001-09-7::2.5::HTS002	2.5	parbendazole	tubulin polymerization inhibitor	noncancer	TUBB	NA	NA	ABC1, NCIH460	LUNG	carcinoma (non_small_cell_carcinoma), carcinoma (large_cell_carcinoma)	-4.157983227285	-4.157983227285	-3.03879633037964	-2.97464571571	11.1173415451426	41.5183265299205	5.05581338734144e-14	4.78836689127487e-12	0.915956012006508	1.3224177818042
ADIPOR2	BRD-K03601870-001-01-2::2.5::HTS002	2.5	ixabepilone	microtubule stabilizing agent	chemo	TUBA1A, TUBA1B, TUBA1C, TUBA3C, TUBA3D, TUBA3E, TUBA4A, TUBB, TUBB1, TUBB2A, TUBB2B, TUBB3, TUBB4A, TUBB4B, TUBB6, TUBB8	oncology	breast cancer	ABC1, NCIH460	LUNG	carcinoma (non_small_cell_carcinoma), carcinoma (large_cell_carcinoma)	-4.04138807181	-4.04138807181	-3.62089954228589	-3.52276573862	4.5347051393692	188.120665006758	1.02512585678494e-05	0.000352331943166868	0.237570663299849	0.603406395748372
ADIPOR2	BRD-K06854232-001-19-9::2.5::HTS002	2.5	AM-580	retinoid receptor agonist	targeted cancer	RARA	NA	NA	ABC1, NCIH460	LUNG	carcinoma (non_small_cell_carcinoma), carcinoma (large_cell_carcinoma)	-0.03336758272985	-0.03336758272985	0.121050454736135	0.154475017862	5.2579841151812	165.140655094891	4.45692137899216e-07	1.91624373568307e-05	0.0964322972717394	0.21240377766023
ADIPOR2	BRD-K11196887-001-22-0::2.49495::HTS002	2.49495	norfloxacin	bacterial DNA gyrase inhibitor	noncancer	TOP2A	infectious disease, urology	urinary tract infections, gonorrhea, prostatitis	ABC1, NCIH460	LUNG	carcinoma (non_small_cell_carcinoma), carcinoma (large_cell_carcinoma)	-0.2410560154165	-0.2410560154165	-0.423707717393868	-0.399128631959	-3.47186173203693	105.260162111189	0.000750991292728396	0.0172020105567152	-0.28696292720788	-0.0783404767468565
ADIPOR2	BRD-K11267252-001-04-4::2.5::HTS002	2.5	alectinib	ALK tyrosine kinase receptor inhibitor	targeted cancer	ALK, MET	oncology	non-small cell lung cancer (NSCLC)	ABC1, NCIH460	LUNG	carcinoma (non_small_cell_carcinoma), carcinoma (large_cell_carcinoma)	0.1530795052495	0.1530795052495	-0.159162524306196	-0.125024480839	-6.19025169920008	97.2435503602719	1.4310014635547e-08	7.53390107300945e-07	-0.412350139072925	-0.212133920038467
ADIPOR2	BRD-K11630072-001-13-2::0.625::HTS002	0.625	carmofur	thymidylate synthase inhibitor	targeted cancer	TYMS	oncology	breast cancer, colorectal cancer	ABC1, NCIH460	LUNG	carcinoma (non_small_cell_carcinoma), carcinoma (large_cell_carcinoma)	-0.774660725228	-0.774660725228	-0.266619841738642	-0.1902642862985	10.2936164015378	154.499789396583	2.99944524962157e-19	4.61830532260159e-17	0.41054327439832	0.605538492580397
ADIPOR2	BRD-K13249881-001-02-3::2.5::HTS002	2.5	piperazine	benzodiazepine receptor agonist	noncancer	GABRB3	infectious disease	gastrointestinal roundworms	ABC1, NCIH460	LUNG	carcinoma (non_small_cell_carcinoma), carcinoma (large_cell_carcinoma)	-0.1005014348018	-0.1005014348018	0.0387159266472227	0.0803711832404	3.48284591876473	160.811765911597	0.00063912852618742	0.0148798368335024	0.060279040536668	0.218155682361378
ADIPOR2	BRD-K13533483-001-16-2::2.5::MTS005	2.5	cyclosporine	calcineurin inhibitor	noncancer	ABCB11, CAMLG, FPR1, PPIA, PPIF, PPP3R2, SLC10A1, SLCO1B1, SLCO1B3	transplant, rheumatology, dermatology	organ rejection, rheumatoid arthritis, psoriasis	ABC1, NCIH460	LUNG	carcinoma (non_small_cell_carcinoma), carcinoma (large_cell_carcinoma)	0.1439273694765	0.1439273694765	0.22499437026987	0.2295047390715	3.19180009419286	45.60908860322	0.00256088990787244	0.0496089093514454	0.0299306029590047	0.132203398627736
ADIPOR2	BRD-K14109347-001-03-4::2.5::MTS010::PROS004_PR500	2.5	LY2603618	CHK inhibitor	targeted cancer	CHEK1	NA	NA	ABC1, NCIH460	LUNG	carcinoma (non_small_cell_carcinoma), carcinoma (large_cell_carcinoma)	-1.040848243345	-1.040848243345	-0.467127844376209	-0.349104647656	6.14952404202964	52.7657198939235	1.06191222764934e-07	4.99091045357646e-06	0.386574748856104	0.760866049081478
ADIPOR2	BRD-K23677682-003-01-2::2.5::HTS002	2.5	voreloxin	topoisomerase inhibitor	chemo	TOP2A	NA	NA	ABC1, NCIH460	LUNG	carcinoma (non_small_cell_carcinoma), carcinoma (large_cell_carcinoma)	-2.92149984277	-2.92149984277	-2.05014986973293	-1.99105481758	9.55685228174424	72.00336136117	1.93440683627535e-14	1.91147756022157e-12	0.689595249990149	1.05310469608399
ADIPOR2	BRD-K26657438-001-15-2::2.5::HTS002	2.5	imiquimod	interferon inducer, toll-like receptor agonist	targeted cancer	TLR7, TLR8	dermatology, infectious disease, oncology	actinic keratosis (AK), genital warts, basal cell carcinoma (BCC)	ABC1, NCIH460	LUNG	carcinoma (non_small_cell_carcinoma), carcinoma (large_cell_carcinoma)	-0.2033569922025	-0.2033569922025	-0.0310912393368919	-0.0206189181826	5.47270067095855	5.28646470012198	0.0023311699835827	0.0457543343783238	0.0926520027442657	0.25187950298695
ADIPOR2	BRD-K26667523-001-02-5::2.5::HTS002	2.5	TAK-733	MEK inhibitor	targeted cancer	MAP2K1	NA	NA	ABC1, NCIH460	LUNG	carcinoma (non_small_cell_carcinoma), carcinoma (large_cell_carcinoma)	-1.47279769575	-1.47279769575	-1.97950489939576	-1.88069436606	-4.56764567636012	26.0545375984962	0.000104777912977741	0.00295719585338507	-0.734712077203383	-0.278702330088132
ADIPOR2	BRD-K30577245-341-01-9::2.5::HTS002	2.5	docetaxel	tubulin polymerization inhibitor	chemo	BCL2, MAP2, MAP4, MAPT, NR1I2, TUBB, TUBB1	oncology	breast cancer, non-small cell lung cancer (NSCLC), prostate cancer, gastric adenocarcinoma, head and neck squamous cell carcinoma (HNSCC)	ABC1, NCIH460	LUNG	carcinoma (non_small_cell_carcinoma), carcinoma (large_cell_carcinoma)	-4.153756067045	-4.153756067045	-3.69235049659338	-3.84343615246	4.6101337087787	72.3481263464743	1.69178817265444e-05	0.00056008536802109	0.261906023836324	0.660905117066914
ADIPOR2	BRD-K31698212-001-02-9::2.5::MTS010::PROS003_PR500	2.5	icotinib	EGFR inhibitor	targeted cancer	EGFR	oncology	non-small cell lung cancer (NSCLC)	ABC1, NCIH460	LUNG	carcinoma (non_small_cell_carcinoma), carcinoma (large_cell_carcinoma)	0.06147452998185	0.06147452998185	-0.0727941422331927	0.0269217911151	-3.88264753834253	19.2170084401271	0.000984198989825031	0.0218276474845001	-0.206593785474735	-0.0619435589553499
ADIPOR2	BRD-K32744045-001-31-2::2.5::MTS006	2.5	disulfiram	aldehyde dehydrogenase inhibitor, DNA methyltransferase inhibitor, TRPV agonist	noncancer	ALDH2, DBH	neurology/psychiatry	abstinence from alcohol	ABC1, NCIH460	LUNG	carcinoma (non_small_cell_carcinoma), carcinoma (large_cell_carcinoma)	-3.999806844455	-3.999806844455	-3.11072709241813	-3.10613635441	7.70505856413283	23.9394166673196	6.20093863581965e-08	2.99603466383361e-06	0.650896462515723	1.12726304155801
ADIPOR2	BRD-K34332569-001-01-3::2.5::MTS006	2.5	imidapril	angiotensin converting enzyme inhibitor	noncancer	ACE	cardiology	hypertension, congestive heart failure	ABC1, NCIH460	LUNG	carcinoma (non_small_cell_carcinoma), carcinoma (large_cell_carcinoma)	0.183676711513	0.183676711513	0.0362139676077881	0.0389416186426	-5.84628571732354	6.30682184215981	0.000924786191083491	0.0206639386518696	-0.208461406880179	-0.0864640809302445
ADIPOR2	BRD-K37561857-001-15-5::2.5::HTS002	2.5	zardaverine	phosphodiesterase inhibitor	noncancer	PDE4D	NA	NA	ABC1, NCIH460	LUNG	carcinoma (non_small_cell_carcinoma), carcinoma (large_cell_carcinoma)	-3.380588236555	-3.380588236555	-2.60988054828841	-2.424137198535	8.11477445800665	66.1539616378013	1.62470073851434e-11	1.18442341695592e-09	0.581090501204614	0.96032487532856
ADIPOR2	BRD-K37798499-001-27-2::2.5::HTS002	2.5	etoposide	topoisomerase inhibitor	chemo	TOP2A, TOP2B	oncology	non-small cell lung cancer (NSCLC)	ABC1, NCIH460	LUNG	carcinoma (non_small_cell_carcinoma), carcinoma (large_cell_carcinoma)	-3.089521070805	-3.089521070805	-1.9242919759673	-1.73054296956	13.234404972705	160.07293671185	1.75683720882182e-27	5.57013553446112e-25	0.991348608947076	1.33910958072832
ADIPOR2	BRD-K38868394-001-01-3::2.5::HTS002	2.5	MK-0773	androgen receptor modulator	noncancer	AR	NA	NA	ABC1, NCIH460	LUNG	carcinoma (non_small_cell_carcinoma), carcinoma (large_cell_carcinoma)	-0.3920159930655	-0.3920159930655	-0.141816142905198	-0.03734266076635	5.03341227247967	23.2627022190198	4.16109160869015e-05	0.0012753361981967	0.147435648644853	0.352964051675751
ADIPOR2	BRD-K40175214-001-11-6::2.5::HTS002	2.5	torin-1	mTOR inhibitor	targeted cancer	MTOR	NA	NA	ABC1, NCIH460	LUNG	carcinoma (non_small_cell_carcinoma), carcinoma (large_cell_carcinoma)	-3.36040140695	-3.36040140695	-3.73311530388543	-3.718490926125	-4.69381937739098	23.992929871589	9.05170741828596e-05	0.00258706947493507	-0.536600831993379	-0.208826961877472
ADIPOR2	BRD-K40718343-001-02-6::2.5::HTS002	2.5	AEE788	EGFR inhibitor, VEGFR inhibitor	targeted cancer	EGFR, ERBB2, ERBB4, FGFR2, FGFR3, KDR	NA	NA	ABC1, NCIH460	LUNG	carcinoma (non_small_cell_carcinoma), carcinoma (large_cell_carcinoma)	0.0831038928698	0.0831038928698	-0.397440839593189	-0.1963749895675	-7.39205840017848	157.890826080108	7.94320615653316e-12	6.02001213692926e-10	-0.608942684018655	-0.352146780907322
ADIPOR2	BRD-K42828737-044-09-0::2.5::HTS002	2.5	sunitinib	FLT3 inhibitor, KIT inhibitor, PDGFR tyrosine kinase receptor inhibitor, RET tyrosine kinase inhibitor, VEGFR inhibitor	targeted cancer	CSF1R, FGFR1, FLT1, FLT3, FLT4, KDR, KIT, PDGFRA, PDGFRB, RET	oncology	gastrointestinal stromal tumors (GIST), renal cell carcinoma (RCC), neuroendocrine tumors of pancreatic origin (PNET)	ABC1, NCIH460	LUNG	carcinoma (non_small_cell_carcinoma), carcinoma (large_cell_carcinoma)	-0.980987317694	-0.980987317694	-0.098839563261081	-0.110521384274	17.1805199125624	55.7818288695074	6.09418685683946e-24	1.42593992886413e-21	0.7792808537327	0.985014655133138
ADIPOR2	BRD-K49111258-003-29-7::2.5::HTS002	2.5	prazosin	adrenergic receptor antagonist	noncancer	ADRA1A, ADRA1B, ADRA1D, ADRA2A, ADRA2B, ADRA2C, KCNH2, KCNH6, KCNH7	cardiology	hypertension	ABC1, NCIH460	LUNG	carcinoma (non_small_cell_carcinoma), carcinoma (large_cell_carcinoma)	-0.08253107574535	-0.08253107574535	0.0294896260487459	0.0483026079462	4.26323305221799	79.1320953609236	5.522657621349e-05	0.00165201072620532	0.0597209941528572	0.164320409435335
ADIPOR2	BRD-K50071428-001-03-3::2.5::HTS002	2.5	abiraterone	androgen biosynthesis inhibitor	targeted cancer	CYP11B1, CYP17A1	oncology	prostate cancer	ABC1, NCIH460	LUNG	carcinoma (non_small_cell_carcinoma), carcinoma (large_cell_carcinoma)	0.2066060202665	0.2066060202665	0.525526722040389	0.541027308905	10.3339190443274	9.57524959329179	1.668685918884e-06	6.58166699132295e-05	0.249741179588069	0.388100223959709
ADIPOR2	BRD-K52075715-001-06-7::2.5::HTS002	2.5	oxibendazole	tubulin polymerization inhibitor	noncancer	TUBB, TUBB4B	infectious disease	strongyles	ABC1, NCIH460	LUNG	carcinoma (non_small_cell_carcinoma), carcinoma (large_cell_carcinoma)	-3.48022139479	-3.48022139479	-2.86579980271134	-2.67119320704	4.90468654258573	8.48749134226103	0.000999269651984326	0.0221115491678865	0.328405807776393	0.900437376380919
ADIPOR2	BRD-K56483981-342-06-4::2.5::HTS002	2.5	chicago-sky-blue-6b	glutamate inhibitor, macrophage migration inhibiting factor inhibitor	noncancer	MIF	NA	NA	ABC1, NCIH460	LUNG	carcinoma (non_small_cell_carcinoma), carcinoma (large_cell_carcinoma)	0.1671002456905	0.1671002456905	0.264930602391449	0.2788714906115	3.40040513790836	177.598636242986	0.000831035551863603	0.0188202682581756	0.041054903568136	0.154605809833761
ADIPOR2	BRD-K58529924-001-01-5::2.5::MTS006	2.5	ONC201	AKT inhibitor, MAP kinase inhibitor	targeted cancer	TNFSF10	NA	NA	ABC1, NCIH460	LUNG	carcinoma (non_small_cell_carcinoma), carcinoma (large_cell_carcinoma)	-0.794541285774	-0.794541285774	-1.1876595264171	-1.12103485225	-6.3755128355277	30.2918826740519	4.69643516134567e-07	2.01155525918477e-05	-0.518995217194425	-0.267241264091769
ADIPOR2	BRD-K58550667-001-08-7::2.5::HTS002	2.5	FK-866	niacinamide phosphoribosyltransferase inhibitor	targeted cancer	NAMPT	NA	NA	ABC1, NCIH460	LUNG	carcinoma (non_small_cell_carcinoma), carcinoma (large_cell_carcinoma)	-4.04634708425	-4.04634708425	-4.65441110257817	-4.74198978259	-5.86163607531399	18.8897025173236	1.23435191661969e-05	0.000418008235008978	-0.825272278578171	-0.390855758078165
ADIPOR2	BRD-K61192372-001-08-9::2.5::HTS002	2.5	capecitabine	DNA synthesis inhibitor, thymidylate synthase inhibitor	chemo	TYMS	oncology	breast cancer, colorectal cancer	ABC1, NCIH460	LUNG	carcinoma (non_small_cell_carcinoma), carcinoma (large_cell_carcinoma)	-0.630483857437	-0.630483857437	-0.202604539317272	-0.243848377549	11.266301867239	4.70470672047868	0.000139577981197039	0.00382259252900336	0.328379843648426	0.52737879259103
ADIPOR2	BRD-K61323504-001-04-0::2.5::HTS002	2.5	SB-225002	CC chemokine receptor antagonist	noncancer	CXCR2	NA	NA	ABC1, NCIH460	LUNG	carcinoma (non_small_cell_carcinoma), carcinoma (large_cell_carcinoma)	-1.97981729586	-1.97981729586	-1.18780150456849	-1.16994261629	10.4000035357209	63.4966419238611	2.41502322040396e-15	2.59193546222314e-13	0.639854782108246	0.944176800474769
ADIPOR2	BRD-K62200014-003-10-5::2.5::MTS010::PROS001_PR500	2.5	anagrelide	phosphodiesterase inhibitor	targeted cancer	PDE3A	hematology, hematologic malignancy	thrombocythemia, myeloproliferative neoplasms	ABC1, NCIH460	LUNG	carcinoma (non_small_cell_carcinoma), carcinoma (large_cell_carcinoma)	0.02901213531035	0.02901213531035	-0.211354557742389	-0.1382371077965	-5.97430051437784	34.7679264423581	8.55574710930279e-07	3.53050581861717e-05	-0.322064423039156	-0.158668963066322
ADIPOR2	BRD-K64881305-001-03-7::2.5::MTS010::PROS001_PR500	2.5	ispinesib	kinesin inhibitor	targeted cancer	KIF11	NA	NA	ABC1, NCIH460	LUNG	carcinoma (non_small_cell_carcinoma), carcinoma (large_cell_carcinoma)	-2.105710077125	-2.105710077125	-0.697843447944347	-0.527733859615	14.2015162145388	187.560812436399	1.47774494980812e-31	6.7966437199018e-29	1.21230384119514	1.60342941716617
ADIPOR2	BRD-K66715657-050-01-0::2.5::HTS002	2.5	UH-232-(+)	dopamine receptor antagonist	noncancer	DRD2, DRD3, DRD4, HTR1A	NA	NA	ABC1, NCIH460	LUNG	carcinoma (non_small_cell_carcinoma), carcinoma (large_cell_carcinoma)	-0.545589109675	-0.545589109675	0.00369198979869843	0.0198593711464	18.2710725457295	188.465063420881	1.39369229749833e-43	1.978203155169e-40	0.489978121574287	0.60858407737311
ADIPOR2	BRD-K67977190-066-02-3::2.5::HTS002	2.5	eprosartan	angiotensin receptor antagonist	noncancer	AGTR1	cardiology	hypertension	ABC1, NCIH460	LUNG	carcinoma (non_small_cell_carcinoma), carcinoma (large_cell_carcinoma)	0.298261682191	0.298261682191	0.422816192808001	0.410651476159	4.0017900435965	188.992784117112	9.01977764527871e-05	0.00257966362814911	0.0631580674019145	0.185950953832087
ADIPOR2	BRD-K69280563-001-01-8::2.5::HTS002	2.5	vinorelbine	tubulin polymerization inhibitor	chemo	TUBA1A, TUBA1B, TUBA1C, TUBA3C, TUBA3D, TUBA3E, TUBA4A, TUBB, TUBB1, TUBB2A, TUBB2B, TUBB3, TUBB4A, TUBB4B, TUBB6, TUBB8	oncology	non-small cell lung cancer (NSCLC)	ABC1, NCIH460	LUNG	carcinoma (non_small_cell_carcinoma), carcinoma (large_cell_carcinoma)	-4.21071102279	-4.21071102279	-3.35646965282187	-3.520745955955	6.59844914194898	4.22100822433845	0.00225684136281872	0.0445072237293682	0.502102162257049	1.20638057767922
ADIPOR2	BRD-K69650333-003-14-0::2.5::HTS002	2.5	idarubicin	topoisomerase inhibitor	chemo	TOP2A	hematologic malignancy	acute myeloid leukemia (AML)	ABC1, NCIH460	LUNG	carcinoma (non_small_cell_carcinoma), carcinoma (large_cell_carcinoma)	-7.121400513655	-7.121400513655	-6.61988645657639	-6.534390959045	4.73154524790292	165.78496968143	4.74640054292498e-06	0.000173806813935515	0.292242550479873	0.710785563677357
ADIPOR2	BRD-K70511574-001-06-9::2.5::HTS002	2.5	HMN-214	PLK inhibitor	targeted cancer	PLK1	NA	NA	ABC1, NCIH460	LUNG	carcinoma (non_small_cell_carcinoma), carcinoma (large_cell_carcinoma)	-3.392491895845	-3.392491895845	-2.8257571900709	-2.78074740787	5.76640455561996	105.423876816791	8.15912828081055e-08	3.87948725404508e-06	0.37186846660851	0.761600944939688
ADIPOR2	BRD-K70914287-300-02-8::2.5::HTS002	2.5	BIBX-1382	EGFR inhibitor	targeted cancer	EGFR, ERBB2	NA	NA	ABC1, NCIH460	LUNG	carcinoma (non_small_cell_carcinoma), carcinoma (large_cell_carcinoma)	-0.229560509421	-0.229560509421	-0.613502646710357	-0.443084865138	-7.45502640083153	183.730144128861	3.42740304182302e-12	2.7053366593113e-10	-0.485551753827969	-0.282332520750744
ADIPOR2	BRD-K71035033-001-07-1::2.5::HTS002	2.5	masitinib	KIT inhibitor, PDGFR tyrosine kinase receptor inhibitor, src inhibitor	noncancer	FGFR3, KIT, PDGFRA, PDGFRB	dermatology	mastocytoma	ABC1, NCIH460	LUNG	carcinoma (non_small_cell_carcinoma), carcinoma (large_cell_carcinoma)	0.120713439085	0.120713439085	0.280086978197264	0.3182262126035	4.0322915565789	54.0397521263069	0.000174586697341645	0.00468733461788016	0.0801334047647301	0.238613673459799
ADIPOR2	BRD-K72533376-001-01-2::2.5::MTS006	2.5	etoposide-phosphate	topoisomerase inhibitor	chemo	TOP2A	oncology	testicular carcinoma, small cell lung cancer	ABC1, NCIH460	LUNG	carcinoma (non_small_cell_carcinoma), carcinoma (large_cell_carcinoma)	-0.579888059544	-0.579888059544	-0.192440634208361	-0.111990350412	9.54533155643592	13.5770598514672	2.14548404075127e-07	9.65643529966775e-06	0.300134877753308	0.474759972917971
ADIPOR2	BRD-K76011241-001-01-8::2.5::HTS002	2.5	oseltamivir-phosphate	neuraminidase inhibitor	noncancer	CES1, NEU1, NEU2	infectious disease	influenza A virus infection	ABC1, NCIH460	LUNG	carcinoma (non_small_cell_carcinoma), carcinoma (large_cell_carcinoma)	0.13406420026	0.13406420026	0.327283299996851	0.306165315644	8.14702554525501	191.830712981349	4.6897077133119e-14	4.45540941704976e-12	0.146440455758811	0.23999774371489
ADIPOR2	BRD-K77943374-001-02-8::2.5::HTS002	2.5	NVP-BVU972	MET inhibitor	targeted cancer	MET	NA	NA	ABC1, NCIH460	LUNG	carcinoma (non_small_cell_carcinoma), carcinoma (large_cell_carcinoma)	0.248432058263	0.248432058263	0.0937546009554321	0.1896034324075	-3.59033907813233	193.689311284118	0.000418503772628073	0.0102231017875088	-0.239646701686585	-0.0697082129285507
ADIPOR2	BRD-K83029223-001-01-3::0.15625::MTS010::PROS005_PR500	0.15625	litronesib	kinesin-like spindle protein inhibitor	targeted cancer	KIF11	NA	NA	ABC1, NCIH460	LUNG	carcinoma (non_small_cell_carcinoma), carcinoma (large_cell_carcinoma)	-2.43494399756	-2.43494399756	-0.828714124917462	-0.670558533384	17.0943995877525	62.8103181653411	2.61854602520015e-25	6.84427257359905e-23	1.41845001105865	1.79400973422643
ADIPOR2	BRD-K86003836-001-10-5::2.5::HTS002	2.5	flubendazole	tubulin polymerization inhibitor	noncancer	TUBB	infectious disease	gastrointestinal parasites	ABC1, NCIH460	LUNG	carcinoma (non_small_cell_carcinoma), carcinoma (large_cell_carcinoma)	-3.369695411835	-3.369695411835	-2.76871274575886	-2.642391718485	5.33477787775127	8.05848924215014	0.000681861603730884	0.0157804465679772	0.341530513867994	0.860434818284285
ADIPOR2	BRD-K86525559-001-07-8::2.5217::HTS002	2.5217	AZD7762	CHK inhibitor	targeted cancer	CHEK1, CHEK2	NA	NA	ABC1, NCIH460	LUNG	carcinoma (non_small_cell_carcinoma), carcinoma (large_cell_carcinoma)	-5.24011475949	-5.24011475949	-4.83773870746251	-4.95161811894	4.38127059415498	183.602772204626	1.98073178005468e-05	0.000646260103040552	0.221178525092065	0.583573578962908
ADIPOR2	BRD-K87510569-001-02-8::2.5::HTS002	2.5	RS-504393	CC chemokine receptor antagonist	noncancer	CCL2, CCR2	NA	NA	ABC1, NCIH460	LUNG	carcinoma (non_small_cell_carcinoma), carcinoma (large_cell_carcinoma)	-0.3244153246825	-0.3244153246825	-0.0468823984844018	-0.0538286289263	5.96690970953772	51.1688397166268	2.28658296917432e-07	1.02398880317627e-05	0.184163662916954	0.370902189479243
ADIPOR2	BRD-K87990216-001-10-2::2.5::HTS002	2.5	piretanide	glucocorticoid receptor agonist	noncancer	SLC12A1, SLC12A2	cardiology	hypertension, edema	ABC1, NCIH460	LUNG	carcinoma (non_small_cell_carcinoma), carcinoma (large_cell_carcinoma)	-0.1407800049205	-0.1407800049205	0.00700771410503973	0.0499653436317	4.53179520960672	171.053212401011	1.09460023274255e-05	0.00037416997333888	0.0834153155208024	0.212160122530277
ADIPOR2	BRD-K89053832-001-01-0::2.5::HTS002	2.5	VLX600	ubiquitin C-terminal hydrolase inhibitor	targeted cancer	USP14	NA	NA	ABC1, NCIH460	LUNG	carcinoma (non_small_cell_carcinoma), carcinoma (large_cell_carcinoma)	-3.202695860855	-3.202695860855	-2.05397397093747	-1.884641143255	10.690491707074	96.6725795122535	4.53612184754271e-18	6.28726104424332e-16	0.935448959805467	1.3619948200296
ADIPOR2	BRD-K90647725-001-07-3::2.50156::HTS002	2.50156	oleanolic-acid	G protein-coupled receptor agonist	noncancer	GPBAR1	NA	NA	ABC1, NCIH460	LUNG	carcinoma (non_small_cell_carcinoma), carcinoma (large_cell_carcinoma)	0.2666610457825	0.2666610457825	0.118800470473352	0.139454786175	-5.74012884243556	187.230528745628	3.75744296306727e-08	1.86418748340566e-06	-0.198675951483138	-0.0970451991351585
ADIPOR2	BRD-K92213669-001-01-3::2.5::HTS002	2.5	lomitapide	microsomal trigylceride transfer protein inhibitor	noncancer	MTTP	endocrinology	hypercholesterolemia	ABC1, NCIH460	LUNG	carcinoma (non_small_cell_carcinoma), carcinoma (large_cell_carcinoma)	0.4174140840535	0.4174140840535	0.224987207721912	0.227576049132	-4.16817518349465	12.1239832871536	0.00127582015271127	0.0273609423164353	-0.292899409054947	-0.0919543436082294
ADIPOR2	BRD-K92441787-001-04-1::2.5::HTS002	2.5	bexarotene	retinoid receptor agonist	targeted cancer	RXRA, RXRB, RXRG	hematologic malignancy	cutaneous T-cell lymphoma (CTCL)	ABC1, NCIH460	LUNG	carcinoma (non_small_cell_carcinoma), carcinoma (large_cell_carcinoma)	-0.063558528197	-0.063558528197	0.157828316987307	0.1923821643865	5.90346393013777	5.07752867406543	0.00188357822162314	0.038103391851087	0.125428045372752	0.317345644995862
ADIPOR2	BRD-K97764662-001-17-3::2.5::HTS002	2.5	PD-173074	FGFR inhibitor, VEGFR inhibitor	targeted cancer	FGFR1, FGFR2, FGFR3, FGFR4, FLT1, FLT4, KDR, PDGFRA, PDGFRB	NA	NA	ABC1, NCIH460	LUNG	carcinoma (non_small_cell_carcinoma), carcinoma (large_cell_carcinoma)	-0.5052689970215	-0.5052689970215	-0.237883568149685	-0.175986017994	5.54320582966171	25.3981955673794	8.7252653643658e-06	0.000303534718435182	0.168119198282673	0.366651659460956
ADIPOR2	BRD-K98572433-001-02-9::2.5::MTS010::PROS002_PR500	2.5	AZD8931	EGFR inhibitor	targeted cancer	EGFR, ERBB2, ERBB3	NA	NA	ABC1, NCIH460	LUNG	carcinoma (non_small_cell_carcinoma), carcinoma (large_cell_carcinoma)	0.213107031707	0.213107031707	-0.227008601449761	-0.0281474951666	-6.4322340343695	14.824324331385	1.19405551868614e-05	0.000405451085653489	-0.586107434356022	-0.2941238319575
ADIPOR2	BRD-K99616396-001-05-1::2.5::MTS006	2.5	motesanib	KIT inhibitor, PDGFR tyrosine kinase receptor inhibitor, VEGFR inhibitor	targeted cancer	FLT1, FLT4, KDR, KIT	NA	NA	ABC1, NCIH460	LUNG	carcinoma (non_small_cell_carcinoma), carcinoma (large_cell_carcinoma)	0.1967916447705	0.1967916447705	-0.0189519572064201	-0.0209452377113	-7.69104478697171	125.009959513488	3.76219816473564e-12	2.95907585486101e-10	-0.271260510729154	-0.160226693224686
ADIPOR2	BRD-M80207679-001-01-5::2.5::HTS002	2.5	nemonapride	dopamine receptor antagonist	noncancer	DRD2, DRD3, DRD4	neurology/psychiatry	schizophrenia	ABC1, NCIH460	LUNG	carcinoma (non_small_cell_carcinoma), carcinoma (large_cell_carcinoma)	0.033415420173615	0.033415420173615	0.37612270633863	0.391465254449	7.8666440188608	6.60972884123851	0.000136858798729564	0.00376013453056131	0.238447406872847	0.446967165457183
ADK	BRD-A20644369-001-08-6::2.5::HTS002	2.5	canrenone	mineralocorticoid receptor antagonist	noncancer	NR3C2	NA	NA	HDQP1, PC3	BREAST, PROSTATE	carcinoma (ductal_carcinoma), carcinoma (adenocarcinoma)	0.150339542928	0.150339542928	0.513006068070291	0.523877694724	9.27225403090202	5.98894733604478	8.99234874484328e-05	0.00257250549136881	0.266917405604004	0.458415644680578
ADK	BRD-A65248799-001-01-7::2.5::HTS002	2.5	EMD-53998	phosphodiesterase inhibitor	noncancer	TNNC1	NA	NA	HDQP1, PC3	BREAST, PROSTATE	carcinoma (ductal_carcinoma), carcinoma (adenocarcinoma)	-0.728373532162	-0.728373532162	-0.528354617316486	-0.5103777767265	5.06168465211856	6.83585346693597	0.00156820552023557	0.032660763866152	0.106120995192855	0.293916834498172
ADK	BRD-A67097164-001-18-7::2.5::HTS002	2.5	ifosfamide	DNA alkylating agent	chemo	CYP2A6, CYP2B6, CYP2C18, CYP2C19, CYP2C8, CYP2C9, CYP3A4, CYP3A5, CYP3A7, PTGS1	oncology, urology	testicular carcinoma, hemorrhagic cystitis	HDQP1, PC3	BREAST, PROSTATE	carcinoma (ductal_carcinoma), carcinoma (adenocarcinoma)	-0.4549816712575	-0.4549816712575	0.192476203991895	0.190024427126	20.3057073437292	12.1591932497046	9.45027084365269e-11	6.28636592069906e-09	0.578086057717264	0.716829692781526
ADK	BRD-A81513827-001-03-6::2.5::HTS002	2.5	saxagliptin	dipeptidyl peptidase inhibitor	noncancer	DPP4	endocrinology	diabetes mellitus	HDQP1, PC3	BREAST, PROSTATE	carcinoma (ductal_carcinoma), carcinoma (adenocarcinoma)	-0.510464608093	-0.510464608093	-1.19561584372043	-1.043529721605	-9.15701226909049	18.6082600748209	2.55440995447202e-08	1.29735576097638e-06	-0.84198012359971	-0.528322347655155
ADK	BRD-K00077635-304-01-2::2.5::HTS002	2.5	estramustine-phosphate	DNA synthesis inhibitor, microtubule inhibitor	chemo	ESR1, ESR2, MAP1A, MAP2	oncology	prostate cancer	HDQP1, PC3	BREAST, PROSTATE	carcinoma (ductal_carcinoma), carcinoma (adenocarcinoma)	-0.0460712384835	-0.0460712384835	0.225079562249554	0.2226649685355	8.17506217426352	8.29316487220378	3.02876253194152e-05	0.000951835256170814	0.195133243567715	0.347168357898394
ADK	BRD-K02389548-001-02-5::2.5::HTS002	2.5	RG2833	HDAC inhibitor	noncancer	HDAC1, HDAC3	NA	NA	HDQP1, PC3	BREAST, PROSTATE	carcinoma (ductal_carcinoma), carcinoma (adenocarcinoma)	0.5197588060765	0.5197588060765	0.314991062497163	0.3525103772395	-5.02059525479949	27.078894672418	2.85968843420934e-05	0.000902804775984171	-0.288441374686493	-0.121094112472181
ADK	BRD-K10961822-001-05-1::2.5::HTS002	2.5	latanoprost	prostanoid receptor agonist	noncancer	PTGFR	ophthalmology	ocular hypertension, glaucoma	HDQP1, PC3	BREAST, PROSTATE	carcinoma (ductal_carcinoma), carcinoma (adenocarcinoma)	0.275723436423	0.275723436423	0.428601641962737	0.408179294611	4.62473464830959	175.97171982158	7.24201483611258e-06	0.000255754456715962	0.0876397098467629	0.218116701232711
ADK	BRD-K13646352-001-03-8::2.5::HTS002	2.5	midostaurin	FLT3 inhibitor, KIT inhibitor, PKC inhibitor	targeted cancer	FLT3, PRKCG	hematologic malignancy	acute myeloid leukemia (AML)	HDQP1, PC3	BREAST, PROSTATE	carcinoma (ductal_carcinoma), carcinoma (adenocarcinoma)	-2.43121225627	-2.43121225627	-2.96001557292995	-2.8725192622	-4.6283159937676	12.0051066287839	0.000581140475758534	0.0137054640216605	-0.777729513203039	-0.279877120116851
ADK	BRD-K13756951-001-01-4::2.5::HTS002	2.5	bitopertin	glycine transporter inhibitor, GlyT-1 inhibitor	noncancer	SLC6A5, SLC6A9	NA	NA	HDQP1, PC3	BREAST, PROSTATE	carcinoma (ductal_carcinoma), carcinoma (adenocarcinoma)	-0.4524933585085	-0.4524933585085	-0.326283782793969	-0.309372115648	3.73256541401086	181.43336430576	0.000253466565818971	0.00652555382407378	0.0594921087311594	0.192927042697902
ADK	BRD-K13810148-311-03-2::2.5::HTS002	2.5	givinostat	HDAC inhibitor	targeted cancer	HDAC1, HDAC2, HDAC3, HDAC4, HDAC5, HDAC6, HDAC7, HDAC8, HDAC9	NA	NA	HDQP1, PC3	BREAST, PROSTATE	carcinoma (ductal_carcinoma), carcinoma (adenocarcinoma)	-2.156185329235	-2.156185329235	-3.53441388813905	-3.39005054237	-8.59339405958924	6.00098521071787	0.000136391107120598	0.00375058868054005	-1.77065436481733	-0.985802752990771
ADK	BRD-K15519488-050-01-3::2.5::HTS002	2.5	CS-110266	dopamine receptor agonist	noncancer	SLC6A3	NA	NA	HDQP1, PC3	BREAST, PROSTATE	carcinoma (ductal_carcinoma), carcinoma (adenocarcinoma)	0.150274402084	0.150274402084	-0.119055940703602	-0.154725041554	-5.11985378491248	159.266716314045	8.7214651414294e-07	3.59335429122918e-05	-0.373223851944974	-0.16543683363023
ADK	BRD-K17203476-001-01-9::2.5::HTS002	2.5	LY2874455	FGFR antagonist	targeted cancer	FGFR1, FGFR2, FGFR3, FGFR4, KDR	NA	NA	HDQP1, PC3	BREAST, PROSTATE	carcinoma (ductal_carcinoma), carcinoma (adenocarcinoma)	-2.14040758377	-2.14040758377	-2.86961627120601	-2.63264407289	-5.6603204723296	152.287740465086	7.29808811547609e-08	3.49618222552945e-06	-0.983729847520195	-0.474687527351822
ADK	BRD-K18424115-003-01-3::2.5::HTS002	2.5	TG-100572	src inhibitor, VEGFR inhibitor	targeted cancer	KDR, SRC	NA	NA	HDQP1, PC3	BREAST, PROSTATE	carcinoma (ductal_carcinoma), carcinoma (adenocarcinoma)	-1.81100585992	-1.81100585992	-1.19719993556998	-1.10820806652	6.90321008975057	4.00505791097502	0.00229873963203818	0.0452171959063061	0.367058399238933	0.860553449461105
ADK	BRD-K19295594-015-14-3::2.2874::HTS002	2.2874	gossypol	BCL inhibitor, MCL1 inhibitor	targeted cancer	BCL2	NA	NA	HDQP1, PC3	BREAST, PROSTATE	carcinoma (ductal_carcinoma), carcinoma (adenocarcinoma)	-2.107847973205	-2.107847973205	-2.99814983274765	-2.880185474935	-11.2222129336286	82.3865055725903	2.83505272885947e-18	3.99233913484705e-16	-1.04811116426028	-0.732492554825022
ADK	BRD-K19318328-001-01-3::2.5::HTS002	2.5	FR-139317	endothelin receptor antagonist	noncancer	EDNRA	NA	NA	HDQP1, PC3	BREAST, PROSTATE	carcinoma (ductal_carcinoma), carcinoma (adenocarcinoma)	-0.1834604458345	-0.1834604458345	-0.824353493594833	-0.81565114113	-7.17649576838524	3.75816209057934	0.00252392340529541	0.0489680437705766	-0.895263067319532	-0.386523028201134
ADK	BRD-K19669037-001-01-1::1.25::HTS002	1.25	GGTI-298	GGTase inhibitor	targeted cancer	CDKN1A	NA	NA	HDQP1, PC3	BREAST, PROSTATE	carcinoma (ductal_carcinoma), carcinoma (adenocarcinoma)	-0.742024718159	-0.742024718159	-0.18983341064568	-0.144534319806	9.50445273689042	12.9100388979604	3.42377811847577e-07	1.49391318735309e-05	0.426588877424025	0.677793737602615
ADK	BRD-K24601397-001-01-1::2.5::HTS002	2.5	phlorizin	sodium/glucose cotransporter inhibitor	noncancer	SLC5A1, SLC5A11, SLC5A2, SLC5A3	NA	NA	HDQP1, PC3	BREAST, PROSTATE	carcinoma (ductal_carcinoma), carcinoma (adenocarcinoma)	0.6981539783495	0.6981539783495	0.380979825512721	0.383188744526	-11.7446764580929	29.2360557885817	1.36341261904096e-12	1.11918369676917e-10	-0.372387810797515	-0.261960494876043
ADK	BRD-K24603946-001-02-1::2.5::HTS002	2.5	5-hydroxymethyl-tolterodine	acetylcholine receptor antagonist	noncancer	CHRM3	NA	NA	HDQP1, PC3	BREAST, PROSTATE	carcinoma (ductal_carcinoma), carcinoma (adenocarcinoma)	-2.99303535069	-2.99303535069	-2.41455937071632	-2.16827680102	5.16393167484563	27.0914854622697	1.94241775265216e-05	0.000634919100973286	0.348661329908978	0.808290630038374
ADK	BRD-K28537285-001-01-8::2.5::MTS006	2.5	chidamide	HDAC inhibitor	targeted cancer	HDAC10, HDAC3	NA	NA	HDQP1, PC3	BREAST, PROSTATE	carcinoma (ductal_carcinoma), carcinoma (adenocarcinoma)	0.3973049412205	0.3973049412205	-0.478959953687527	-0.387317230447	-14.773013159291	8.7348808573025	1.76643656953593e-07	8.02966242867584e-06	-1.01106868582039	-0.741461103995666
ADK	BRD-K29415052-050-04-8::0.625::HTS002	0.625	BGT226	PI3K inhibitor	targeted cancer	MTOR, PIK3CA, PIK3CB, PIK3CG	NA	NA	HDQP1, PC3	BREAST, PROSTATE	carcinoma (ductal_carcinoma), carcinoma (adenocarcinoma)	-3.998704963675	-3.998704963675	-3.62487388588051	-3.57671972887	5.1150120693605	174.474579601942	8.20487212306499e-07	3.39421354422775e-05	0.229586424211703	0.518075731377287
ADK	BRD-K29542628-001-03-9::2.5::HTS002	2.5	1-naphthyl-PP1	src inhibitor	targeted cancer	SRC	NA	NA	HDQP1, PC3	BREAST, PROSTATE	carcinoma (ductal_carcinoma), carcinoma (adenocarcinoma)	-2.047014047645	-2.047014047645	-1.33302528977707	-1.36979496737	8.60453088394908	7.26365743524752	4.59930787550439e-05	0.00139666344240434	0.519211016285415	0.90876649945044
ADK	BRD-K31309378-001-01-5::2.5::HTS002	2.5	lucitanib	FGFR inhibitor, VEGFR inhibitor	targeted cancer	FGFR1, FLT1, KDR, KIT, PDGFRA, PDGFRB, RET	NA	NA	HDQP1, PC3	BREAST, PROSTATE	carcinoma (ductal_carcinoma), carcinoma (adenocarcinoma)	-1.131458713665	-1.131458713665	-0.757837640762479	-0.624049076154	5.42173657218744	13.969784671732	9.07028653718954e-05	0.00259168836585695	0.225790183761226	0.521451962043816
ADK	BRD-K33379087-001-07-5::2.5::MTS010::PROS004_PR500	2.5	tivantinib	tyrosine kinase inhibitor	targeted cancer	MET	NA	NA	HDQP1, PC3	BREAST, PROSTATE	carcinoma (ductal_carcinoma), carcinoma (adenocarcinoma)	-0.509965387454	-0.509965387454	-0.8765594141752	-0.7074523288895	-4.04446531829024	188.696217339309	7.63759424472132e-05	0.0022168986144053	-0.545393699364415	-0.187794354077986
ADK	BRD-K34022604-001-06-6::2.5::HTS002	2.5	clofarabine	ribonucleotide reductase inhibitor	chemo	POLA1, POLD1, POLE, RRM1, RRM2, RRM2B	hematologic malignancy	acute lymphoblastic leukemia (ALL)	HDQP1, PC3	BREAST, PROSTATE	carcinoma (ductal_carcinoma), carcinoma (adenocarcinoma)	-3.03655212631	-3.03655212631	-3.66715324094024	-3.65355610334	-6.33353363682255	183.482801036813	1.79771336993346e-09	1.04220207969832e-07	-0.827041489431468	-0.434160739829009
ADK	BRD-K34533029-001-08-5::2.5::HTS002	2.5	tyrphostin-AG-494	EGFR inhibitor	targeted cancer	EGFR	NA	NA	HDQP1, PC3	BREAST, PROSTATE	carcinoma (ductal_carcinoma), carcinoma (adenocarcinoma)	-0.04385059635595	-0.04385059635595	0.173176284804097	0.1694730901705	8.90094734025795	193.443033389893	3.99555259835684e-16	4.63901837948659e-14	0.168937302534128	0.265116459785966
ADK	BRD-K36788280-001-01-2::2.5::HTS002	2.5	ribociclib	CDK inhibitor	targeted cancer	CDK4, CDK6	oncology	breast cancer	HDQP1, PC3	BREAST, PROSTATE	carcinoma (ductal_carcinoma), carcinoma (adenocarcinoma)	-2.389760806555	-2.389760806555	-1.05134444070428	-0.990767487764	18.7504949621984	142.454242957957	2.6820564717001e-40	2.91798213971071e-37	1.1973148275383	1.47951790416314
ADK	BRD-K37270826-001-27-6::2.65941::HTS002	2.65941	mifepristone	glucocorticoid receptor antagonist, progesterone receptor antagonist	noncancer	AR, NR1I2, NR3C1, PGR	endocrinology	hyperglycemia, diabetes mellitus	HDQP1, PC3	BREAST, PROSTATE	carcinoma (ductal_carcinoma), carcinoma (adenocarcinoma)	0.01093238688676	0.01093238688676	-0.1798884556637	-0.13613940777	-5.53702953888316	194.894112822093	9.8585929581598e-08	4.65107279359329e-06	-0.258788497924456	-0.122853187176464
ADK	BRD-K37618799-001-03-0::2.5::MTS006	2.5	MRS-1220	adenosine receptor antagonist	noncancer	ADORA2B, ADORA3	NA	NA	HDQP1, PC3	BREAST, PROSTATE	carcinoma (ductal_carcinoma), carcinoma (adenocarcinoma)	0.10925911272165	0.10925911272165	-0.239969928521116	-0.026104548309	-5.4103079212586	7.44032284358178	0.000814306906303179	0.0184902622016161	-0.500050573530785	-0.198407508954747
ADK	BRD-K38305202-001-17-4::2.5::HTS002	2.5	domperidone	dopamine receptor antagonist	noncancer	DRD2, DRD3	infectious disease	fescue toxicosis	HDQP1, PC3	BREAST, PROSTATE	carcinoma (ductal_carcinoma), carcinoma (adenocarcinoma)	0.11207742446795	0.11207742446795	-0.362541215520721	-0.225769257521	-7.79362479871889	87.9631037583748	1.22324842416736e-11	9.06875169503171e-10	-0.595641957301199	-0.353595322676142
ADK	BRD-K38527262-300-01-0::2.5::MTS006	2.5	atiprimod	JAK inhibitor, STAT inhibitor	targeted cancer	JAK2, STAT3	NA	NA	HDQP1, PC3	BREAST, PROSTATE	carcinoma (ductal_carcinoma), carcinoma (adenocarcinoma)	0.01275359930315	0.01275359930315	-1.38266989334107	-1.00119520354	-13.7886040420532	190.091979216561	1.97154419080917e-30	8.20503096838716e-28	-1.59504512367123	-1.19580186161721
ADK	BRD-K38868394-001-01-3::2.5::HTS002	2.5	MK-0773	androgen receptor modulator	noncancer	AR	NA	NA	HDQP1, PC3	BREAST, PROSTATE	carcinoma (ductal_carcinoma), carcinoma (adenocarcinoma)	0.1878845530565	0.1878845530565	-0.148802896472933	-0.07517274316945	-6.53478851705138	14.6649296078789	1.05494942864797e-05	0.000361943742744821	-0.446723613853841	-0.226651285205025
ADK	BRD-K39484304-001-16-5::2.5::HTS002	2.5	triptolide	RNA polymerase inhibitor	targeted cancer	RELA	NA	NA	HDQP1, PC3	BREAST, PROSTATE	carcinoma (ductal_carcinoma), carcinoma (adenocarcinoma)	-6.34333013234	-6.34333013234	-6.60290973755505	-6.671127343215	-3.21722839065685	96.1234258471959	0.00176444296503904	0.0360609608328266	-0.419733917554897	-0.0994252928752087
ADK	BRD-K43389675-003-20-9::2.5::HTS002	2.5	daunorubicin	RNA synthesis inhibitor, topoisomerase inhibitor	chemo	TOP2A, TOP2B	hematologic malignancy	acute myeloid leukemia (AML), acute lymphoblastic leukemia (ALL)	HDQP1, PC3	BREAST, PROSTATE	carcinoma (ductal_carcinoma), carcinoma (adenocarcinoma)	-5.67939367279	-5.67939367279	-5.05850320529024	-5.07769741889	6.8869383375063	5.73752526953972	0.000559857363945205	0.013256039434049	0.397820112599497	0.843960822400017
ADK	BRD-K49111258-003-29-7::2.5::HTS002	2.5	prazosin	adrenergic receptor antagonist	noncancer	ADRA1A, ADRA1B, ADRA1D, ADRA2A, ADRA2B, ADRA2C, KCNH2, KCNH6, KCNH7	cardiology	hypertension	HDQP1, PC3	BREAST, PROSTATE	carcinoma (ductal_carcinoma), carcinoma (adenocarcinoma)	-0.152411997098	-0.152411997098	0.0302063534472346	0.0483026079462	6.54172967120687	23.8304245755989	9.45856736498865e-07	3.88063798769267e-05	0.124981035812545	0.240255665277924
ADK	BRD-K50018155-003-02-1::2.5::HTS002	2.5	RS-67506	serotonin receptor partial agonist	noncancer	HTR4	NA	NA	HDQP1, PC3	BREAST, PROSTATE	carcinoma (ductal_carcinoma), carcinoma (adenocarcinoma)	0.428197151223	0.428197151223	0.298189788797199	0.322728889347	-3.43839551890382	165.890606078055	0.000739951312223081	0.0169817994215077	-0.204659125670485	-0.0553555991811167
ADK	BRD-K50071428-001-03-3::2.5::HTS002	2.5	abiraterone	androgen biosynthesis inhibitor	targeted cancer	CYP11B1, CYP17A1	oncology	prostate cancer	HDQP1, PC3	BREAST, PROSTATE	carcinoma (ductal_carcinoma), carcinoma (adenocarcinoma)	0.305035787517	0.305035787517	0.524517185966025	0.541027308905	7.02230308715524	8.80421923192444	6.88636408977943e-05	0.00201797583948364	0.14853750358913	0.290425293308919
ADK	BRD-K51575138-001-13-2::2.5::HTS002	2.5	TPCA-1	IKK inhibitor	targeted cancer	IKBKB	NA	NA	HDQP1, PC3	BREAST, PROSTATE	carcinoma (ductal_carcinoma), carcinoma (adenocarcinoma)	0.082047590415	0.082047590415	-0.103376344764489	-0.112273492753	-3.68543787705785	18.5914615168508	0.00161850909137462	0.0335389572701567	-0.290886241848439	-0.0799616285105387
ADK	BRD-K52911425-001-09-8::2.5::HTS002	2.5	GDC-0941	PI3K inhibitor	targeted cancer	PIK3CA, PIK3CB, PIK3CD, PIK3CG	NA	NA	HDQP1, PC3	BREAST, PROSTATE	carcinoma (ductal_carcinoma), carcinoma (adenocarcinoma)	-1.62068012957	-1.62068012957	-1.10220250955454	-0.990481977481	8.99186547023179	169.944427656862	4.62414301362e-16	5.31414449311614e-14	0.404654088388538	0.632301151642376
ADK	BRD-K53734668-003-02-0::2.65747::HTS002	2.65747	PRT062607	syk inhibitor	targeted cancer	FGR, MAP3K9, SYK	NA	NA	HDQP1, PC3	BREAST, PROSTATE	carcinoma (ductal_carcinoma), carcinoma (adenocarcinoma)	-0.272484124011	-0.272484124011	-0.0620636512380068	-0.0448082329464	4.65615108929417	52.8106801283146	2.21093659750405e-05	0.000714517234629742	0.119769346014301	0.301071599531686
ADK	BRD-K53972329-001-07-0::2.5::MTS010::PROS003_PR500	2.5	ruxolitinib	JAK inhibitor	targeted cancer	JAK1, JAK2, JAK3, TYK2	hematologic malignancy, hematology	myelofibrosis, polycythemia vera	HDQP1, PC3	BREAST, PROSTATE	carcinoma (ductal_carcinoma), carcinoma (adenocarcinoma)	0.280709344177	0.280709344177	-0.0165234840433447	-0.0154250985054	-9.34103361481337	4.27179901067817	0.000531770496628628	0.0126525131851596	-0.383406315534655	-0.211059340906035
ADK	BRD-K59325863-001-02-8::2.5::HTS002	2.5	delanzomib	proteasome inhibitor	targeted cancer	CMA1, CTSG, CYP3A4, ELANE	NA	NA	HDQP1, PC3	BREAST, PROSTATE	carcinoma (ductal_carcinoma), carcinoma (adenocarcinoma)	-6.822758870105	-6.822758870105	-5.57202829692421	-5.500812389495	11.2739707494118	3.81497979189817	0.000455278047044257	0.0110333885736034	0.936730884326623	1.56473026203495
ADK	BRD-K61097567-001-08-5::2.5::HTS002	2.5	SB-218795	tachykinin antagonist	noncancer	TACR3	NA	NA	HDQP1, PC3	BREAST, PROSTATE	carcinoma (ductal_carcinoma), carcinoma (adenocarcinoma)	-0.7998087717825	-0.7998087717825	-0.367122963198903	-0.394478559639	9.33911207712613	180.168315924964	3.68063458733507e-17	4.67061415316127e-15	0.341265599802078	0.524106017365116
ADK	BRD-K61314889-001-04-4::2.5::HTS002	2.5	endo-IWR-1	PARP inhibitor	targeted cancer	TNKS, TNKS2	NA	NA	HDQP1, PC3	BREAST, PROSTATE	carcinoma (ductal_carcinoma), carcinoma (adenocarcinoma)	-2.20617918985	-2.20617918985	-1.43477466531465	-1.402650367965	12.0454292354177	160.71118191182	3.2075043290754e-24	7.68113067426147e-22	0.644933595291578	0.897875453779116
ADK	BRD-K62627508-001-01-5::2.5::HTS002	2.5	idasanutlin	MDM inhibitor	targeted cancer	MDM2, TP53	NA	NA	HDQP1, PC3	BREAST, PROSTATE	carcinoma (ductal_carcinoma), carcinoma (adenocarcinoma)	-0.513104495735	-0.513104495735	-1.10706316219073	-0.7188580200695	-5.87997173990222	122.191078416984	3.65626010615327e-08	1.81693153788946e-06	-0.793922567540373	-0.393994765371086
ADK	BRD-K63126190-003-01-6::2.5::HTS002	2.5	epinephrine	adrenergic receptor agonist, neurotransmitter	noncancer	ADRA1A, ADRA1B, ADRA1D, ADRA2A, ADRA2B, ADRA2C, ADRB1, ADRB2, ADRB3, PAH, TNF	cardiology, allergy, pulmonary	cardiac arrest, anaphylactic shock, asthma	HDQP1, PC3	BREAST, PROSTATE	carcinoma (ductal_carcinoma), carcinoma (adenocarcinoma)	-0.11074821806595	-0.11074821806595	-0.441819705035654	-0.3976462300305	-4.07397081702703	11.1692292412811	0.00178276620231916	0.0363839196131574	-0.509604595637624	-0.152538378301784
ADK	BRD-K63736853-001-04-8::2.5::HTS002	2.5	acipimox	cholesterol inhibitor	noncancer	HCAR2	endocrinology	hyperlipidemia	HDQP1, PC3	BREAST, PROSTATE	carcinoma (ductal_carcinoma), carcinoma (adenocarcinoma)	-0.4449802534405	-0.4449802534405	-0.168032060931459	-0.0695637223616	5.48382163864444	132.131020280117	2.04113789241024e-07	9.21388044107823e-06	0.177049634582995	0.376846750435088
ADK	BRD-K64881305-001-03-7::2.5::MTS010::PROS001_PR500	2.5	ispinesib	kinesin inhibitor	targeted cancer	KIF11	NA	NA	HDQP1, PC3	BREAST, PROSTATE	carcinoma (ductal_carcinoma), carcinoma (adenocarcinoma)	-0.07531388258829	-0.07531388258829	-0.719443407460695	-0.5340799664045	-5.00586084829015	6.10955604332302	0.00231405554303766	0.0454517238346517	-0.957622543564959	-0.330636506179851
ADK	BRD-K68065987-300-09-1::2.5::MTS006	2.5	MK-2206	AKT inhibitor	targeted cancer	AKT1, AKT2, AKT3	NA	NA	HDQP1, PC3	BREAST, PROSTATE	carcinoma (ductal_carcinoma), carcinoma (adenocarcinoma)	-0.817186050995	-0.817186050995	-1.18039606035039	-1.01733335597	-6.51834374294715	190.805561655337	6.1855163639225e-10	3.75668896787517e-08	-0.473118694870396	-0.253301323840386
ADK	BRD-K68997413-001-05-1::2.5::HTS002	2.5	PF-3845	FAAH inhibitor	noncancer	FAAH	NA	NA	HDQP1, PC3	BREAST, PROSTATE	carcinoma (ductal_carcinoma), carcinoma (adenocarcinoma)	-0.0620527548579	-0.0620527548579	0.126987272528522	0.138278646354	6.87343896471805	152.349581453728	1.50773195164831e-10	9.78058963271277e-09	0.13470356503676	0.243376489736084
ADK	BRD-K69694239-001-02-2::2.5::HTS002	2.5	bardoxolone-methyl	nuclear factor erythroid derived, like (NRF2) activator	targeted cancer	PPARG, STAT3	NA	NA	HDQP1, PC3	BREAST, PROSTATE	carcinoma (ductal_carcinoma), carcinoma (adenocarcinoma)	-6.516188822885	-6.516188822885	-5.68213887380186	-5.73883515181	9.82924613294962	21.6326658124162	1.95087409329244e-09	1.1255151912282e-07	0.657900300695143	1.01019959747114
ADK	BRD-K72951360-001-01-4::2.5::HTS002	2.5	valrubicin	DNA inhibitor, topoisomerase inhibitor	chemo	TOP2A	oncology	bladder cancer	HDQP1, PC3	BREAST, PROSTATE	carcinoma (ductal_carcinoma), carcinoma (adenocarcinoma)	-2.57841775593	-2.57841775593	-3.29460451844559	-3.181546610205	-6.4349985373719	67.758789101955	1.47319730030392e-08	7.7389437298245e-07	-0.938287909829418	-0.494085615201763
ADK	BRD-K73982490-001-02-9::2.5::HTS002	2.5	BI-78D3	JNK inhibitor	noncancer	MAPK8	NA	NA	HDQP1, PC3	BREAST, PROSTATE	carcinoma (ductal_carcinoma), carcinoma (adenocarcinoma)	-1.522508091665	-1.522508091665	-0.88161773649292	-0.689609968602	10.2516626635941	112.901104896071	7.90924731501761e-18	1.07357889029792e-15	0.517034209820868	0.764746500523292
ADK	BRD-K74514084-001-03-9::2.5::HTS002	2.5	pazopanib	KIT inhibitor, PDGFR tyrosine kinase receptor inhibitor, VEGFR inhibitor	targeted cancer	CSF1R, FGF1, FGFR1, FGFR3, FLT1, FLT4, ITK, KDR, KIT, PDGFRA, PDGFRB, SH2B3	oncology	renal cell carcinoma (RCC), soft tissue sarcoma (STS)	HDQP1, PC3	BREAST, PROSTATE	carcinoma (ductal_carcinoma), carcinoma (adenocarcinoma)	-0.374749837658	-0.374749837658	-0.191917825020543	-0.131154903569	4.06362560477767	85.3046590947648	0.000107046515046793	0.00301289199257572	0.0933798048634477	0.272284220411465
ADK	BRD-K76674262-001-03-3::2.5::HTS002	2.5	homoharringtonine	protein synthesis inhibitor	targeted cancer	RPL3	hematologic malignancy	chronic myeloid leukemia (CML)	HDQP1, PC3	BREAST, PROSTATE	carcinoma (ductal_carcinoma), carcinoma (adenocarcinoma)	-5.24672671058	-5.24672671058	-4.74904779197691	-4.86837811059	5.02775959020122	105.854151636989	2.03326334439161e-06	7.91477114675097e-05	0.301425987456594	0.693931849749577
ADK	BRD-K81225797-001-02-3::2.5::HTS002	2.5	SCH-58261	adenosine receptor antagonist	noncancer	ADORA1, ADORA2A, ADORA2B, ADORA3	NA	NA	HDQP1, PC3	BREAST, PROSTATE	carcinoma (ductal_carcinoma), carcinoma (adenocarcinoma)	0.233141548021	0.233141548021	0.0312558446149016	0.114428305936	-3.74867583699909	16.8189727738648	0.00162530279168943	0.0336439561560754	-0.315603485432906	-0.0881679213792906
ADK	BRD-K81458380-001-04-9::0.15625::HTS002	0.15625	CX-4945	casein kinase inhibitor	targeted cancer	CSNK2A1, CSNK2A2, DAPK3, HIPK3	NA	NA	HDQP1, PC3	BREAST, PROSTATE	carcinoma (ductal_carcinoma), carcinoma (adenocarcinoma)	0.4770366235135	0.4770366235135	0.327541216827979	0.364286574892	-4.4596254482709	8.64859982297969	0.00174149989541234	0.0357078284783155	-0.225799640175069	-0.0731911731959729
ADK	BRD-K82928892-001-02-5::0.614878::HTS002	0.614878	doxercalciferol	vitamin D receptor agonist	noncancer	VDR	nephrology, endocrinology	chronic kidney disease (CKD), hyperparathyroidism	HDQP1, PC3	BREAST, PROSTATE	carcinoma (ductal_carcinoma), carcinoma (adenocarcinoma)	0.5029356219475	0.5029356219475	0.185331153901482	0.18484230673	-9.08526397071627	157.235782417517	4.18952598030436e-16	4.85371304774407e-14	-0.386652720158464	-0.248556215933573
ADK	BRD-K87782578-001-01-4::2.5::MTS010::PROS001_PR500	2.5	AVL-292	Bruton's tyrosine kinase (BTK) inhibitor	targeted cancer	BTK, YES1	NA	NA	HDQP1, PC3	BREAST, PROSTATE	carcinoma (ductal_carcinoma), carcinoma (adenocarcinoma)	0.297652255741	0.297652255741	-0.123562024659339	-0.0479466221371	-10.098709956269	5.76513464882953	7.01667039700609e-05	0.00205279272388741	-0.524290656567997	-0.318137904232681
ADK	BRD-K89561498-001-01-7::2.5::HTS002	2.5	SN-38	topoisomerase inhibitor	chemo	TOP1	oncology	colorectal cancer	HDQP1, PC3	BREAST, PROSTATE	carcinoma (ductal_carcinoma), carcinoma (adenocarcinoma)	-3.874511831255	-3.874511831255	-5.23228186156627	-5.37506459637	-15.3738414909829	182.398288276296	9.46331443531055e-35	5.84513752047745e-32	-1.53202415380604	-1.1835159068165
ADK	BRD-K96006502-001-02-6::2.5::HTS002	2.5	deflazacort	glucocorticoid receptor agonist	noncancer	NR3C1	rheumatology	joint inflammation	HDQP1, PC3	BREAST, PROSTATE	carcinoma (ductal_carcinoma), carcinoma (adenocarcinoma)	-1.895069532035	-1.895069532035	-0.9495476209308	-0.823450093444	8.36774087226809	5.59707613987726	0.000227353115546304	0.00592082210229935	0.664133214614195	1.2269106075942
ADK	BRD-K97010173-001-04-1::2.5::HTS002	2.5	deferasirox	chelating agent	noncancer	CYP3A4	hematology	transfusional hemosiderosis, thalassemia, iron overload	HDQP1, PC3	BREAST, PROSTATE	carcinoma (ductal_carcinoma), carcinoma (adenocarcinoma)	0.257160568911	0.257160568911	0.0476750607844885	0.106077867549	-4.47882527465394	15.3147857195423	0.000420566917352575	0.0102699882453298	-0.309000390272154	-0.109970625980869
ADK	BRD-K99113996-001-02-0::2.5::HTS002	2.5	AZD2014	mTOR inhibitor	targeted cancer	MTOR	NA	NA	HDQP1, PC3	BREAST, PROSTATE	carcinoma (ductal_carcinoma), carcinoma (adenocarcinoma)	-3.79836326692	-3.79836326692	-3.15960332140149	-3.187890366305	6.9722019525105	5.26573797158391	0.000754540165781748	0.0172685359521448	0.40678566717385	0.870734223863162
ADK	BRD-K99383816-001-03-5::2.5::HTS002	2.5	ftorafur	thymidylate synthase inhibitor	targeted cancer	TYMS	oncology	colorectal cancer	HDQP1, PC3	BREAST, PROSTATE	carcinoma (ductal_carcinoma), carcinoma (adenocarcinoma)	-0.3554866483185	-0.3554866483185	0.03211015106134	0.0749758772654	8.88787775395298	3.82814440224357	0.00108020763787883	0.0236317059119049	0.264343025442068	0.510850573317612
ADK	BRD-K99792991-001-34-9::2.5::HTS002	2.5	hexachlorophene	potassium channel activator	noncancer	GLUD1, SDHD	infectious disease	gram-positive bacterial infections	HDQP1, PC3	BREAST, PROSTATE	carcinoma (ductal_carcinoma), carcinoma (adenocarcinoma)	-1.30255059084	-1.30255059084	-0.611319862671781	-0.6000769492995	12.5444534767877	22.3580045111011	1.3485209147352e-11	9.93561839581577e-10	0.577061139391431	0.805400316945007
AFF3	BRD-A00077618-236-07-6::2.5::HTS002	2.5	8-bromo-cGMP	PKA activator	noncancer	PRKG1	NA	NA	HCC44, GAMG	LUNG, CENTRAL_NERVOUS_SYSTEM	carcinoma (adenocarcinoma), glioma	0.3107950370755	0.3107950370755	0.175682336411185	0.21394626854	-4.41296639759555	19.7855853995764	0.00027414200524988	0.00698507459900965	-0.199023471560276	-0.0712019297683537
AFF3	BRD-A12230535-001-06-7::2.5::HTS002	2.5	nutlin-3	MDM inhibitor	targeted cancer	MDM2, TP53	NA	NA	HCC44, GAMG	LUNG, CENTRAL_NERVOUS_SYSTEM	carcinoma (adenocarcinoma), glioma	0.332120739486	0.332120739486	-0.054571736621567	0.106263594851	-5.67810875095203	6.75894313935377	0.000851090937196965	0.0192196259064891	-0.548900540973345	-0.22448441124179
AFF3	BRD-A17883755-001-06-1::2.5::HTS002	2.5	lenalidomide	anticancer agent	targeted cancer	CDH5, CRBN, PTGS2, TNF, TNFSF11	hematologic malignancy	multiple myeloma, mantle cell lymphoma (MCL), myelodysplastic diseases (MDS)	HCC44, GAMG	LUNG, CENTRAL_NERVOUS_SYSTEM	carcinoma (adenocarcinoma), glioma	-0.2515466631475	-0.2515466631475	-0.0483385224554024	0.0255769508677	3.25372038903482	81.8814002308375	0.00165628037205303	0.0342059082541678	0.0789643694288647	0.32745191195533
AFF3	BRD-A35588707-001-05-5::2.5::HTS002	2.5	teniposide	topoisomerase inhibitor	chemo	TOP2A, TOP2B	hematologic malignancy	acute lymphoblastic leukemia (ALL)	HCC44, GAMG	LUNG, CENTRAL_NERVOUS_SYSTEM	carcinoma (adenocarcinoma), glioma	-4.16967178113	-4.16967178113	-3.80253377077647	-3.74224322709	3.6887297019261	191.209883112263	0.000293681455138288	0.00743058111183262	0.170820914523927	0.563455106183125
AFF3	BRD-A36267905-003-18-4::2.5::HTS002	2.5	buphenine	adrenergic receptor agonist	noncancer	ADRB2	rheumatology	Raynaud's disease	HCC44, GAMG	LUNG, CENTRAL_NERVOUS_SYSTEM	carcinoma (adenocarcinoma), glioma	-0.0997002760274	-0.0997002760274	-0.444558251161835	-0.393531150995	-5.3073425946368	5.36145135406341	0.0025705651063029	0.0497828362400646	-0.508557238965047	-0.181158711303822
AFF3	BRD-A64553394-001-04-4::2.6791::HTS002	2.6791	DPI-201106	sodium channel activator	noncancer	ADRB2	NA	NA	HCC44, GAMG	LUNG, CENTRAL_NERVOUS_SYSTEM	carcinoma (adenocarcinoma), glioma	-0.9931221983615	-0.9931221983615	-1.65522518657209	-1.51643544753	-6.12832741130427	12.1005455907522	4.93024704917365e-05	0.00148851235357422	-0.897284639154616	-0.426921337266572
AFF3	BRD-A88138582-001-04-8::2.5::HTS002	2.5	halcinonide	glucocorticoid receptor agonist	noncancer	NR3C1	dermatology	corticosteroid-responsive dermatoses	HCC44, GAMG	LUNG, CENTRAL_NERVOUS_SYSTEM	carcinoma (adenocarcinoma), glioma	0.799060764679	0.799060764679	0.278695836268534	0.260075782914	-12.8071657893303	13.6297248788881	5.5287959179849e-09	3.04075263101305e-07	-0.607731877529981	-0.432997979290952
AFF3	BRD-K00077635-304-01-2::2.5::HTS002	2.5	estramustine-phosphate	DNA synthesis inhibitor, microtubule inhibitor	chemo	ESR1, ESR2, MAP1A, MAP2	oncology	prostate cancer	HCC44, GAMG	LUNG, CENTRAL_NERVOUS_SYSTEM	carcinoma (adenocarcinoma), glioma	0.021589835532705	0.021589835532705	0.224359763589807	0.2226649685355	6.33705885314752	11.2781323113374	4.95238688629549e-05	0.00149477556534689	0.132555264992045	0.27298459112216
AFF3	BRD-K00317371-001-06-1::2.40436::HTS002	2.40436	RITA	MDM inhibitor	targeted cancer	MDM2	NA	NA	HCC44, GAMG	LUNG, CENTRAL_NERVOUS_SYSTEM	carcinoma (adenocarcinoma), glioma	-0.1925544402275	-0.1925544402275	-2.21065437422858	-1.66399627555	-15.0632787622541	188.567315536181	3.52320181023473e-34	2.06883375557753e-31	-2.28238189564944	-1.75381797235272
AFF3	BRD-K00634421-001-01-0::2.5::MTS006	2.5	brivaracetam	voltage-gated sodium channel blocker	noncancer	SV2A	neurology/psychiatry	seizures	HCC44, GAMG	LUNG, CENTRAL_NERVOUS_SYSTEM	carcinoma (adenocarcinoma), glioma	-2.820385836995	-2.820385836995	-1.88671004450827	-1.71824464082	7.37244148447078	8.30986278279564	6.42899297314473e-05	0.00189796092967099	0.643518810960708	1.22383277401275
AFF3	BRD-K02130563-001-11-4::0.15625::HTS002	0.15625	panobinostat	HDAC inhibitor	targeted cancer	HDAC1, HDAC2, HDAC3, HDAC4, HDAC6, HDAC7, HDAC8, HDAC9	hematologic malignancy	multiple myeloma	HCC44, GAMG	LUNG, CENTRAL_NERVOUS_SYSTEM	carcinoma (adenocarcinoma), glioma	-1.598758850835	-1.598758850835	-3.03753036859127	-3.136612886985	-8.40269239936893	6.12718206272347	0.000138430468957121	0.00379407467789141	-1.85565086106572	-1.02189217444683
AFF3	BRD-K03109492-001-02-2::2.5::HTS002	2.5	NSC-663284	CDC inhibitor	targeted cancer	CDC25A, CDC25B, CDC25C	NA	NA	HCC44, GAMG	LUNG, CENTRAL_NERVOUS_SYSTEM	carcinoma (adenocarcinoma), glioma	-0.2273274735175	-0.2273274735175	-1.22050637504839	-0.957814328752	-9.74911566021797	10.9428090737774	9.92730313343778e-07	4.05355106360561e-05	-1.21754455541498	-0.768813247646797
AFF3	BRD-K03765900-001-01-9::2.49999::MTS010::PROS002_PR500	2.49999	XL-647	EGFR inhibitor, VEGFR inhibitor	targeted cancer	EGFR, EPHB4, ERBB2, FLT4, KDR	NA	NA	HCC44, GAMG	LUNG, CENTRAL_NERVOUS_SYSTEM	carcinoma (adenocarcinoma), glioma	0.417717768616	0.417717768616	-0.565862846469815	-0.353034364185	-12.4396280818662	61.988772104065	1.68104976212532e-18	2.41324658048598e-16	-1.1416365236212	-0.825524706550431
AFF3	BRD-K06426971-001-02-7::2.5::HTS002	2.5	ryuvidine	histone lysine methyltransferase inhibitor	noncancer	CDK2, CDK4	NA	NA	HCC44, GAMG	LUNG, CENTRAL_NERVOUS_SYSTEM	carcinoma (adenocarcinoma), glioma	0.1296111386117	0.1296111386117	-1.70055063016712	-1.35955217781	-15.2308875311146	89.0871501258522	1.56160134211187e-26	4.57235592969255e-24	-2.06891630143825	-1.59140723611938
AFF3	BRD-K07955840-001-02-3::2.5::HTS002	2.5	PF-05212384	mTOR inhibitor, PI3K inhibitor	targeted cancer	MTOR, PIK3CA	NA	NA	HCC44, GAMG	LUNG, CENTRAL_NERVOUS_SYSTEM	carcinoma (adenocarcinoma), glioma	-4.1855995331	-4.1855995331	-4.70793514652969	-4.691855544975	-5.21301428989496	51.5600028488227	3.31563788594215e-06	0.000124760771147488	-0.723439231712399	-0.321231995146983
AFF3	BRD-K10784860-003-02-3::2.5::HTS002	2.5	temocapril	angiotensin converting enzyme inhibitor	noncancer	ACE	cardiology, nephrology	hypertension, congestive heart failure, diabetic nephropathy, coronary artery disease (CAD)	HCC44, GAMG	LUNG, CENTRAL_NERVOUS_SYSTEM	carcinoma (adenocarcinoma), glioma	-0.02562629476855	-0.02562629476855	0.339565613628574	0.348412196747	12.4266842533113	101.64832780033	4.08069752284031e-22	8.09825758678557e-20	0.306899085889101	0.423484730905148
AFF3	BRD-K12502280-001-08-0::2.5::HTS002	2.5	TG-101348	FLT3 inhibitor, JAK inhibitor	targeted cancer	BRD4, JAK1, JAK2, JAK3, TYK2	NA	NA	HCC44, GAMG	LUNG, CENTRAL_NERVOUS_SYSTEM	carcinoma (adenocarcinoma), glioma	0.1954853577145	0.1954853577145	-0.399044967365202	-0.2460199545545	-7.4687608398213	9.5229765412819	2.80355006610359e-05	0.000887041750986	-0.773106932323079	-0.415953717836324
AFF3	BRD-K13514097-001-05-3::2.5::HTS002	2.5	everolimus	mTOR inhibitor	targeted cancer	MTOR	oncology, neurology/psychiatry, genetics, urology	breast cancer, neuroendocrine tumors of pancreatic origin (PNET), renal cell carcinoma (RCC), subependymal giant cell astrocytoma (SEGA), tuberous sclerosis complex (TSC), renal angiomyolipoma	HCC44, GAMG	LUNG, CENTRAL_NERVOUS_SYSTEM	carcinoma (adenocarcinoma), glioma	-0.419308498702	-0.419308498702	-0.749606430033491	-0.7206768922275	-5.78466606781325	161.396785759718	3.67015144953414e-08	1.82341189157905e-06	-0.443055154810931	-0.217540707852051
AFF3	BRD-K13571841-001-14-4::2.5::HTS002	2.5	pepstatin	aspartic protease inhibitor	noncancer	CTSB, CTSD, CTSL, REN	NA	NA	HCC44, GAMG	LUNG, CENTRAL_NERVOUS_SYSTEM	carcinoma (adenocarcinoma), glioma	-0.511898180524	-0.511898180524	-0.720934223425574	-0.751877550498	-3.2887642378217	162.46122188144	0.0012337214499804	0.0265804467885855	-0.334547610510922	-0.0835244752922253
AFF3	BRD-K13662825-001-07-5::2.5::HTS002	2.5	dinaciclib	CDK inhibitor	targeted cancer	CDK1, CDK2, CDK5, CDK9	NA	NA	HCC44, GAMG	LUNG, CENTRAL_NERVOUS_SYSTEM	carcinoma (adenocarcinoma), glioma	-5.91728005878	-5.91728005878	-4.91532902341121	-4.867325233515	13.094903789039	189.111959370388	2.62165182221662e-28	9.18130740855989e-26	0.85101933141153	1.15288273932605
AFF3	BRD-K15108141-001-06-6::2.5::HTS002	2.5	gemcitabine	ribonucleotide reductase inhibitor	chemo	CMPK1, RRM1, RRM2, TYMS	oncology	ovarian cancer, breast cancer, non-small cell lung cancer (NSCLC), pancreatic cancer	HCC44, GAMG	LUNG, CENTRAL_NERVOUS_SYSTEM	carcinoma (adenocarcinoma), glioma	-2.157130026815	-2.157130026815	-3.69453239689105	-3.60112771075	-10.8578101535251	3.10395954188682	0.00143217379286197	0.0302178164238595	-1.97959928230306	-1.09520545784904
AFF3	BRD-K15179879-001-03-2::0.00976562::HTS002	0.00976562	carfilzomib	proteasome inhibitor	targeted cancer	PSMA1, PSMA2, PSMA3, PSMA4, PSMA5, PSMA6, PSMA7, PSMA8, PSMB1, PSMB10, PSMB11, PSMB2, PSMB3, PSMB4, PSMB5, PSMB6, PSMB7, PSMB8, PSMB9	hematologic malignancy	multiple myeloma	HCC44, GAMG	LUNG, CENTRAL_NERVOUS_SYSTEM	carcinoma (adenocarcinoma), glioma	-0.5815926227725	-0.5815926227725	-1.10777291775772	-0.898661589303	-4.45155263968	11.3794123608083	0.000899004492211564	0.020152989625689	-0.785285681805123	-0.267074908165313
AFF3	BRD-K16136380-001-01-7::2.5::HTS002	2.5	pyrithione-zinc	ATP synthase inhibitor	noncancer	KCNQ1, KCNQ2, KCNQ4, KCNQ5	dermatology	dandruff	HCC44, GAMG	LUNG, CENTRAL_NERVOUS_SYSTEM	carcinoma (adenocarcinoma), glioma	-4.9444366706	-4.9444366706	-6.35590696858255	-6.34443535145	-11.7641442615059	14.5000055700448	8.23669660712985e-09	4.44004765369601e-07	-1.66797330439118	-1.15496729157392
AFF3	BRD-K17555800-003-01-5::2.5::HTS002	2.5	talmapimod	p38 MAPK inhibitor	targeted cancer	MAPK11, MAPK14	NA	NA	HCC44, GAMG	LUNG, CENTRAL_NERVOUS_SYSTEM	carcinoma (adenocarcinoma), glioma	0.5558156351255	0.5558156351255	0.41072977341957	0.416811773993	-5.61720579060593	155.35279090133	8.73973587365991e-08	4.14420099572048e-06	-0.196106891408291	-0.0940648320035691
AFF3	BRD-K17705806-003-04-4::2.5::HTS002	2.5	JTC-801	opioid receptor antagonist	noncancer	OPRL1	NA	NA	HCC44, GAMG	LUNG, CENTRAL_NERVOUS_SYSTEM	carcinoma (adenocarcinoma), glioma	-0.667595860393	-0.667595860393	-0.94004964544468	-0.8887322701185	-4.1523822023375	159.49969513556	5.34495054168966e-05	0.00160355249811003	-0.402037778118355	-0.142869791985004
AFF3	BRD-K19796430-001-05-6::2.5::MTS010::PROS004_PR500	2.5	sonidegib	smoothened receptor antagonist	targeted cancer	SMO	oncology	basal cell carcinoma (BCC)	HCC44, GAMG	LUNG, CENTRAL_NERVOUS_SYSTEM	carcinoma (adenocarcinoma), glioma	-0.06991577978255	-0.06991577978255	0.0012289895853275	0.01374069413735	3.53499877995713	34.3155843769737	0.00118980771462392	0.0257692660533308	0.0302580209522518	0.112031517783503
AFF3	BRD-K21680192-300-14-4::2.5::HTS002	2.5	mitoxantrone	topoisomerase inhibitor	chemo	TOP2A	neurology/psychiatry, oncology, hematologic malignancy	multiple sclerosis, prostate cancer, acute myeloid leukemia (AML)	HCC44, GAMG	LUNG, CENTRAL_NERVOUS_SYSTEM	carcinoma (adenocarcinoma), glioma	-5.62891226914	-5.62891226914	-4.71194691428741	-4.740808103055	7.32412015404442	161.997631304785	1.06948788967941e-11	7.97572268291922e-10	0.669734817595736	1.16419589210945
AFF3	BRD-K26531771-001-02-2::2.35203::HTS002	2.35203	EPZ-5676	histone lysine methyltransferase inhibitor	targeted cancer	DOT1L	NA	NA	HCC44, GAMG	LUNG, CENTRAL_NERVOUS_SYSTEM	carcinoma (adenocarcinoma), glioma	-1.13804485586	-1.13804485586	-0.493762043925307	-0.427199621459	9.33417985647577	3.25097129222353	0.00186482800473984	0.0377775729137887	0.433906198402935	0.854659425466451
AFF3	BRD-K26603252-003-04-9::2.5::HTS002	2.5	PD-153035	EGFR inhibitor	targeted cancer	EGFR, KDR	NA	NA	HCC44, GAMG	LUNG, CENTRAL_NERVOUS_SYSTEM	carcinoma (adenocarcinoma), glioma	-0.203297448816	-0.203297448816	-1.04502571760028	-0.8676646214495	-9.47865634705994	10.2494571205053	2.15532731591599e-06	8.36409828522466e-05	-1.03894171602378	-0.644514821544769
AFF3	BRD-K26657438-001-15-2::2.5::MTS010::PROS003_PR500	2.5	imiquimod	interferon inducer, toll-like receptor agonist	targeted cancer	TLR7, TLR8	dermatology, infectious disease, oncology	actinic keratosis (AK), genital warts, basal cell carcinoma (BCC)	HCC44, GAMG	LUNG, CENTRAL_NERVOUS_SYSTEM	carcinoma (adenocarcinoma), glioma	0.266591323856	0.266591323856	-0.0555154630837916	-0.030411088067	-14.0611583517291	6.48563310370616	4.23197568985247e-06	0.000156304517944234	-0.377157712236592	-0.267055861642991
AFF3	BRD-K26712974-001-01-5::2.5::HTS002	2.5	VX-765	caspase inhibitor	noncancer	CASP1	NA	NA	HCC44, GAMG	LUNG, CENTRAL_NERVOUS_SYSTEM	carcinoma (adenocarcinoma), glioma	-0.263048206614	-0.263048206614	-0.533919185211668	-0.4752073320215	-5.53453505238247	33.151153406265	3.75292154299679e-06	0.000139791435764505	-0.370426895121219	-0.171315062074116
AFF3	BRD-K27182532-001-02-3::2.5::HTS002	2.5	metatinib	Bcr-Abl kinase inhibitor	targeted cancer	ABL1, BCR	NA	NA	HCC44, GAMG	LUNG, CENTRAL_NERVOUS_SYSTEM	carcinoma (adenocarcinoma), glioma	-1.313499244655	-1.313499244655	-0.968612341582679	-0.9486901264415	6.95901357732916	189.97661490391	5.400815280179e-11	3.68177906547546e-09	0.247128842234802	0.44264496390984
AFF3	BRD-K28061410-001-06-6::2.5::MTS006	2.5	beta-lapachone	topoisomerase inhibitor	chemo	TOP1	NA	NA	HCC44, GAMG	LUNG, CENTRAL_NERVOUS_SYSTEM	carcinoma (adenocarcinoma), glioma	-5.60664254568	-5.60664254568	-4.67129572427709	-4.90330008871	7.21018673254148	3.75683398116716	0.00248560445511166	0.0483208269623244	0.565787326219016	1.3049063165868
AFF3	BRD-K29582115-066-01-2::2.5::HTS002	2.5	ziprasidone	dopamine receptor antagonist, serotonin receptor antagonist	noncancer	ADRA1A, ADRA1B, ADRA2A, ADRA2B, ADRA2C, CHRM1, CHRM2, CHRM3, CHRM4, CHRM5, DRD1, DRD2, DRD3, DRD4, DRD5, HRH1, HTR1A, HTR1B, HTR1D, HTR1E, HTR2A, HTR2C, HTR3A, HTR6, HTR7, SLC6A4	neurology/psychiatry	schizophrenia, bipolar disorder	HCC44, GAMG	LUNG, CENTRAL_NERVOUS_SYSTEM	carcinoma (adenocarcinoma), glioma	0.7097607342235	0.7097607342235	0.259699187924969	0.262353751493	-11.5525156444324	18.6373734288305	6.16888444478622e-10	3.74764975670801e-08	-0.531708844234583	-0.368414248362479
AFF3	BRD-K30519779-001-03-1::2.5::HTS002	2.5	homoquinolinic-acid	glutamate receptor agonist	noncancer	GRIN1, GRIN2A, GRIN2B, GRIN2C, GRIN2D	NA	NA	HCC44, GAMG	LUNG, CENTRAL_NERVOUS_SYSTEM	carcinoma (adenocarcinoma), glioma	0.226274492002	0.226274492002	0.429271201153387	0.45172565456	5.35784428587307	8.03160567274493	0.000670559750695954	0.0155339819289789	0.115687190921617	0.290306227381156
AFF3	BRD-K32285926-001-02-1::2.5::HTS002	2.5	AMG-208	tyrosine kinase inhibitor	targeted cancer	MET	NA	NA	HCC44, GAMG	LUNG, CENTRAL_NERVOUS_SYSTEM	carcinoma (adenocarcinoma), glioma	0.6020127646615	0.6020127646615	0.405285170177975	0.412883434958	-4.51694232635482	11.0597209328337	0.000864639438799036	0.0194620149420667	-0.292524572131922	-0.100930616835129
AFF3	BRD-K34022604-001-06-6::2.5::HTS002	2.5	clofarabine	ribonucleotide reductase inhibitor	chemo	POLA1, POLD1, POLE, RRM1, RRM2, RRM2B	hematologic malignancy	acute lymphoblastic leukemia (ALL)	HCC44, GAMG	LUNG, CENTRAL_NERVOUS_SYSTEM	carcinoma (adenocarcinoma), glioma	-2.1351767131	-2.1351767131	-3.67669160510119	-3.65355610334	-12.6343136162247	7.86694405563879	1.67560621217479e-06	6.60653060796927e-05	-1.8237013383891	-1.25932844561328
AFF3	BRD-K36627727-001-05-4::2.5::HTS002	2.5	tamibarotene	retinoid receptor agonist	targeted cancer	RARA, RARB	hematologic malignancy	acute promyelocytic leukemia (APL)	HCC44, GAMG	LUNG, CENTRAL_NERVOUS_SYSTEM	carcinoma (adenocarcinoma), glioma	-0.2795806369095	-0.2795806369095	0.141406385988452	0.154182848854	14.2920109533349	32.3241191867663	1.59314467206099e-15	1.73769518787867e-13	0.361010480113526	0.480963565682378
AFF3	BRD-K36627727-001-05-4::2.5::MTS010::PROS005_PR500	2.5	tamibarotene	retinoid receptor agonist	targeted cancer	RARA, RARB	hematologic malignancy	acute promyelocytic leukemia (APL)	HCC44, GAMG	LUNG, CENTRAL_NERVOUS_SYSTEM	carcinoma (adenocarcinoma), glioma	0.279019402327	0.279019402327	-0.0816101353450517	-0.032678012842	-12.7509933665495	32.3103701209823	3.73435760871021e-14	3.58754429366764e-12	-0.418217340339324	-0.30304173500478
AFF3	BRD-K37890730-001-15-1::2.5::HTS002	2.5	camptothecin	topoisomerase inhibitor	chemo	TOP1	NA	NA	HCC44, GAMG	LUNG, CENTRAL_NERVOUS_SYSTEM	carcinoma (adenocarcinoma), glioma	-2.222268375425	-2.222268375425	-3.78595596734025	-3.70292092273	-14.4231305527969	24.7904501052346	1.46467335049953e-13	1.32400664082334e-11	-1.78706876072623	-1.34030642310426
AFF3	BRD-K38527262-300-01-0::2.5::MTS006	2.5	atiprimod	JAK inhibitor, STAT inhibitor	targeted cancer	JAK2, STAT3	NA	NA	HCC44, GAMG	LUNG, CENTRAL_NERVOUS_SYSTEM	carcinoma (adenocarcinoma), glioma	-0.559970203758	-0.559970203758	-1.37667278545562	-1.00119520354	-7.6613358949037	77.2391921182221	4.47858202794582e-11	3.09442297700709e-09	-1.02896089554429	-0.604444267850936
AFF3	BRD-K39160765-003-02-9::2.5::HTS002	2.5	4-chlorophenylguanidine	urokinase inhibitor	noncancer	PLAUR	NA	NA	HCC44, GAMG	LUNG, CENTRAL_NERVOUS_SYSTEM	carcinoma (adenocarcinoma), glioma	0.363040108136	0.363040108136	0.0510917527341404	0.07182611721785	-8.16599946741201	6.88389734621987	8.7588817121485e-05	0.00251343199689795	-0.402588840656262	-0.221307870147457
AFF3	BRD-K39171998-001-01-1::2.5::HTS002	2.5	STF-118804	NAMPT inhibitor	targeted cancer	NAMPT	NA	NA	HCC44, GAMG	LUNG, CENTRAL_NERVOUS_SYSTEM	carcinoma (adenocarcinoma), glioma	-5.840003990935	-5.840003990935	-4.6538800235833	-4.65401991694	9.70320649761143	6.30176447940348	5.09000528648318e-05	0.00153156779874583	0.890450357369667	1.48179757733372
AFF3	BRD-K39381259-001-01-0::2.5::HTS002	2.5	DMH1	ALK tyrosine kinase receptor inhibitor	targeted cancer	ACVR1	NA	NA	HCC44, GAMG	LUNG, CENTRAL_NERVOUS_SYSTEM	carcinoma (adenocarcinoma), glioma	0.4993440451265	0.4993440451265	0.08516460577198	0.1179670530315	-13.7021506857217	31.2173609290559	9.5031369445775e-15	9.61207096835466e-13	-0.475811093401178	-0.352547785307862
AFF3	BRD-K39484304-001-16-5::2.5::HTS002	2.5	triptolide	RNA polymerase inhibitor	targeted cancer	RELA	NA	NA	HCC44, GAMG	LUNG, CENTRAL_NERVOUS_SYSTEM	carcinoma (adenocarcinoma), glioma	-6.293596338785	-6.293596338785	-6.60343325117142	-6.671127343215	-3.53614648667938	19.8077365384754	0.00209807879770513	0.0418072825058891	-0.492722684125319	-0.126951140647524
AFF3	BRD-K39841531-001-02-1::2.5::HTS002	2.5	TG-101209	JAK inhibitor	noncancer	JAK2, JAK3	NA	NA	HCC44, GAMG	LUNG, CENTRAL_NERVOUS_SYSTEM	carcinoma (adenocarcinoma), glioma	-0.032235307153902	-0.032235307153902	-1.02434188929064	-1.03228700688	-14.070567340833	23.5444300976755	5.93089355035009e-13	5.03430686634845e-11	-1.13777988583228	-0.8464332784412
AFF3	BRD-K39974922-001-04-3::2.5::MTS010::PROS003_PR500	2.5	lenvatinib	FGFR inhibitor, KIT inhibitor, PDGFR tyrosine kinase receptor inhibitor, VEGFR inhibitor	targeted cancer	FLT4, KDR	oncology	thyroid cancer	HCC44, GAMG	LUNG, CENTRAL_NERVOUS_SYSTEM	carcinoma (adenocarcinoma), glioma	0.0476490783695	0.0476490783695	-0.207490518629798	-0.158031671069	-6.13448236188703	8.6004656312727	0.000207397099111522	0.00545882510812642	-0.349895591374457	-0.160383602624139
AFF3	BRD-K44827188-001-06-0::2.5::MTS010::PROS003_PR500	2.5	vismodegib	hedgehog pathway inhibitor, smoothened receptor antagonist	targeted cancer	SMO	oncology	basal cell carcinoma (BCC)	HCC44, GAMG	LUNG, CENTRAL_NERVOUS_SYSTEM	carcinoma (adenocarcinoma), glioma	0.1826951077315	0.1826951077315	0.0355190687809853	0.0567242940999	-6.24810469825343	21.1610578643702	3.26771381393759e-06	0.000123043892134123	-0.196139294472707	-0.0982127834283227
AFF3	BRD-K46386702-001-02-1::2.5::MTS010::PROS001_PR500	2.5	ARRY-334543	EGFR inhibitor	targeted cancer	ERBB2	NA	NA	HCC44, GAMG	LUNG, CENTRAL_NERVOUS_SYSTEM	carcinoma (adenocarcinoma), glioma	0.4040599221745	0.4040599221745	-0.269316074877765	-0.234942866008	-11.7881117325458	2.68295066981373	0.00218554906809885	0.0432506341404404	-0.867946565025074	-0.478805429079457
AFF3	BRD-K55696337-003-24-4::2.5::MTS006	2.5	topotecan	topoisomerase inhibitor	chemo	TOP1, TOP1MT	oncology	small cell lung cancer, cervical cancer	HCC44, GAMG	LUNG, CENTRAL_NERVOUS_SYSTEM	carcinoma (adenocarcinoma), glioma	-2.350474500305	-2.350474500305	-3.15954661400161	-3.19197499768	-7.87448456497363	70.3818507809625	3.01078815745723e-11	2.12409221527206e-09	-1.01397308648253	-0.604171140910696
AFF3	BRD-K58466253-003-14-0::2.5::HTS002	2.5	palmatine-chloride	dopamine synthesis inhibitor	noncancer	CYP3A4	NA	NA	HCC44, GAMG	LUNG, CENTRAL_NERVOUS_SYSTEM	carcinoma (adenocarcinoma), glioma	-0.349345955643	-0.349345955643	-0.0524730920202989	-0.0597563096057	6.61731601715886	5.2764885785982	0.0009617855427998	0.0213770127141697	0.1833428760215	0.410402851223902
AFF3	BRD-K59522102-001-14-6::2.5::HTS002	2.5	piperine	monoamine oxidase inhibitor	targeted cancer	MAOA, MAOB, TRPV1	NA	NA	HCC44, GAMG	LUNG, CENTRAL_NERVOUS_SYSTEM	carcinoma (adenocarcinoma), glioma	-0.1969894884955	-0.1969894884955	0.0398354782426792	0.0957301689988	6.36960005071305	8.1479769380073	0.000199757443932201	0.00527862821745752	0.15135684256755	0.322293090908809
AFF3	BRD-K63736853-001-04-8::2.5::HTS002	2.5	acipimox	cholesterol inhibitor	noncancer	HCAR2	endocrinology	hyperlipidemia	HCC44, GAMG	LUNG, CENTRAL_NERVOUS_SYSTEM	carcinoma (adenocarcinoma), glioma	0.0967310876442	0.0967310876442	-0.173794947538743	-0.07625513394025	-4.82157949572088	17.4972351656693	0.000147550312984532	0.00402293741657064	-0.388646451230929	-0.152405619134956
AFF3	BRD-K64881305-001-03-7::2.5::HTS002	2.5	ispinesib	kinesin inhibitor	targeted cancer	KIF11	NA	NA	HCC44, GAMG	LUNG, CENTRAL_NERVOUS_SYSTEM	carcinoma (adenocarcinoma), glioma	-3.21616775157	-3.21616775157	-2.11666569682099	-1.97310817512	9.42384913472325	6.40964563030932	5.46290517587086e-05	0.00163642068964252	0.818380263668017	1.38062384583001
AFF3	BRD-K67298865-001-09-0::0.625::HTS002	0.625	SB-431542	TGF beta receptor inhibitor	targeted cancer	ACVR1C, TGFBR1	NA	NA	HCC44, GAMG	LUNG, CENTRAL_NERVOUS_SYSTEM	carcinoma (adenocarcinoma), glioma	-0.377051662622	-0.377051662622	0.150797577154184	0.1059379473725	13.9319385148832	4.94556041273752	3.70464398886787e-05	0.00114543081576755	0.430132438067906	0.625566041484463
AFF3	BRD-K67844266-003-01-9::2.5::MTS010::PROS003_PR500	2.5	pevonedistat	nedd activating enzyme inhibitor	targeted cancer	NAE1, UBA3	NA	NA	HCC44, GAMG	LUNG, CENTRAL_NERVOUS_SYSTEM	carcinoma (adenocarcinoma), glioma	-2.24514735442	-2.24514735442	-0.929459468610943	-0.949123876335	14.4964953465478	186.512718731845	2.19169352215919e-32	1.07987007105944e-29	1.13664168006751	1.49473409155061
AFF3	BRD-K68164687-001-01-6::2.5::HTS002	2.5	epothilone-b	microtubule stabilizing agent, tubulin polymerization inhibitor	chemo	TUBA1A, TUBA1B, TUBA1C, TUBA3C, TUBA4A, TUBA8, TUBB, TUBB1, TUBB3, TUBB4A, TUBB4B	NA	NA	HCC44, GAMG	LUNG, CENTRAL_NERVOUS_SYSTEM	carcinoma (adenocarcinoma), glioma	-3.807154780595	-3.807154780595	-3.09755632020171	-3.15624915805	7.60731064572576	184.613858468412	1.38404921286449e-12	1.13568868202157e-10	0.525569593874515	0.893627326912059
AFF3	BRD-K68392338-003-02-0::2.5::HTS002	2.5	ZK-93426	benzodiazepine receptor antagonist	noncancer	GABRA1, GABRA2, GABRA3, GABRA5	NA	NA	HCC44, GAMG	LUNG, CENTRAL_NERVOUS_SYSTEM	carcinoma (adenocarcinoma), glioma	-0.6925856300115	-0.6925856300115	-1.21999254020409	-1.04907947641	-6.49254179429156	56.198580518504	2.34399365305035e-08	1.19729698680798e-06	-0.690122939411535	-0.364690880973641
AFF3	BRD-K69280563-001-01-8::2.5::HTS002	2.5	vinorelbine	tubulin polymerization inhibitor	chemo	TUBA1A, TUBA1B, TUBA1C, TUBA3C, TUBA3D, TUBA3E, TUBA4A, TUBB, TUBB1, TUBB2A, TUBB2B, TUBB3, TUBB4A, TUBB4B, TUBB6, TUBB8	oncology	non-small cell lung cancer (NSCLC)	HCC44, GAMG	LUNG, CENTRAL_NERVOUS_SYSTEM	carcinoma (adenocarcinoma), glioma	-2.907545160305	-2.907545160305	-3.37094927351614	-3.5318421653	-4.97225837491692	179.782534492808	1.53701249948264e-06	6.10677925956218e-05	-0.64730661720238	-0.279501609219908
AFF3	BRD-K73197500-001-02-2::2.5::HTS002	2.5	SNX-5422	HSP inhibitor	targeted cancer	HSP90AA1	NA	NA	HCC44, GAMG	LUNG, CENTRAL_NERVOUS_SYSTEM	carcinoma (adenocarcinoma), glioma	-4.27733442087	-4.27733442087	-3.60801772931259	-3.686768984175	6.06642108802971	7.4197723636947	0.000404628596657156	0.009910140840239	0.411386899291309	0.927246483823509
AFF3	BRD-K73982490-001-02-9::2.5::HTS002	2.5	BI-78D3	JNK inhibitor	noncancer	MAPK8	NA	NA	HCC44, GAMG	LUNG, CENTRAL_NERVOUS_SYSTEM	carcinoma (adenocarcinoma), glioma	-0.6294729783575	-0.6294729783575	-0.891708528733683	-0.708568317551	-4.31714343229469	176.228448097251	2.63179590555867e-05	0.000839015595184418	-0.382112557030341	-0.142358543722025
AFF3	BRD-K74763371-002-04-0::2.5::HTS002	2.5	bosentan	endothelin receptor antagonist	noncancer	EDNRA, EDNRB	pulmonary	pulmonary arterial hypertension (PAH)	HCC44, GAMG	LUNG, CENTRAL_NERVOUS_SYSTEM	carcinoma (adenocarcinoma), glioma	-0.6890622996005	-0.6890622996005	-0.147841136395872	-0.1187166368295	12.158508202878	37.2291735981008	1.57012482264563e-14	1.56522457261774e-12	0.451046414229444	0.631395912179812
AFF3	BRD-K76719364-001-02-5::2.5::MTS006	2.5	GS-9973	syk inhibitor	noncancer	SYK	NA	NA	HCC44, GAMG	LUNG, CENTRAL_NERVOUS_SYSTEM	carcinoma (adenocarcinoma), glioma	0.04559388855345	0.04559388855345	-0.215210880118872	-0.189464823924	-8.01058907029899	21.876434844624	6.01355828356183e-08	2.90877890624582e-06	-0.328347013699359	-0.193262523645285
AFF3	BRD-K77625799-001-07-7::2.5::HTS002	2.5	vandetanib	EGFR inhibitor, RET tyrosine kinase inhibitor, VEGFR inhibitor	targeted cancer	EGFR, EPHA1, EPHA10, EPHA2, EPHA3, EPHA4, EPHA5, EPHA6, EPHA7, EPHA8, EPHB1, EPHB2, EPHB3, EPHB4, EPHB6, ERBB2, ERBB3, ERBB4, FLT1, FLT4, KDR, PTK6, RET, SRC, TEK, VEGFA	oncology	medullary thyroid cancer (MTC)	HCC44, GAMG	LUNG, CENTRAL_NERVOUS_SYSTEM	carcinoma (adenocarcinoma), glioma	-0.3427205938875	-0.3427205938875	0.11321441902898	0.1701419093195	6.47033482490311	4.25792799684989	0.00236237350308601	0.04624818693304	0.264878015547644	0.646992010285315
AFF3	BRD-K77685957-300-09-1::2.5::HTS002	2.5	dequalinium	PKC inhibitor	targeted cancer	KCNN1, KCNN3	NA	NA	HCC44, GAMG	LUNG, CENTRAL_NERVOUS_SYSTEM	carcinoma (adenocarcinoma), glioma	-1.565670368225	-1.565670368225	-1.10457718225098	-1.10749370834	9.48307984691934	188.074261670155	1.10819444685732e-17	1.48263550312411e-15	0.365177195207991	0.557009176740042
AFF3	BRD-K79584249-001-01-3::2.5::HTS002	2.5	CGM097	MDM inhibitor	targeted cancer	MDM2	NA	NA	HCC44, GAMG	LUNG, CENTRAL_NERVOUS_SYSTEM	carcinoma (adenocarcinoma), glioma	0.4797596622465	0.4797596622465	-0.4703734361536	-0.217946401079	-11.1763373740131	194.625446587734	1.00920329380002e-22	2.12476947698295e-20	-1.11779794257991	-0.782468254220292
AFF3	BRD-K81074237-001-02-3::2.5::HTS002	2.5	azilsartan	angiotensin receptor antagonist	noncancer	AGTR1, AGTR2	cardiology	hypertension	HCC44, GAMG	LUNG, CENTRAL_NERVOUS_SYSTEM	carcinoma (adenocarcinoma), glioma	0.0653147343492	0.0653147343492	0.284895027870717	0.278924535231	6.3947260836962	65.6277574707837	1.93926571676705e-08	1.00057987917421e-06	0.151015570930637	0.288145016112397
AFF3	BRD-K83029223-001-01-3::0.15625::MTS010::PROS005_PR500	0.15625	litronesib	kinesin-like spindle protein inhibitor	targeted cancer	KIF11	NA	NA	HCC44, GAMG	LUNG, CENTRAL_NERVOUS_SYSTEM	carcinoma (adenocarcinoma), glioma	-2.268320409255	-2.268320409255	-0.830477337492118	-0.670558533384	10.6424428031343	3.10013663042485	0.0015305777103166	0.0319880059183444	1.01563092337449	1.86005522015127
AFF3	BRD-K83029223-001-01-3::2.5::MTS006	2.5	litronesib	kinesin-like spindle protein inhibitor	targeted cancer	KIF11	NA	NA	HCC44, GAMG	LUNG, CENTRAL_NERVOUS_SYSTEM	carcinoma (adenocarcinoma), glioma	-3.634493347415	-3.634493347415	-2.40722614867008	-2.23881824047	8.6315633662983	4.06518264213449	0.000921240195538553	0.0205938379795053	0.834985959261351	1.6195484382285
AFF3	BRD-K84466663-001-05-4::2.5::HTS002	2.5	nelarabine	DNA synthesis inhibitor, T cell inhibitor	chemo	POLA1	hematologic malignancy	acute lymphoblastic leukemia (ALL), acute lymphoblastic leukemia (ALL)	HCC44, GAMG	LUNG, CENTRAL_NERVOUS_SYSTEM	carcinoma (adenocarcinoma), glioma	0.1047847401584	0.1047847401584	0.613728792302869	0.607124565028	14.5193346763243	3.30022412724575	0.000418950864412045	0.0102328569593811	0.402917192656068	0.61497091163287
AFF3	BRD-K85606544-001-09-1::2.5::HTS002	2.5	neratinib	EGFR inhibitor	targeted cancer	EGFR, ERBB2, KDR	NA	NA	HCC44, GAMG	LUNG, CENTRAL_NERVOUS_SYSTEM	carcinoma (adenocarcinoma), glioma	-0.35857392575	-0.35857392575	-1.60211563941584	-1.5159358626	-14.5681252143517	168.560116997008	1.21204795540037e-31	5.59864280674583e-29	-1.4120549861684	-1.07502844116329
AFF3	BRD-K88807631-001-01-3::2.5::MTS006	2.5	elacridar	P glycoprotein inhibitor	targeted cancer	ABCB1	NA	NA	HCC44, GAMG	LUNG, CENTRAL_NERVOUS_SYSTEM	carcinoma (adenocarcinoma), glioma	0.3788448669745	0.3788448669745	0.150643964681401	0.185599499868	-10.7846671763549	48.3036299966051	1.85851875050414e-14	1.83903261900647e-12	-0.270738531042897	-0.185663273543301
AFF3	BRD-K89561498-001-01-7::2.5::HTS002	2.5	SN-38	topoisomerase inhibitor	chemo	TOP1	oncology	colorectal cancer	HCC44, GAMG	LUNG, CENTRAL_NERVOUS_SYSTEM	carcinoma (adenocarcinoma), glioma	-3.93927161762	-3.93927161762	-5.2316107756972	-5.37506459637	-11.9991138401002	8.39108674126878	1.42720242427921e-06	5.69205188673873e-05	-1.53870192240543	-1.04597639374897
AFF3	BRD-K93918653-001-08-9::2.5::HTS002	2.5	quizartinib	FLT3 inhibitor	targeted cancer	CSF1R, FLT3, KIT, PDGFRA, PDGFRB, RET	NA	NA	HCC44, GAMG	LUNG, CENTRAL_NERVOUS_SYSTEM	carcinoma (adenocarcinoma), glioma	0.08401139764785	0.08401139764785	-0.301450988043221	-0.183745665678	-5.60610295603577	10.6610163220766	0.000178352381586142	0.00477766374115438	-0.537386081744346	-0.233538689637796
AFF3	BRD-K96259238-001-01-4::2.5::HTS002	2.5	Y-320	interleukin inhibitor	noncancer	IL17A	NA	NA	HCC44, GAMG	LUNG, CENTRAL_NERVOUS_SYSTEM	carcinoma (adenocarcinoma), glioma	0.2516103686495	0.2516103686495	-0.0922912360714137	0.0692106615383	-6.06393617972181	29.79564822219	1.19867221594407e-06	4.83732286520573e-05	-0.459757511275385	-0.228045698166443
AFF3	BRD-K99475619-001-01-2::2.5::HTS002	2.5	genz-644282	topoisomerase inhibitor	chemo	TOP1	NA	NA	HCC44, GAMG	LUNG, CENTRAL_NERVOUS_SYSTEM	carcinoma (adenocarcinoma), glioma	-5.922306242945	-5.922306242945	-5.64382827903412	-5.72114668903	3.0891079576057	143.533066840187	0.00241115854744687	0.0470828353057344	0.100288084785599	0.456667843036166
AGO2	BRD-A10523515-001-07-9::2.5::HTS002	2.5	GSK429286A	rho associated kinase inhibitor	noncancer	ROCK1	NA	NA	JHH1, NCIN87, U2OS	LIVER, STOMACH, BONE	carcinoma (hepatocellular_carcinoma), carcinoma, osteosarcoma	0.176103238997333	0.17927924313	-0.0103581048836088	0.062505767768	-4.56765747645831	13.1356436366638	0.00051429922802056	0.0122883443081196	-0.274559631569255	-0.0983630561926291
AGO2	BRD-A31095847-001-02-3::2.5::HTS002	2.5	mozavaptan	vasopressin receptor antagonist	noncancer	AVPR1A, AVPR1B, AVPR2	endocrinology	hyponatremia	JHH1, NCIN87, U2OS	LIVER, STOMACH, BONE	carcinoma (hepatocellular_carcinoma), carcinoma, osteosarcoma	-0.259698996526667	-0.270872360905	0.0322358511656673	0.08711680237565	6.95947110403428	13.5198459107716	8.04247017612926e-06	0.000282116954235615	0.201664967123515	0.382204728261153
AGO2	BRD-A31095847-001-02-3::2.5::MTS006	2.5	mozavaptan	vasopressin receptor antagonist	noncancer	AVPR1A, AVPR1B, AVPR2	endocrinology	hyponatremia	JHH1, NCIN87, U2OS	LIVER, STOMACH, BONE	carcinoma (hepatocellular_carcinoma), carcinoma, osteosarcoma	-0.560115953316333	-0.588045198551	-0.33767175087912	-0.255739101173	4.56356913601267	10.3877809552542	0.000940020190567701	0.0209671752965121	0.114384041946009	0.330504362928417
AGO2	BRD-A49358627-001-14-6::2.5::HTS002	2.5	ciprofibrate	PPAR receptor agonist	noncancer	PPARA	endocrinology	hyperlipidemia	JHH1, NCIN87, U2OS	LIVER, STOMACH, BONE	carcinoma (hepatocellular_carcinoma), carcinoma, osteosarcoma	0.2042221441583	0.207621172144	-0.455711699139969	-0.338375716384	-6.74934402687946	10.1428098036029	4.70960752297201e-05	0.00142793248096063	-0.877380566455525	-0.442487120141013
AGO2	BRD-A55484088-050-02-5::2.5::HTS002	2.5	BNTX	opioid receptor antagonist	noncancer	OPRD1, OPRK1, OPRM1	NA	NA	JHH1, NCIN87, U2OS	LIVER, STOMACH, BONE	carcinoma (hepatocellular_carcinoma), carcinoma, osteosarcoma	-0.363233829678	-0.356277072241	-1.40040167299704	-1.329869990725	-11.0935740515477	7.53482560179086	6.191884411375e-06	0.000222034531371188	-1.25510124373547	-0.819234442902616
AGO2	BRD-K01109406-001-03-7::2.5::HTS002	2.5	nitisinone	hydroxyphenylpyruvate dioxygenase inhibitor	noncancer	HPD	metabolism	tyrosinemia	JHH1, NCIN87, U2OS	LIVER, STOMACH, BONE	carcinoma (hepatocellular_carcinoma), carcinoma, osteosarcoma	0.663071848628333	0.664933597398	0.149515236274348	0.162524596038	-18.9297056936512	53.98485483669	1.6976323127771e-25	4.51989858341867e-23	-0.567948669342996	-0.459164555364974
AGO2	BRD-K13390322-001-06-3::2.5::HTS002	2.5	AT-7519	CDK inhibitor	targeted cancer	CDK1, CDK2, CDK4, CDK5, CDK6, CDK9	NA	NA	JHH1, NCIN87, U2OS	LIVER, STOMACH, BONE	carcinoma (hepatocellular_carcinoma), carcinoma, osteosarcoma	0.2822073780997	0.369761475542	-0.342457040587956	-0.1920820036935	-5.07502787122668	5.77497983207126	0.00254607062061547	0.0493619873401983	-0.928712481869295	-0.320616355506017
AGO2	BRD-K19333160-001-01-3::2.5::HTS002	2.5	RKI-1447	rho associated kinase inhibitor	targeted cancer	CDC42BPA, DMPK, LIMK1, MYLK, PAK1, PKN1, ROCK1, ROCK2	NA	NA	JHH1, NCIN87, U2OS	LIVER, STOMACH, BONE	carcinoma (hepatocellular_carcinoma), carcinoma, osteosarcoma	0.2218324722176	0.245174046767	-0.349149913101635	-0.225709542629	-6.26252271104602	5.16274550328188	0.00135482184182811	0.0287958756978558	-0.803149065448571	-0.338815705189899
AGO2	BRD-K24869513-001-02-1::2.5::HTS002	2.5	CNX-2006	EGFR inhibitor	targeted cancer	EGFR	NA	NA	JHH1, NCIN87, U2OS	LIVER, STOMACH, BONE	carcinoma (hepatocellular_carcinoma), carcinoma, osteosarcoma	0.1428220893554	0.153185204115	-0.127838421184467	-0.0301351279742	-4.96118258297598	15.5419416608588	0.000153979158927747	0.00418490985972928	-0.386590952018882	-0.154730069060852
AGO2	BRD-K26667523-001-02-5::2.5::HTS002	2.5	TAK-733	MEK inhibitor	targeted cancer	MAP2K1	NA	NA	JHH1, NCIN87, U2OS	LIVER, STOMACH, BONE	carcinoma (hepatocellular_carcinoma), carcinoma, osteosarcoma	-2.97496914326667	-2.89914003216	-1.95845328287521	-1.761878546985	7.39068933876017	8.9628660473221	4.23660352164157e-05	0.00129644059992849	0.705182016025586	1.32784970475733
AGO2	BRD-K26818574-305-04-3::2.5::HTS002	2.5	BIX-01294	histone lysine methyltransferase inhibitor	targeted cancer	EHMT1, EHMT2	NA	NA	JHH1, NCIN87, U2OS	LIVER, STOMACH, BONE	carcinoma (hepatocellular_carcinoma), carcinoma, osteosarcoma	0.0408354931173333	0.111672544241	-0.78361234090448	-0.716748306674	-7.98764852630978	3.89649204548047	0.00148535442337474	0.0311714998734442	-1.11404692275726	-0.534848745286365
AGO2	BRD-K31627533-001-09-5::2.5::HTS002	2.5	rimexolone	glucocorticoid receptor agonist	noncancer	NR3C1, SERPINA6	ophthalmology	anterior uveitis	JHH1, NCIN87, U2OS	LIVER, STOMACH, BONE	carcinoma (hepatocellular_carcinoma), carcinoma, osteosarcoma	0.846733735311333	0.808812084053	0.251670212247852	0.237225072	-10.2154493822896	3.72973096848783	0.000733941337819591	0.0168565058930063	-0.761523657528135	-0.428603388598828
AGO2	BRD-K31928526-001-02-1::2.5::HTS002	2.5	barasertib	Aurora kinase inhibitor	targeted cancer	AURKA, AURKB	NA	NA	JHH1, NCIN87, U2OS	LIVER, STOMACH, BONE	carcinoma (hepatocellular_carcinoma), carcinoma, osteosarcoma	-0.398767800642	-0.393054092081	-0.941279876361269	-0.800050374419	-7.57440110373729	138.325494009533	4.66008620414118e-12	3.623012226734e-10	-0.684132344771804	-0.400891806666734
AGO2	BRD-K36198571-001-02-0::2.5::HTS002	2.5	WAY-170523	metalloproteinase inhibitor	targeted cancer	MMP13	NA	NA	JHH1, NCIN87, U2OS	LIVER, STOMACH, BONE	carcinoma (hepatocellular_carcinoma), carcinoma, osteosarcoma	-0.129294270632633	-0.0906009316028	-0.514018657307129	-0.415072163515	-5.52213962691762	7.67915538062619	0.000644377287345941	0.0149890101605783	-0.54655834163306	-0.22289043171593
AGO2	BRD-K38350380-001-01-8::2.5::HTS002	2.5	FK-3311	cyclooxygenase inhibitor	noncancer	PTGS2	NA	NA	JHH1, NCIN87, U2OS	LIVER, STOMACH, BONE	carcinoma (hepatocellular_carcinoma), carcinoma, osteosarcoma	0.119549397199267	0.103900311895	-0.360194171351184	-0.283169297694	-7.83770739036829	8.75731102315044	3.04727005360533e-05	0.000957370775900288	-0.618796636144632	-0.340690500956271
AGO2	BRD-K48141473-001-01-7::2.5::HTS002	2.5	cebranopadol	opioid receptor agonist	noncancer	OPRL1, OPRM1	NA	NA	JHH1, NCIN87, U2OS	LIVER, STOMACH, BONE	carcinoma (hepatocellular_carcinoma), carcinoma, osteosarcoma	0.735503087862	0.731659267909	0.337404476623964	0.352622628431	-11.1104890459773	22.185869227492	1.55561486953665e-10	1.00729117635323e-08	-0.472371232272447	-0.323825990203625
AGO2	BRD-K51324732-001-01-0::2.5::HTS002	2.5	meglitinide	potassium channel blocker	noncancer	CCR2	NA	NA	JHH1, NCIN87, U2OS	LIVER, STOMACH, BONE	carcinoma (hepatocellular_carcinoma), carcinoma, osteosarcoma	0.0543214690192167	0.0716190743943	-0.229413415831742	-0.187647312675	-6.42362115403933	10.8019549583701	5.34590888240678e-05	0.00160361554213767	-0.381171521740521	-0.186298247961396
AGO2	BRD-K55966568-001-05-4::2.5::HTS002	2.5	orantinib	FGFR inhibitor, PDGFR tyrosine kinase receptor inhibitor, VEGFR inhibitor	targeted cancer	AURKA, AURKB, EGFR, FGFR1, FGFR2, KDR, PDGFRA, PDGFRB	NA	NA	JHH1, NCIN87, U2OS	LIVER, STOMACH, BONE	carcinoma (hepatocellular_carcinoma), carcinoma, osteosarcoma	0.763850593817667	0.797696324785	0.312396513865571	0.333980144611	-8.62481744867789	3.33670110115179	0.00215318579578733	0.0427147499468071	-0.608917579833664	-0.293990580070528
AGO2	BRD-K86525559-001-07-8::2.5217::HTS002	2.5217	AZD7762	CHK inhibitor	targeted cancer	CHEK1, CHEK2	NA	NA	JHH1, NCIN87, U2OS	LIVER, STOMACH, BONE	carcinoma (hepatocellular_carcinoma), carcinoma, osteosarcoma	-5.28198674779	-5.33428480517	-4.83490004070484	-4.94763308684	3.87664238332849	14.2065276883132	0.00163534816213482	0.0338257610733635	0.200068963193592	0.694104450976731
AGO2	BRD-K89053832-001-01-0::2.5::HTS002	2.5	VLX600	ubiquitin C-terminal hydrolase inhibitor	targeted cancer	USP14	NA	NA	JHH1, NCIN87, U2OS	LIVER, STOMACH, BONE	carcinoma (hepatocellular_carcinoma), carcinoma, osteosarcoma	-0.0930846931047333	-0.0523413514254	-2.09592326126225	-1.92427650365	-16.7703818817613	26.8348637858122	9.54775269103805e-16	1.06029030389507e-13	-2.24795337478013	-1.75772376153491
AGO2	BRD-K92991072-001-04-9::2.5::HTS002	2.5	PAC-1	caspase activator	targeted cancer	CASP3	NA	NA	JHH1, NCIN87, U2OS	LIVER, STOMACH, BONE	carcinoma (hepatocellular_carcinoma), carcinoma, osteosarcoma	0.46883729894	0.474129579166	0.092818463459878	0.163098987383	-6.37236395091362	4.56385706040046	0.00196270656036838	0.0394508988443397	-0.532168484747054	-0.21986918621319
AGO2	BRD-K98203492-003-04-1::2.5::HTS002	2.5	GSK-J4	histone lysine demethylase inhibitor	targeted cancer	KDM6A, KDM6B	NA	NA	JHH1, NCIN87, U2OS	LIVER, STOMACH, BONE	carcinoma (hepatocellular_carcinoma), carcinoma, osteosarcoma	-2.56447147829667	-2.62054484365	-3.07832064888251	-3.087127735	-4.38752815776277	14.8243126626889	0.000544212171014959	0.0129188276740294	-0.763733650066167	-0.263964691105527
AHCTF1	BRD-A14886633-001-01-6::2.5::HTS002	2.5	norgestrel	progesterone receptor agonist	noncancer	PGR	endocrinology	contraceptive	SUIT2, BT474	PANCREAS, BREAST	carcinoma (ductal_carcinoma)	-0.66097207153	-0.66097207153	-0.128111122114372	-0.0685599407545	9.749728909356	13.0184823400293	2.38358180012327e-07	1.06364918517306e-05	0.414805361196942	0.650916537634314
AHCTF1	BRD-A67748489-001-10-0::2.5::HTS002	2.5	K-858	kinesin-like spindle protein inhibitor	targeted cancer	KIF11	NA	NA	SUIT2, BT474	PANCREAS, BREAST	carcinoma (ductal_carcinoma)	-1.039019721103	-1.039019721103	-2.66147857493958	-2.53659706209	-14.0769524785603	12.4482463720633	5.146542853239e-09	2.8392622475981e-07	-1.87258172267647	-1.37233598499669
AHCTF1	BRD-A73427433-240-01-3::2.5::HTS002	2.5	adaprev	TGF beta receptor inhibitor	noncancer	IGF2R, M6PR	NA	NA	SUIT2, BT474	PANCREAS, BREAST	carcinoma (ductal_carcinoma)	-0.63860552864	-0.63860552864	-0.392445359950405	-0.3772229678335	5.13983671651817	6.88326175104616	0.00140982894702015	0.0298083484646229	0.132521636711295	0.359798700667894
AHCTF1	BRD-A73556557-001-06-4::2.5::HTS002	2.5	tagatose	phosphorylase inhibitor	noncancer	PYGL	NA	NA	SUIT2, BT474	PANCREAS, BREAST	carcinoma (ductal_carcinoma)	0.530850624712	0.530850624712	0.110593959282809	0.1416103571295	-12.2622172153578	10.5753712583128	1.38020836729067e-07	6.38365729721712e-06	-0.496061086756042	-0.344452244102339
AHCTF1	BRD-A74914197-001-02-9::0.15625::MTS010::PROS005_PR500	0.15625	pralatrexate	dihydrofolate reductase inhibitor	targeted cancer	DHFR, TYMS	hematologic malignancy	peripheral T-cell lymphoma (PTCL)	SUIT2, BT474	PANCREAS, BREAST	carcinoma (ductal_carcinoma)	0.812902442267	0.812902442267	-0.412086833997013	-0.2745905537905	-13.2394951418673	4.19775274711501	0.00013963477574402	0.00382365936507476	-1.47717780315351	-0.972800749374511
AHCTF1	BRD-K04701033-001-03-9::2.5::MTS006	2.5	VE-822	ATR kinase inhibitor	targeted cancer	ATM, ATR, MTOR, PIK3CG	NA	NA	SUIT2, BT474	PANCREAS, BREAST	carcinoma (ductal_carcinoma)	-2.72252416397	-2.72252416397	-4.29035457686859	-4.26036322773	-19.2035720700915	6.0980208174276	1.09783736189524e-06	4.45219269513047e-05	-1.76682694514038	-1.36883388065679
AHCTF1	BRD-K06294530-001-01-5::2.5::HTS002	2.5	UK-383367	Procollagen C-Endopeptidase Inhibitors	noncancer	BMP1	NA	NA	SUIT2, BT474	PANCREAS, BREAST	carcinoma (ductal_carcinoma)	-0.707061486115	-0.707061486115	-1.02982651373087	-1.0089298839585	-6.11095678850181	185.591825803703	5.69840500433596e-09	3.13001908296853e-07	-0.426964758654193	-0.218565296577556
AHCTF1	BRD-K07359318-001-03-9::2.44929::HTS002	2.44929	benfotiamine	antioxidant	noncancer	AGER	rheumatology	lumbago	SUIT2, BT474	PANCREAS, BREAST	carcinoma (ductal_carcinoma)	0.146353514704	0.146353514704	0.336771961099663	0.3600151541855	7.07846372646976	48.9025339224802	5.06623985487624e-09	2.79784107667037e-07	0.136355940524935	0.244480952266392
AHCTF1	BRD-K09443272-001-03-3::2.5::HTS002	2.5	PHA-680632	Aurora kinase inhibitor	targeted cancer	AURKA, AURKB, AURKC	NA	NA	SUIT2, BT474	PANCREAS, BREAST	carcinoma (ductal_carcinoma)	-0.7100487869095	-0.7100487869095	-2.52852207743854	-2.34739362698	-11.9865328627013	3.64357009143834	0.000465690343846338	0.0112539120200972	-2.25644579290445	-1.38050078815363
AHCTF1	BRD-K11851476-003-01-7::2.5::MTS006	2.5	pardoprunox	serotonin receptor agonist, dopamine receptor agonist	noncancer	DRD2, DRD3, DRD4, HTR1A, HTR7	NA	NA	SUIT2, BT474	PANCREAS, BREAST	carcinoma (ductal_carcinoma)	-0.303810460358	-0.303810460358	-2.11525585728369	-1.95679219665	-17.0143465180646	190.879966543355	4.12895221242304e-40	4.46946565018393e-37	-2.02144591113072	-1.60144488272065
AHCTF1	BRD-K12539581-001-23-7::2.5::HTS002	2.5	nocodazole	tubulin polymerization inhibitor	targeted cancer	HPGDS	NA	NA	SUIT2, BT474	PANCREAS, BREAST	carcinoma (ductal_carcinoma)	-1.568729867135	-1.568729867135	-3.5186147144406	-3.357933574425	-12.4750385592427	3.15555556678902	0.00086344077855832	0.0194370757932598	-2.43372209251768	-1.46604760209351
AHCTF1	BRD-K13112821-001-17-4::2.5::HTS002	2.5	artemisinin	DNA synthesis inhibitor	noncancer	CYP2B6	infectious disease	malaria	SUIT2, BT474	PANCREAS, BREAST	carcinoma (ductal_carcinoma)	0.0251875420631	0.0251875420631	-0.424193814795633	-0.390164965854	-8.82902347997716	3.13735483676945	0.00256562276197268	0.0496916104238968	-0.607423238353996	-0.291339475363469
AHCTF1	BRD-K14109347-001-03-4::2.5::HTS002	2.5	LY2603618	CHK inhibitor	targeted cancer	CHEK1	NA	NA	SUIT2, BT474	PANCREAS, BREAST	carcinoma (ductal_carcinoma)	-0.570785096599	-0.570785096599	-0.0482971776194948	0.2281371067585	7.51661669435805	50.1800980496437	9.16582871012216e-10	5.47825683661955e-08	0.382883280459349	0.662092557499662
AHCTF1	BRD-K15424032-001-03-6::2.5::HTS002	2.5	SB-228357	serotonin receptor antagonist	noncancer	HTR2A, HTR2B, HTR2C	NA	NA	SUIT2, BT474	PANCREAS, BREAST	carcinoma (ductal_carcinoma)	0.2275596734075	0.2275596734075	-0.0730486561776539	0.0407112965926	-7.32086934523042	188.623773357493	6.91927941766576e-12	5.27758803668642e-10	-0.381607744424417	-0.219608914745891
AHCTF1	BRD-K18961567-001-01-1::2.5::MTS010::PROS002_PR500	2.5	LY2801653	MET inhibitor	targeted cancer	MET	NA	NA	SUIT2, BT474	PANCREAS, BREAST	carcinoma (ductal_carcinoma)	0.582246861029	0.582246861029	-0.424432044057838	-0.32717924466	-17.2574499230488	179.712236800243	5.47001408196093e-40	5.86191324086302e-37	-1.12178463511734	-0.891573175056336
AHCTF1	BRD-K19687926-379-07-4::2.5::HTS002	2.5	lapatinib	EGFR inhibitor	targeted cancer	EGFR, ERBB2	oncology	breast cancer	SUIT2, BT474	PANCREAS, BREAST	carcinoma (ductal_carcinoma)	-1.991129724845	-1.991129724845	-0.645110678718999	-0.498501703786	21.2660952377632	14.3168529780335	3.09895089914332e-12	2.45816079667834e-10	1.21054795509638	1.48149013715562
AHCTF1	BRD-K22064724-001-01-8::2.5::MTS006	2.5	napabucasin	STAT inhibitor	targeted cancer	STAT3	NA	NA	SUIT2, BT474	PANCREAS, BREAST	carcinoma (ductal_carcinoma)	-3.67160999593	-3.67160999593	-5.26689699453356	-5.45683590772	-19.743456327774	17.5344144613887	2.0220765140452e-13	1.80053858404152e-11	-1.76536684424398	-1.42520715296314
AHCTF1	BRD-K24187789-001-01-7::2.5::HTS002	2.5	VU0238429	acetylcholine receptor allosteric modulator	noncancer	CHRM5	NA	NA	SUIT2, BT474	PANCREAS, BREAST	carcinoma (ductal_carcinoma)	-1.31333970651	-1.31333970651	-2.82102915281049	-2.6496200301	-10.9660401400642	5.15891882570474	9.05139681200752e-05	0.00258706947493507	-1.85786177190304	-1.15751712069793
AHCTF1	BRD-K24593301-001-02-3::2.54476::HTS002	2.54476	AZD3463	ALK tyrosine kinase receptor inhibitor, insulin growth factor receptor inhibitor	targeted cancer	ALK, IGF1R	NA	NA	SUIT2, BT474	PANCREAS, BREAST	carcinoma (ductal_carcinoma)	-1.69232673038	-1.69232673038	-3.51645898869918	-3.310368963095	-14.2262776573665	14.2870456051584	7.83954617753378e-10	4.72110731296611e-08	-2.09862521453034	-1.54963930210802
AHCTF1	BRD-K28537285-001-01-8::2.5::MTS006	2.5	chidamide	HDAC inhibitor	targeted cancer	HDAC10, HDAC3	NA	NA	SUIT2, BT474	PANCREAS, BREAST	carcinoma (ductal_carcinoma)	0.309617618176	0.309617618176	-0.478041761823187	-0.387317230447	-16.2249872281651	190.906806730086	8.92419386949849e-38	7.44246516675386e-35	-0.883414957595142	-0.691903802403232
AHCTF1	BRD-K29905972-001-06-3::2.5::MTS010::PROS001_PR500	2.5	axitinib	PDGFR tyrosine kinase receptor inhibitor, VEGFR inhibitor	targeted cancer	CSF1, FLT1, FLT4, KDR, PLK4	oncology	renal cell carcinoma (RCC)	SUIT2, BT474	PANCREAS, BREAST	carcinoma (ductal_carcinoma)	0.146416742373	0.146416742373	-0.185757256255591	-0.06456986921455	-6.40212310896267	9.72458271935584	8.85574198359963e-05	0.00253816839208736	-0.44822628014684	-0.216121717110341
AHCTF1	BRD-K31928526-001-02-1::2.5::MTS010::PROS001_PR500	2.5	barasertib	Aurora kinase inhibitor	targeted cancer	AURKA, AURKB	NA	NA	SUIT2, BT474	PANCREAS, BREAST	carcinoma (ductal_carcinoma)	0.4504956368965	0.4504956368965	-0.408670073651455	-0.2809944464045	-10.3145953055087	4.36256332313813	0.000315852739289967	0.00793348198280549	-1.0830464499277	-0.635284971168209
AHCTF1	BRD-K33379087-001-07-5::2.5::HTS002	2.5	tivantinib	tyrosine kinase inhibitor	targeted cancer	MET	NA	NA	SUIT2, BT474	PANCREAS, BREAST	carcinoma (ductal_carcinoma)	-0.360493659915	-0.360493659915	-2.24471767833244	-2.28506663454	-12.969824116686	4.5695661771925	8.86972101986938e-05	0.00254183505343974	-2.26850447779357	-1.4999435590413
AHCTF1	BRD-K33622447-066-01-9::2.5::MTS010::PROS003_PR500	2.5	abemaciclib	CDK inhibitor	targeted cancer	CDK4, CDK6	oncology	breast cancer	SUIT2, BT474	PANCREAS, BREAST	carcinoma (ductal_carcinoma)	-0.12775942814995	-0.12775942814995	-0.695797327253597	-0.621232482709	-9.99892667669291	12.7525145033052	2.12923467473805e-07	9.59135642290736e-06	-0.691010756963127	-0.445065041244166
AHCTF1	BRD-K34157611-001-16-0::2.5::HTS002	2.5	cimetidine	histamine receptor antagonist	targeted cancer	HRH2, SLC29A4, SLC47A1, SLC47A2	gastroenterology, hematologic malignancy, endocrinology	duodenal ulcer disease, peptic ulcer disease (PUD), gastroesophageal reflux disease (GERD), aggressive systemic mastocytosis (ASM), Zollinger-Ellison syndrome, endocrine adenoma	SUIT2, BT474	PANCREAS, BREAST	carcinoma (ductal_carcinoma)	-0.0843865470985	-0.0843865470985	0.166176581294383	0.1606220898175	9.88054361217809	41.226352617565	1.96416449382926e-12	1.58739597208873e-10	0.199357631836948	0.301768624948818
AHCTF1	BRD-K35687421-001-02-5::2.5::HTS002	2.5	gimeracil	dihydropyrimidine dehydrogenase inhibitor	targeted cancer	DPYD	oncology	gastric adenocarcinoma	SUIT2, BT474	PANCREAS, BREAST	carcinoma (ductal_carcinoma)	0.06764240594545	0.06764240594545	0.41508853121207	0.43502168689	13.1128306588913	21.2521501441975	1.17487428899341e-11	8.72823679326405e-10	0.292383099886495	0.402509150646745
AHCTF1	BRD-K36021395-300-02-4::2.5::HTS002	2.5	ABT-702	adenosine kinase inhibitor	noncancer	ADK	NA	NA	SUIT2, BT474	PANCREAS, BREAST	carcinoma (ductal_carcinoma)	-0.02422107247055	-0.02422107247055	-0.276336675177262	-0.153671266635	-4.70523647426778	124.314319490629	6.64132356753092e-06	0.000236449873572315	-0.358166588803407	-0.146064616610016
AHCTF1	BRD-K37561857-001-15-5::2.5::HTS002	2.5	zardaverine	phosphodiesterase inhibitor	noncancer	PDE4D	NA	NA	SUIT2, BT474	PANCREAS, BREAST	carcinoma (ductal_carcinoma)	-1.363438224465	-1.363438224465	-2.63133959097022	-2.459947367395	-12.750846910578	25.6310067076207	1.33617529721671e-12	1.10130478937683e-10	-1.4724396147534	-1.06336311825705
AHCTF1	BRD-K39160765-003-02-9::2.5::HTS002	2.5	4-chlorophenylguanidine	urokinase inhibitor	noncancer	PLAUR	NA	NA	SUIT2, BT474	PANCREAS, BREAST	carcinoma (ductal_carcinoma)	-0.1618944801285	-0.1618944801285	0.0566761632475925	0.0820318935995	7.17809553148325	181.897346632645	1.73902377460548e-11	1.26218498675049e-09	0.158490656517412	0.278650630234772
AHCTF1	BRD-K39624409-003-02-6::2.5::HTS002	2.5	ADL5859	opioid receptor agonist	noncancer	OPRD1	NA	NA	SUIT2, BT474	PANCREAS, BREAST	carcinoma (ductal_carcinoma)	0.0701367954387	0.0701367954387	0.240892669130375	0.2967828750075	4.26683542568087	10.6340894960622	0.00143229706222671	0.0302178164238595	0.0823027379334716	0.259209009449879
AHCTF1	BRD-K42673188-001-01-1::2.5::MTS006	2.5	verubulin	tubulin polymerization inhibitor	chemo	TUBB	NA	NA	SUIT2, BT474	PANCREAS, BREAST	carcinoma (ductal_carcinoma)	-1.036466885253	-1.036466885253	-2.47889337194466	-2.30487473877	-13.5620917775848	32.7181238273984	5.55042883356682e-15	5.75250416571345e-13	-1.65888273640277	-1.22597023698054
AHCTF1	BRD-K44827188-001-06-0::2.5::HTS002	2.5	vismodegib	hedgehog pathway inhibitor, smoothened receptor antagonist	targeted cancer	SMO	oncology	basal cell carcinoma (BCC)	SUIT2, BT474	PANCREAS, BREAST	carcinoma (ductal_carcinoma)	0.2809443649755	0.2809443649755	-0.116242032660995	-0.06245449085225	-6.67279705490077	10.2503894877407	4.92860735228885e-05	0.00148830594280562	-0.529374579617748	-0.264998215655241
AHCTF1	BRD-K45551181-001-02-1::2.49051::HTS002	2.49051	MPI-0479605	mitotic kinase inhibitor	targeted cancer	TTK	NA	NA	SUIT2, BT474	PANCREAS, BREAST	carcinoma (ductal_carcinoma)	-1.06236000716	-1.06236000716	-2.31878933834582	-2.31598955621	-14.4704312856316	145.396327983231	5.85937645853504e-30	2.35616190803256e-27	-1.42803615882721	-1.08482250354442
AHCTF1	BRD-K46862739-001-14-3::2.5::MTS006	2.5	metyrapone	cytochrome P450 inhibitor	noncancer	CYP11B1	nephrology	adrenal diagnostic agent	SUIT2, BT474	PANCREAS, BREAST	carcinoma (ductal_carcinoma)	0.0830772835744	0.0830772835744	0.155312557040299	0.14294893902	3.72199100402643	190.814189978061	0.000259993438255858	0.00666955519185395	0.03395409124437	0.110516455687427
AHCTF1	BRD-K47832606-001-30-1::2.5::HTS002	2.5	floxuridine	DNA synthesis inhibitor	chemo	TYMS	oncology	colorectal cancer	SUIT2, BT474	PANCREAS, BREAST	carcinoma (ductal_carcinoma)	-1.66455111046	-1.66455111046	-2.24629540290023	-2.140330076935	-9.33598449809459	185.999284907505	3.07385972340232e-17	3.93793951379017e-15	-0.70467350634046	-0.458815078540004
AHCTF1	BRD-K50140147-001-10-1::2.5::HTS002	2.5	NVP-TAE684	ALK tyrosine kinase receptor inhibitor	targeted cancer	ALK, INSR	NA	NA	SUIT2, BT474	PANCREAS, BREAST	carcinoma (ductal_carcinoma)	-0.365859514494	-0.365859514494	-1.82229580542139	-1.65535849639	-15.4795543855605	21.0272937040183	5.72555597291072e-13	4.86579177683577e-11	-1.65208699452108	-1.2607855873337
AHCTF1	BRD-K53414658-001-08-2::2.5::MTS010::PROS001_PR500	2.5	tivozanib	VEGFR inhibitor	targeted cancer	FLT1, FLT4, KDR, KIT, PDGFRA, PDGFRB	NA	NA	SUIT2, BT474	PANCREAS, BREAST	carcinoma (ductal_carcinoma)	0.109466624429	0.109466624429	-0.218023045965677	-0.1500661795165	-9.46855363010149	115.744016953353	4.25503185245619e-16	4.91896829506517e-14	-0.395995347389956	-0.258983993399399
AHCTF1	BRD-K59325863-001-02-8::2.5::HTS002	2.5	delanzomib	proteasome inhibitor	targeted cancer	CMA1, CTSG, CYP3A4, ELANE	NA	NA	SUIT2, BT474	PANCREAS, BREAST	carcinoma (ductal_carcinoma)	-4.80212350271	-4.80212350271	-5.59329814289679	-5.54901350857	-9.7160651115318	86.9622748074893	1.54292596009698e-15	1.68549326249555e-13	-0.95302564342608	-0.6293236369475
AHCTF1	BRD-K59753975-001-02-6::2.5::MTS006	2.5	vindesine	tubulin polymerization inhibitor	chemo	TUBB, TUBB1	oncology	breast cancer, non-small cell lung cancer (NSCLC), melanoma	SUIT2, BT474	PANCREAS, BREAST	carcinoma (ductal_carcinoma)	-0.7299054370725	-0.7299054370725	-2.4302217592944	-2.28041477314	-17.922899196205	183.629384821075	3.45617243505501e-42	4.35739989313474e-39	-1.88748848625544	-1.51314415818836
AHCTF1	BRD-K60341624-001-02-2::2.5::HTS002	2.5	GSK1292263	glucose dependent insulinotropic receptor agonist	noncancer	GRPR	NA	NA	SUIT2, BT474	PANCREAS, BREAST	carcinoma (ductal_carcinoma)	-0.902271446695	-0.902271446695	-1.01462548723234	-0.9579958637765	-3.0695387974468	187.758809349104	0.00246157899633924	0.0479189613720611	-0.184559828818848	-0.0401482522558337
AHCTF1	BRD-K61397605-001-03-4::2.5::HTS002	2.5	romidepsin	HDAC inhibitor	targeted cancer	HDAC1, HDAC2, HDAC3, HDAC4, HDAC5, HDAC6, HDAC7, HDAC8, HDAC9	hematologic malignancy	cutaneous T-cell lymphoma (CTCL)	SUIT2, BT474	PANCREAS, BREAST	carcinoma (ductal_carcinoma)	-5.71866999345	-5.71866999345	-7.22912410174968	-7.25572463628	-12.0350730837036	7.78656249417761	2.63094731234613e-06	0.000100730148202582	-1.8012543724358	-1.21965384416356
AHCTF1	BRD-K61443650-236-13-1::2.5::HTS002	2.5	thiomersal	other antibiotic	noncancer	OXCT1	NA	NA	SUIT2, BT474	PANCREAS, BREAST	carcinoma (ductal_carcinoma)	0.08683882102385	0.08683882102385	-0.172359505396034	-0.0402678564845	-5.0209137393798	191.987147443931	1.17029168664779e-06	4.73080812726394e-05	-0.36102084582423	-0.157375807015537
AHCTF1	BRD-K64785675-001-04-0::2.5::HTS002	2.5	TG100-115	PI3K inhibitor	targeted cancer	PIK3CA, PIK3CB, PIK3CD, PIK3CG	NA	NA	SUIT2, BT474	PANCREAS, BREAST	carcinoma (ductal_carcinoma)	0.3834699771255	0.3834699771255	0.143164003238846	0.15713254048	-6.72278520253511	4.38516066207841	0.0018220545642546	0.0370551783421118	-0.336204987813918	-0.144406959959391
AHCTF1	BRD-K64800655-001-07-4::2.5::HTS002	2.5	PHA-793887	CDK inhibitor	targeted cancer	CDK1, CDK2, CDK4, CDK5, CDK7, CDK9	NA	NA	SUIT2, BT474	PANCREAS, BREAST	carcinoma (ductal_carcinoma)	-0.0385930028505	-0.0385930028505	-1.63954083800161	-1.592670797355	-14.3464297334608	7.08234570446638	1.71166435368745e-06	6.73259881191921e-05	-1.86420048496567	-1.33769518533654
AHCTF1	BRD-K64881305-001-03-7::2.5::MTS010::PROS001_PR500	2.5	ispinesib	kinesin inhibitor	targeted cancer	KIF11	NA	NA	SUIT2, BT474	PANCREAS, BREAST	carcinoma (ductal_carcinoma)	0.9774740031885	0.9774740031885	-0.73064327858598	-0.5340799664045	-15.3655505028461	21.0011109907364	6.75049147891594e-13	5.71190717798884e-11	-1.93929760327845	-1.47693696027051
AHCTF1	BRD-K64925568-001-01-8::2.5::HTS002	2.5	AMG-232	MDM inhibitor	targeted cancer	MDM2	NA	NA	SUIT2, BT474	PANCREAS, BREAST	carcinoma (ductal_carcinoma)	0.1301574272401	0.1301574272401	-1.09068095523268	-0.4202572111255	-10.2601077995446	78.6433680613936	3.6490661431778e-16	4.24362830928462e-14	-1.45769645606666	-0.983980308878903
AHCTF1	BRD-K68870568-066-01-5::2.5::HTS002	2.5	flumatinib	Bcr-Abl kinase inhibitor	targeted cancer	ABL1, PDGFRB	NA	NA	SUIT2, BT474	PANCREAS, BREAST	carcinoma (ductal_carcinoma)	0.3833993139265	0.3833993139265	0.156724423066478	0.180263859869	-5.6401557434997	12.8739114011336	8.36341312100505e-05	0.00241059974557812	-0.31358549160784	-0.139764290112203
AHCTF1	BRD-K69726342-238-02-4::2.5::HTS002	2.5	atorvastatin	HMGCR inhibitor	noncancer	AHR, DPP4, HMGCR	neurology/psychiatry, cardiology	stroke, heart attack	SUIT2, BT474	PANCREAS, BREAST	carcinoma (ductal_carcinoma)	0.08156103805855	0.08156103805855	-0.1537821355251	0.0566391407425	-3.76420852710041	191.003750965371	0.000222266755175514	0.0058017551297056	-0.3586640265544	-0.1120223206129
AHCTF1	BRD-K71164191-001-01-0::2.5::HTS002	2.5	KD-023	ACAT inhibitor	noncancer	ACACA, ACACB	NA	NA	SUIT2, BT474	PANCREAS, BREAST	carcinoma (ductal_carcinoma)	-1.313496005595	-1.313496005595	-0.943611543162855	-0.959659141772	5.80381569460678	11.1258109583383	0.000113449284381317	0.00317890857264523	0.229806197215947	0.509962727648343
AHCTF1	BRD-K73309154-003-02-8::2.5::HTS002	2.5	OSI-420	EGFR inhibitor	targeted cancer	EGFR	NA	NA	SUIT2, BT474	PANCREAS, BREAST	carcinoma (ductal_carcinoma)	-0.215909778524	-0.215909778524	-1.34324257448829	-1.10972386317	-11.8425432050983	23.0732841890472	2.75826539783088e-11	1.95430170066676e-09	-1.3242208915777	-0.93044470035088
AHCTF1	BRD-K80343549-001-02-6::2.5::HTS002	2.5	TAK-285	EGFR inhibitor	targeted cancer	ERBB2	NA	NA	SUIT2, BT474	PANCREAS, BREAST	carcinoma (ductal_carcinoma)	-0.14609858303035	-0.14609858303035	-0.951677355231615	-0.8151847008705	-9.34376481813649	4.38044502365466	0.000468861042773921	0.0113215996436111	-1.03697149540822	-0.574186048994308
AHCTF1	BRD-K81016934-001-02-0::2.5::MTS010::PROS004_PR500	2.5	INC-280	c-Met inhibitor	targeted cancer	MET	NA	NA	SUIT2, BT474	PANCREAS, BREAST	carcinoma (ductal_carcinoma)	0.1686372982205	0.1686372982205	0.0153729368805246	0.0495734767378	-4.78310682144414	12.591286154728	0.000390491593854109	0.00960560918388125	-0.222717836562605	-0.0838108861173452
AHCTF1	BRD-K83029223-001-01-3::0.15625::MTS010::PROS005_PR500	0.15625	litronesib	kinesin-like spindle protein inhibitor	targeted cancer	KIF11	NA	NA	SUIT2, BT474	PANCREAS, BREAST	carcinoma (ductal_carcinoma)	0.7620820214155	0.7620820214155	-0.862545088081224	-0.774088070041	-15.939159949891	16.1806791248546	2.57146072229231e-11	1.82980944604312e-09	-1.84050628533231	-1.40874793366114
AHCTF1	BRD-K86797399-001-05-1::2.54945::HTS002	2.54945	SB-939	HDAC inhibitor	targeted cancer	HDAC1, HDAC10, HDAC3, HDAC4, HDAC5, HDAC9	NA	NA	SUIT2, BT474	PANCREAS, BREAST	carcinoma (ductal_carcinoma)	-3.886492504985	-3.886492504985	-5.48105676566279	-5.519676819535	-19.6841098710974	118.823389672779	3.32030758021509e-39	3.26439542825652e-36	-1.75497002550646	-1.43415849584912
AHCTF1	BRD-K87696786-003-04-4::2.5::HTS002	2.5	LY456236	glutamate receptor antagonist	noncancer	GRM1	NA	NA	SUIT2, BT474	PANCREAS, BREAST	carcinoma (ductal_carcinoma)	-1.223519630915	-1.223519630915	-2.19827047393631	-2.03818987744	-10.1581079687325	112.932298301165	1.30204266845238e-17	1.72903037848036e-15	-1.16486200945503	-0.78463967658759
AHCTF1	BRD-K89015388-001-01-7::2.5::HTS002	2.5	GSK923295	centromere associated protein inhibitor	targeted cancer	CENPE	NA	NA	SUIT2, BT474	PANCREAS, BREAST	carcinoma (ductal_carcinoma)	-0.2614025366515	-0.2614025366515	-1.65488971485262	-1.4981509162	-12.5220624752138	6.99276757795639	4.81566120138844e-06	0.000175982242051557	-1.65668380187962	-1.13029055452261
AHCTF1	BRD-K92441787-001-04-1::2.5::MTS010::PROS003_PR500	2.5	bexarotene	retinoid receptor agonist	targeted cancer	RXRA, RXRB, RXRG	hematologic malignancy	cutaneous T-cell lymphoma (CTCL)	SUIT2, BT474	PANCREAS, BREAST	carcinoma (ductal_carcinoma)	-0.0834073933841	-0.0834073933841	0.0257664679020493	0.0455215007673	4.53439491766276	24.4370425626199	0.00013064140320235	0.0036087435632113	0.0595287115400077	0.158819011032291
AHCTF1	BRD-K95926480-003-03-6::2.5::HTS002	2.5	SRT1720	SIRT activator	noncancer	SIRT1	NA	NA	SUIT2, BT474	PANCREAS, BREAST	carcinoma (ductal_carcinoma)	0.4070755204685	0.4070755204685	0.599077183656152	0.600417589144	5.30804650350787	185.544619295945	3.1411611842111e-07	1.38044276286812e-05	0.120640760370325	0.263362566004979
AHCTF1	BRD-K99545815-001-06-3::2.5::HTS002	2.5	PF-562271	focal adhesion kinase inhibitor	targeted cancer	PTK2, PTK2B	NA	NA	SUIT2, BT474	PANCREAS, BREAST	carcinoma (ductal_carcinoma)	-0.2361428693495	-0.2361428693495	-1.09770730350105	-1.03443241086	-11.941775040968	16.4417855549604	1.60711240498676e-09	9.35245166028803e-08	-1.01417613485426	-0.708952733448837
ANKS1A	BRD-A00077618-236-07-6::2.5::HTS002	2.5	8-bromo-cGMP	PKA activator	noncancer	PRKG1	NA	NA	MCF7, COLO741	BREAST, SKIN	carcinoma, malignant_melanoma	0.413708757072	0.413708757072	0.174581654913897	0.21394626854	-7.47224143238441	11.8446023150037	8.10145019106114e-06	0.000284046412236209	-0.308955190288409	-0.169299014027798
ANKS1A	BRD-A03216249-003-24-3::2.5::HTS002	2.5	mepivacaine	potassium channel blocker, sodium channel blocker	noncancer	SCN10A	neurology/psychiatry	local anesthetic	MCF7, COLO741	BREAST, SKIN	carcinoma, malignant_melanoma	-0.09434821959055	-0.09434821959055	0.152976454525887	0.1647699361925	10.6596384199681	144.798723401149	6.05135370372675e-20	9.90817867048166e-18	0.201466370502172	0.293182977730702
ANKS1A	BRD-A07986123-001-02-8::2.5::HTS002	2.5	galeterone	androgen receptor modulator	targeted cancer	AR, CYP17A1	NA	NA	MCF7, COLO741	BREAST, SKIN	carcinoma, malignant_melanoma	-1.61261705531	-1.61261705531	-2.10107889275475	-2.089022441025	-6.67265602161308	111.792089971067	1.00519656532809e-09	5.97953856925354e-08	-0.633508153337906	-0.343415521551589
ANKS1A	BRD-A11990600-001-03-4::2.5::HTS002	2.5	lorazepam	benzodiazepine receptor agonist	noncancer	GABRA1, GABRA2, GABRA3, GABRA4, GABRA5, GABRA6, GABRB1, GABRB2, GABRB3, GABRD, GABRE, GABRG1, GABRG2, GABRG3, GABRP, GABRQ, TSPO	neurology/psychiatry	status epilepticus	MCF7, COLO741	BREAST, SKIN	carcinoma, malignant_melanoma	-0.298372495062	-0.298372495062	-0.493274361181695	-0.379151386241	-3.27243588042359	80.5287241418014	0.00157166420510015	0.0327105474281327	-0.313415413277559	-0.0763883189618308
ANKS1A	BRD-A22707317-001-10-8::2.5::HTS002	2.5	SB-205384	GABA receptor modulator	noncancer	GABRA3, GABRA5, GABRA6	NA	NA	MCF7, COLO741	BREAST, SKIN	carcinoma, malignant_melanoma	-0.167405370292	-0.167405370292	-0.514198059029031	-0.46624794895	-6.89012368408313	175.342043032592	9.62620226492215e-11	6.39743970616589e-09	-0.44612691081881	-0.247458466655253
ANKS1A	BRD-A26503646-001-16-6::2.5::HTS002	2.5	formestane	aromatase inhibitor	targeted cancer	CYP19A1	oncology	breast cancer	MCF7, COLO741	BREAST, SKIN	carcinoma, malignant_melanoma	-0.434803939401	-0.434803939401	0.147730062476679	0.129884484973	15.1282560832787	36.0116048149864	3.52235297958944e-17	4.47505863522481e-15	0.504440367772471	0.660627635982887
ANKS1A	BRD-A42699921-001-03-6::2.60159::HTS002	2.60159	teriflunomide	dihydroorotate dehydrogenase inhibitor	noncancer	DHODH	neurology/psychiatry	multiple sclerosis	MCF7, COLO741	BREAST, SKIN	carcinoma, malignant_melanoma	-1.28362717345	-1.28362717345	-0.989697997972043	-0.915436263548	4.24830483546376	20.2373064747437	0.000384880858367331	0.00948173902218525	0.149715198658428	0.438143152297485
ANKS1A	BRD-A48300215-001-04-8::2.5::HTS002	2.5	ajmaline	sodium channel blocker	noncancer	SCN5A	cardiology	Wolff-Parkinson-White Syndrome (WPW)	MCF7, COLO741	BREAST, SKIN	carcinoma, malignant_melanoma	0.2363926922915	0.2363926922915	0.0792604364296303	0.10011510474205	-3.26573327467095	162.684413179214	0.00133140824696593	0.0283883205495384	-0.252143604519238	-0.0621209072045016
ANKS1A	BRD-A49765801-001-04-1::2.5::HTS002	2.5	fludroxycortide	glucocorticoid receptor agonist	noncancer	NR3C1, SERPINA6	infectious disease, dermatology	skin infections, psoriasis	MCF7, COLO741	BREAST, SKIN	carcinoma, malignant_melanoma	-0.280169770038	-0.280169770038	-0.0792131875175211	-0.05385103964535	4.75065631144354	103.04194972869	6.58408698503852e-06	0.000234528964503294	0.117063320144932	0.284849844896026
ANKS1A	BRD-A50064262-001-04-7::2.5::HTS002	2.5	flumethasone-pivalate	glucocorticoid receptor agonist	noncancer	NR3C1, SERPINA6	NA	NA	MCF7, COLO741	BREAST, SKIN	carcinoma, malignant_melanoma	0.3560888817395	0.3560888817395	-0.0161853694409129	0.03331372318045	-7.81059192829269	177.037773805919	4.82551112681881e-13	4.13864335454161e-11	-0.46633450035261	-0.278214002008216
ANKS1A	BRD-A67516570-001-02-8::2.5::HTS002	2.5	lafutidine	histamine receptor antagonist	noncancer	HRH2	gastroenterology	duodenal ulcer disease, peptic ulcer disease (PUD)	MCF7, COLO741	BREAST, SKIN	carcinoma, malignant_melanoma	0.417048109114	0.417048109114	0.150536438480876	0.162581247373	-8.02730498885528	11.090950988696	6.00391480834324e-06	0.00021579960706983	-0.339512743889561	-0.193510597376687
ANKS1A	BRD-A75975749-001-01-4::2.5::MTS006	2.5	bafetinib	Bcr-Abl kinase inhibitor, LYN tyrosine kinase inhibitor	targeted cancer	ABL1, BCR, LYN	NA	NA	MCF7, COLO741	BREAST, SKIN	carcinoma, malignant_melanoma	-0.0477270414288	-0.0477270414288	-0.186517769741311	-0.0590439534084	-3.32833765008018	181.038399858809	0.00105833936318739	0.0232030296003058	-0.221070695310829	-0.0565107613141932
ANKS1A	BRD-A93477898-001-04-2::2.5::HTS002	2.5	PETCM	caspase activator	noncancer	CASP3	NA	NA	MCF7, COLO741	BREAST, SKIN	carcinoma, malignant_melanoma	-0.192507718277	-0.192507718277	0.183825623800701	0.198279920588	8.41913229164586	12.8755080580081	1.36191668833739e-06	5.44687893067111e-05	0.279670343373587	0.472996340781814
ANKS1A	BRD-K00634421-001-01-0::2.5::MTS006	2.5	brivaracetam	voltage-gated sodium channel blocker	noncancer	SV2A	neurology/psychiatry	seizures	MCF7, COLO741	BREAST, SKIN	carcinoma, malignant_melanoma	-1.334318881045	-1.334318881045	-1.90227095504178	-1.73380354334	-5.52377356916333	190.441710342437	1.0784664544803e-07	5.06345315930578e-06	-0.770763576551443	-0.365140571442116
ANKS1A	BRD-K01109406-001-03-7::2.5::HTS002	2.5	nitisinone	hydroxyphenylpyruvate dioxygenase inhibitor	noncancer	HPD	metabolism	tyrosinemia	MCF7, COLO741	BREAST, SKIN	carcinoma, malignant_melanoma	-0.1178236520995	-0.1178236520995	0.160324338429607	0.166606190016	9.95038734979236	21.6618909242067	1.54594624775589e-09	9.0062819607304e-08	0.220123505799791	0.336172475258423
ANKS1A	BRD-K03243820-001-23-8::2.37329::HTS002	2.37329	trifluridine	DNA directed DNA polymerase inhibitor, thymidylate synthase inhibitor	chemo	TYMS	infectious disease	virus herpes simplex (HSV)	MCF7, COLO741	BREAST, SKIN	carcinoma, malignant_melanoma	-0.7504007240475	-0.7504007240475	-2.2693806247443	-2.05370099582	-16.8312828927256	133.1340454901	8.99276183291291e-35	5.60293503164649e-32	-1.69748415684823	-1.34047564454537
ANKS1A	BRD-K03449891-001-08-6::0.625::MTS010::PROS004_PR500	0.625	foretinib	VEGFR inhibitor	targeted cancer	FLT1, FLT4, KDR, MET	NA	NA	MCF7, COLO741	BREAST, SKIN	carcinoma, malignant_melanoma	0.12381312489525	0.12381312489525	-0.343203540139094	-0.229059189804	-8.11958231614335	4.62050253551871	0.000663134490255587	0.0153785925299707	-0.618597942786002	-0.315435387282687
ANKS1A	BRD-K03449891-001-08-6::2.5::HTS002	2.5	foretinib	VEGFR inhibitor	targeted cancer	FLT1, FLT4, KDR, MET	NA	NA	MCF7, COLO741	BREAST, SKIN	carcinoma, malignant_melanoma	-1.400161777715	-1.400161777715	-2.03305520612256	-1.93975006052	-6.99168566938094	51.9101636950936	5.14514773103269e-09	2.83922339867277e-07	-0.814544313955279	-0.451242542859846
ANKS1A	BRD-K03549949-001-01-0::2.5::HTS002	2.5	XL388	mTOR inhibitor	targeted cancer	MTOR	NA	NA	MCF7, COLO741	BREAST, SKIN	carcinoma, malignant_melanoma	-1.06921080231	-1.06921080231	-1.33280355573024	-1.14186011868	-3.71224298206449	175.000348323712	0.000275879206331804	0.00701826877316194	-0.403731730942686	-0.123453775897795
ANKS1A	BRD-K04833372-001-06-2::2.5::HTS002	2.5	GSK1904529A	IGF-1 inhibitor, insulin growth factor receptor inhibitor, insulin receptor ligand	targeted cancer	IGF1R, INSR	NA	NA	MCF7, COLO741	BREAST, SKIN	carcinoma, malignant_melanoma	-1.096617887575	-1.096617887575	-0.639021203056875	-0.586240520956	6.80487962224392	12.2055687250328	1.73274144108027e-05	0.000572405580032819	0.311354814422311	0.60383855461394
ANKS1A	BRD-K07442505-001-03-6::2.5::HTS002	2.5	BAM7	BAX activator	targeted cancer	BAX	NA	NA	MCF7, COLO741	BREAST, SKIN	carcinoma, malignant_melanoma	-0.08609668902745	-0.08609668902745	-0.299859590379354	-0.257563051703	-3.52261414075141	183.286808364795	0.000539399915584557	0.0128141259706631	-0.33348999651512	-0.0940358061886877
ANKS1A	BRD-K07572174-001-39-4::2.48092::HTS002	2.48092	curcumin	cyclooxygenase inhibitor, histone acetyltransferase inhibitor, lipoxygenase inhibitor, NFkB pathway inhibitor	targeted cancer	APP, CA1, CA12, CA14, CA2, CA4, CA6, CA9, CYP3A4, DNMT3B, EP300, MMP13, MMP9, NOS2, PTGS1, PTGS2, XDH	NA	NA	MCF7, COLO741	BREAST, SKIN	carcinoma, malignant_melanoma	-1.77942567642	-1.77942567642	-1.16885610660217	-1.01297286124	6.15604197553691	7.1130189620387	0.000436292258280854	0.0106128797440787	0.376794321963211	0.844344817672445
ANKS1A	BRD-K08542803-001-03-1::0.795227::HTS002	0.795227	gambogic-acid	caspase activator	targeted cancer	BCL2	NA	NA	MCF7, COLO741	BREAST, SKIN	carcinoma, malignant_melanoma	-0.608170051394	-0.608170051394	-2.05074564771727	-1.66463476506	-10.9747243024335	56.1022363258412	1.37737372551714e-15	1.5123521168871e-13	-1.70588152439444	-1.17926966825209
ANKS1A	BRD-K08799216-001-05-3::2.5::HTS002	2.5	pelitinib	EGFR inhibitor	targeted cancer	EGFR	NA	NA	MCF7, COLO741	BREAST, SKIN	carcinoma, malignant_melanoma	-1.67927013622	-1.67927013622	-2.20343116123629	-2.14710453103	-7.01481586704221	191.78083818134	3.84717549061878e-11	2.67107637100367e-09	-0.671543490871766	-0.37677855916081
ANKS1A	BRD-K09443272-001-03-3::2.5::HTS002	2.5	PHA-680632	Aurora kinase inhibitor	targeted cancer	AURKA, AURKB, AURKC	NA	NA	MCF7, COLO741	BREAST, SKIN	carcinoma, malignant_melanoma	-1.243010286445	-1.243010286445	-2.52249991360198	-2.34739362698	-12.0319381908723	171.545540988479	1.43834630149192e-24	3.58464330758676e-22	-1.48939519181435	-1.0695840624996
ANKS1A	BRD-K11071038-001-01-7::2.5::HTS002	2.5	ICI-162846	histamine receptor antagonist	noncancer	HRH2	NA	NA	MCF7, COLO741	BREAST, SKIN	carcinoma, malignant_melanoma	-0.2549257862365	-0.2549257862365	0.0995546921237439	0.0637321133413	9.45276901141234	8.53344105608678	8.29043350006487e-06	0.000290055553646001	0.268936891437881	0.440024065282607
ANKS1A	BRD-K11851476-003-01-7::2.5::MTS006	2.5	pardoprunox	serotonin receptor agonist, dopamine receptor agonist	noncancer	DRD2, DRD3, DRD4, HTR1A, HTR7	NA	NA	MCF7, COLO741	BREAST, SKIN	carcinoma, malignant_melanoma	-1.45344091988	-1.45344091988	-2.10321784200074	-1.95679219665	-6.03143445028074	186.210478838645	8.57077853361795e-09	4.60738999832406e-07	-0.862308536038862	-0.437245308202608
ANKS1A	BRD-K12068470-001-02-5::2.36422::HTS002	2.36422	LY2608204	glucokinase activator	noncancer	GCK	NA	NA	MCF7, COLO741	BREAST, SKIN	carcinoma, malignant_melanoma	-6.98699575826	-6.98699575826	-4.24036561076991	-4.34713599697	13.9367024339735	2.9317241405886	0.000901062644659119	0.0201864592418882	2.11109238629832	3.38216790868187
ANKS1A	BRD-K12251893-065-04-7::2.5::HTS002	2.5	vincristine	tubulin polymerization inhibitor	chemo	TUBA4A, TUBB	hematologic malignancy	acute lymphoblastic leukemia (ALL)	MCF7, COLO741	BREAST, SKIN	carcinoma, malignant_melanoma	-3.34804694656	-3.34804694656	-2.69867724520622	-2.57343902316	4.98237476047766	7.80456684695843	0.00115835009312774	0.0251665501378586	0.347505349773012	0.951234052934541
ANKS1A	BRD-K13087974-001-02-5::2.5::HTS002	2.5	CGP-52411	EGFR inhibitor	targeted cancer	EGFR	NA	NA	MCF7, COLO741	BREAST, SKIN	carcinoma, malignant_melanoma	-3.032981910065	-3.032981910065	-1.92038914495819	-2.01595157397	13.7678258396636	74.7746094455682	3.39506114562745e-22	6.78787369665285e-20	0.951600900517209	1.27358462969642
ANKS1A	BRD-K14991967-001-02-6::2.5::HTS002	2.5	GSK650394	serum/glucocorticoid regulated kinase inhibitor	targeted cancer	SGK1, SGK2	NA	NA	MCF7, COLO741	BREAST, SKIN	carcinoma, malignant_melanoma	-0.0924810524818	-0.0924810524818	-0.571077061137012	-0.549657042838	-13.349240809205	67.4370348584643	1.32948633406758e-20	2.32420453910579e-18	-0.550148230929521	-0.407043786380902
ANKS1A	BRD-K15025317-001-15-1::2.5::HTS002	2.5	BAY-11-7082	NFkB pathway inhibitor	noncancer	RELA	NA	NA	MCF7, COLO741	BREAST, SKIN	carcinoma, malignant_melanoma	-1.24076834143	-1.24076834143	-0.0421127381915273	-0.0356049990197	18.4140566468788	3.52841440928544	0.000123974361890153	0.00344098692172425	1.00798714204372	1.38932406443323
ANKS1A	BRD-K15424032-001-03-6::2.5::HTS002	2.5	SB-228357	serotonin receptor antagonist	noncancer	HTR2A, HTR2B, HTR2C	NA	NA	MCF7, COLO741	BREAST, SKIN	carcinoma, malignant_melanoma	0.1799088851445	0.1799088851445	-0.0725444150320137	0.0407112965926	-6.14485122480142	188.665153685978	4.65199686084082e-09	2.58104539266672e-07	-0.333495755834373	-0.171410844518655
ANKS1A	BRD-K16195444-003-26-0::2.5::HTS002	2.5	oxymetazoline	adrenergic receptor agonist	noncancer	ADRA1A, ADRA1B, ADRA1D, ADRA2A, ADRA2B, ADRA2C, HTR1B, HTR1D, HTR2C	otolaryngology	nasal congestion	MCF7, COLO741	BREAST, SKIN	carcinoma, malignant_melanoma	-0.452252246567	-0.452252246567	0.0924078189374393	0.105022107206	13.6720423433958	5.45453979839529	1.98675024437146e-05	0.000648026469526542	0.444768777528395	0.644551353480484
ANKS1A	BRD-K18163608-001-05-6::2.48005::HTS002	2.48005	HA14-1	BCL inhibitor	targeted cancer	BCL2	NA	NA	MCF7, COLO741	BREAST, SKIN	carcinoma, malignant_melanoma	-0.657077284487	-0.657077284487	-0.0362767696770346	0.0501858788395	10.1613354150827	6.87019768334891	2.18526055258902e-05	0.000706795916564841	0.475780099318682	0.765820930301249
ANKS1A	BRD-K20482099-001-09-4::2.5::HTS002	2.5	rutin	antioxidant, capillary stabilizing agent, nitric oxide scavenger	noncancer	AKR1C3	rheumatology, otolaryngology, gastroenterology, neurology/psychiatry, allergy	joint pain, nasal congestion, constipation, irritability, allergic rhinitis	MCF7, COLO741	BREAST, SKIN	carcinoma, malignant_melanoma	-0.9557952393205	-0.9557952393205	-0.438904180312184	-0.343450980127	9.58739609560236	5.50790755728078	0.000121613963014904	0.00338511676350926	0.382058832995014	0.651723285021618
ANKS1A	BRD-K20605374-001-05-4::2.5::HTS002	2.5	NSC-697923	ubiquitin-conjugating enzyme inhibitor	noncancer	UBE2N	NA	NA	MCF7, COLO741	BREAST, SKIN	carcinoma, malignant_melanoma	-1.535211645675	-1.535211645675	-3.05462851985043	-3.177325410155	-12.1443229931186	7.25514032894331	4.40514605416282e-06	0.000162364668726167	-1.81316686048931	-1.22566688786156
ANKS1A	BRD-K21025364-001-05-6::2.43629::HTS002	2.43629	NVP-TAE226	protein tyrosine kinase inhibitor	targeted cancer	PTK2	NA	NA	MCF7, COLO741	BREAST, SKIN	carcinoma, malignant_melanoma	-1.95216316463	-1.95216316463	-3.10205745120386	-2.8622910827	-10.9188851262662	118.067504507482	1.30294411767468e-19	2.07011645513044e-17	-1.35844032695439	-0.941348246193329
ANKS1A	BRD-K21670884-001-01-9::2.5::HTS002	2.5	cariporide	sodium/hydrogen exchanger inhibitor	noncancer	SLC9A1	NA	NA	MCF7, COLO741	BREAST, SKIN	carcinoma, malignant_melanoma	-0.6726007906115	-0.6726007906115	-1.87726651219135	-1.673362994515	-13.0486546626953	187.823555883566	4.02981082680639e-28	1.37532695015698e-25	-1.38678515453217	-1.02254628862753
ANKS1A	BRD-K22064724-001-01-8::2.49999::MTS010::PROS004_PR500	2.49999	napabucasin	STAT inhibitor	targeted cancer	STAT3	NA	NA	MCF7, COLO741	BREAST, SKIN	carcinoma, malignant_melanoma	-2.98341173128	-2.98341173128	-2.28112345914741	-2.41370110422	9.44907615282209	127.603880101801	2.1774361595869e-16	2.59559351862125e-14	0.55522220187391	0.849354342391265
ANKS1A	BRD-K22064724-001-01-8::2.5::MTS006	2.5	napabucasin	STAT inhibitor	targeted cancer	STAT3	NA	NA	MCF7, COLO741	BREAST, SKIN	carcinoma, malignant_melanoma	-5.52586347153	-5.52586347153	-5.24748072777335	-5.41033082	3.75875935299022	118.611343815923	0.000266458731873729	0.00681501593601007	0.131726856117316	0.425038631395983
ANKS1A	BRD-K22385716-001-02-5::2.5::HTS002	2.5	LY303511	casein kinase inhibitor, mTOR inhibitor, PI3K inhibitor	targeted cancer	BRD2, BRD3, BRD4	NA	NA	MCF7, COLO741	BREAST, SKIN	carcinoma, malignant_melanoma	-0.6659369722555	-0.6659369722555	-0.257980699815613	-0.291499790384	6.31375787055902	10.2800402480651	7.74463063009831e-05	0.00224644598500249	0.264517456319024	0.551395088560749
ANKS1A	BRD-K24601397-001-01-1::2.5::HTS002	2.5	phlorizin	sodium/glucose cotransporter inhibitor	noncancer	SLC5A1, SLC5A11, SLC5A2, SLC5A3	NA	NA	MCF7, COLO741	BREAST, SKIN	carcinoma, malignant_melanoma	0.018685819523514	0.018685819523514	0.388405707029945	0.399212772621	11.9618947273132	7.11219716526276	5.73161134164686e-06	0.000206635917114185	0.296866832776839	0.442572942236023
ANKS1A	BRD-K26253904-001-01-5::2.5::HTS002	2.5	NMS-873	ATPase inhibitor	targeted cancer	VCP	NA	NA	MCF7, COLO741	BREAST, SKIN	carcinoma, malignant_melanoma	-2.46929257747	-2.46929257747	-3.0903796562442	-2.9100349769	-4.96652101494651	6.43803984056092	0.00207200896439499	0.0413454621850678	-0.922108406103186	-0.32006575144522
ANKS1A	BRD-K31698212-001-02-9::2.5::HTS002	2.5	icotinib	EGFR inhibitor	targeted cancer	EGFR	oncology	non-small cell lung cancer (NSCLC)	MCF7, COLO741	BREAST, SKIN	carcinoma, malignant_melanoma	0.4370274278	0.4370274278	-0.117812715265127	0.0546590882103	-8.35849196162516	15.8983696507909	3.27499553785878e-07	1.43455245990953e-05	-0.695633475568632	-0.414046810561622
ANKS1A	BRD-K31698212-001-02-9::2.5::MTS010::PROS003_PR500	2.5	icotinib	EGFR inhibitor	targeted cancer	EGFR	oncology	non-small cell lung cancer (NSCLC)	MCF7, COLO741	BREAST, SKIN	carcinoma, malignant_melanoma	0.07668047743535	0.07668047743535	-0.0729550517300551	0.0269217911151	-4.07518554236101	10.1919727679407	0.00214567606965694	0.0426131028848687	-0.231241494825932	-0.0680295635048784
ANKS1A	BRD-K31866293-001-01-6::2.5::HTS002	2.5	TAK-632	RAF inhibitor	targeted cancer	BRAF	NA	NA	MCF7, COLO741	BREAST, SKIN	carcinoma, malignant_melanoma	-1.485781634985	-1.485781634985	-2.31757900616565	-2.045349051995	-6.66769833278325	8.80389170794406	0.000101778385785531	0.00287974384779237	-1.11496330475003	-0.548631437611279
ANKS1A	BRD-K32501161-300-06-2::2.5::HTS002	2.5	vanoxerine	dopamine uptake inhibitor	noncancer	SLC6A3	NA	NA	MCF7, COLO741	BREAST, SKIN	carcinoma, malignant_melanoma	-3.38846571671	-3.38846571671	-2.56739768960362	-2.525806741025	8.6382917233313	51.4384745146572	1.38200868528856e-11	1.01718591864427e-09	0.630287047899239	1.01184900631351
ANKS1A	BRD-K33127281-001-05-6::2.5::MTS006	2.5	adapalene	retinoid receptor agonist	noncancer	RARA, RARB, RARG, RXRA, RXRB, RXRG	dermatology	acne vulgaris (AV)	MCF7, COLO741	BREAST, SKIN	carcinoma, malignant_melanoma	0.3496087393665	0.3496087393665	0.209500373983771	0.239322143773	-7.14343903827349	190.645366866858	1.87202154785516e-11	1.35230369508004e-09	-0.178795852093281	-0.101420878672177
ANKS1A	BRD-K34851558-001-02-3::2.5::HTS002	2.5	parthenolide-(-)	NFkB pathway inhibitor	targeted cancer	HDAC1	NA	NA	MCF7, COLO741	BREAST, SKIN	carcinoma, malignant_melanoma	-0.5081069068575	-0.5081069068575	0.0321633769182979	0.056211415311	16.045762223703	169.365465254046	7.954980417868e-36	5.46468909609369e-33	0.47380219100167	0.606738376549925
ANKS1A	BRD-K35240538-001-26-2::2.5::HTS002	2.5	methylprednisolone	glucocorticoid receptor agonist	noncancer	NR3C1	endocrinology, rheumatology, dermatology, infectious disease, allergy, hematology, neurology/psychiatry, gastroenterology	hypercalcemia, thyroiditis, ankylosing spondylitis, bursitis, osteoarthritis, psoriatic arthritis, seborrheic dermatitis, mycosis, allergic rhinitis, psoriasis, anemia, multiple sclerosis, ulcerative colitis, enteritis	MCF7, COLO741	BREAST, SKIN	carcinoma, malignant_melanoma	0.2016673585305	0.2016673585305	0.428517265830854	0.4313451016155	4.28495141607462	134.993462764192	3.45047207383319e-05	0.00107334721206472	0.122148718727725	0.331551095872982
ANKS1A	BRD-K35329391-334-01-7::2.5::HTS002	2.5	GZD824	Bcr-Abl kinase inhibitor	targeted cancer	ABL1, BCR	NA	NA	MCF7, COLO741	BREAST, SKIN	carcinoma, malignant_melanoma	-0.7409425113565	-0.7409425113565	-1.94045648319962	-1.836818850415	-14.2221808278802	185.6302472126	1.58060294592719e-31	7.20785210207723e-29	-1.3659042178565	-1.03312372582973
ANKS1A	BRD-K36269323-300-02-6::2.5::HTS002	2.5	asymmetrical-dimethylarginine	nitric oxide synthase inhibitor	noncancer	NOS2, NOS3	NA	NA	MCF7, COLO741	BREAST, SKIN	carcinoma, malignant_melanoma	-0.06924123895445	-0.06924123895445	-1.03982298636822	-1.017015264785	-13.373324127298	149.559196698062	2.50581896254106e-27	7.76112243385063e-25	-1.11398839764806	-0.827175097179476
ANKS1A	BRD-K36467523-001-02-8::2.5::HTS002	2.5	bindarit	NFkB pathway inhibitor	noncancer	CCL2, CCL7, CCL8	NA	NA	MCF7, COLO741	BREAST, SKIN	carcinoma, malignant_melanoma	0.338843400219	0.338843400219	-0.0238640700535921	-0.0227579244188	-10.8651348639444	9.95035574647809	7.71498162126361e-07	3.20951920788783e-05	-0.437139080412099	-0.288275860133085
ANKS1A	BRD-K36740062-001-06-6::2.5::HTS002	2.5	GSK1070916	Aurora kinase inhibitor	targeted cancer	AURKA, AURKB, AURKC, CYP2D6, CYP3A4	NA	NA	MCF7, COLO741	BREAST, SKIN	carcinoma, malignant_melanoma	-1.450906979565	-1.450906979565	-2.26752991021409	-1.977136981175	-7.30124818832172	39.920759612575	7.24596826192674e-09	3.91781314735241e-07	-1.04268818993866	-0.590557671359526
ANKS1A	BRD-K38332599-001-01-3::2.5::HTS002	2.5	uprosertib	AKT inhibitor	targeted cancer	AKT1, AKT2, AKT3	NA	NA	MCF7, COLO741	BREAST, SKIN	carcinoma, malignant_melanoma	-3.95024569574	-3.95024569574	-2.98086826740419	-3.07991378512	10.2799180273637	190.106486960283	5.41246609305269e-20	8.96482569751074e-18	0.783372303954513	1.15538255271711
ANKS1A	BRD-K38332599-001-01-3::2.5::MTS010::PROS002_PR500	2.5	uprosertib	AKT inhibitor	targeted cancer	AKT1, AKT2, AKT3	NA	NA	MCF7, COLO741	BREAST, SKIN	carcinoma, malignant_melanoma	-1.16550722196	-1.16550722196	-0.563470832938963	-0.5253626676245	7.30685067733589	84.6726638572861	1.39979267899855e-10	9.12735519005415e-09	0.43820706067644	0.765865717365634
ANKS1A	BRD-K38350380-001-01-8::2.5::HTS002	2.5	FK-3311	cyclooxygenase inhibitor	noncancer	PTGS2	NA	NA	MCF7, COLO741	BREAST, SKIN	carcinoma, malignant_melanoma	0.28585956032	0.28585956032	-0.359411600913371	-0.2780855887145	-14.4847651497753	179.750823299691	5.21152868615635e-32	2.47119852162656e-29	-0.733175996236546	-0.557366326230195
ANKS1A	BRD-K39841531-001-02-1::2.5::HTS002	2.5	TG-101209	JAK inhibitor	noncancer	JAK2, JAK3	NA	NA	MCF7, COLO741	BREAST, SKIN	carcinoma, malignant_melanoma	-1.69088529434	-1.69088529434	-1.00724240488666	-1.02230629729	10.2904770185837	80.4672953898094	2.4657147554267e-16	2.91813460969547e-14	0.551445769064629	0.815840009842046
ANKS1A	BRD-K40438880-305-06-6::2.5::HTS002	2.5	spermidine	glutamate receptor modulator	noncancer	KCNJ4, TXNRD1	NA	NA	MCF7, COLO741	BREAST, SKIN	carcinoma, malignant_melanoma	0.3049496810245	0.3049496810245	-0.706115433578876	-0.5759216002185	-14.8756334991922	32.4991300573572	4.63831871250366e-16	5.32187479299891e-14	-1.14942779129003	-0.872702437916726
ANKS1A	BRD-K41337261-001-03-0::2.5::HTS002	2.5	ZM-306416	Abl kinase inhibitor, src inhibitor, VEGFR inhibitor	targeted cancer	EGFR, FLT1, FLT4, KDR	NA	NA	MCF7, COLO741	BREAST, SKIN	carcinoma, malignant_melanoma	-0.0947376850343	-0.0947376850343	-0.49763646088397	-0.332266676493	-7.66528285775662	192.197160446793	8.61065549888686e-13	7.21185299890943e-11	-0.506570222328716	-0.299227329370624
ANKS1A	BRD-K47000838-001-01-6::1.04252::HTS002	1.04252	cytochalasin-b	microtubule inhibitor	noncancer	ACTB	NA	NA	MCF7, COLO741	BREAST, SKIN	carcinoma, malignant_melanoma	-0.589365107145	-0.589365107145	-1.3981239226857	-1.273586296615	-9.44533384314704	6.09037484596251	7.33187980447639e-05	0.0021371337775243	-1.01752485618975	-0.599992774891661
ANKS1A	BRD-K47337578-034-02-5::2.5::HTS002	2.5	4-(4-fluorobenzoyl)-1-(4-phenylbutyl)-piperidine	serotonin receptor antagonist	noncancer	HTR2A	NA	NA	MCF7, COLO741	BREAST, SKIN	carcinoma, malignant_melanoma	-0.916070796371	-0.916070796371	-0.116579008514171	-0.0894405664739	14.4960924202239	3.52109969149865	0.00028927625324304	0.00732950586136984	0.637790729910957	0.961192845802702
ANKS1A	BRD-K49111258-003-29-7::2.5::HTS002	2.5	prazosin	adrenergic receptor antagonist	noncancer	ADRA1A, ADRA1B, ADRA1D, ADRA2A, ADRA2B, ADRA2C, KCNH2, KCNH6, KCNH7	cardiology	hypertension	MCF7, COLO741	BREAST, SKIN	carcinoma, malignant_melanoma	0.1803234146565	0.1803234146565	0.0267936825574449	0.0405492292056	-6.13221384800707	194.115171167553	4.7584767694531e-09	2.6367103607035e-07	-0.202908404430614	-0.104151059767496
ANKS1A	BRD-K49294207-300-03-8::2.5::HTS002	2.5	BIBU-1361	EGFR inhibitor	targeted cancer	EGFR	NA	NA	MCF7, COLO741	BREAST, SKIN	carcinoma, malignant_melanoma	-1.698970549855	-1.698970549855	-0.769777998575964	-0.611397713918	10.306693747742	8.40118119075954	4.7062168957999e-06	0.000172394250736609	0.723011840322957	1.13537326223512
ANKS1A	BRD-K50010139-001-02-3::2.5::MTS006	2.5	poziotinib	EGFR inhibitor	targeted cancer	EGFR, ERBB2, ERBB4	NA	NA	MCF7, COLO741	BREAST, SKIN	carcinoma, malignant_melanoma	-0.5186105892545	-0.5186105892545	-1.25674728616691	-0.921278111753	-8.20384392474613	83.931632647252	2.38044621562908e-12	1.91300583783114e-10	-0.917062972675122	-0.559210421149701
ANKS1A	BRD-K50168500-001-07-9::2.5::MTS010::PROS001_PR500	2.5	canertinib	EGFR inhibitor	targeted cancer	AKT1, EGFR, ERBB2, ERBB4	NA	NA	MCF7, COLO741	BREAST, SKIN	carcinoma, malignant_melanoma	0.5296861135965	0.5296861135965	-0.116702546021729	0.03876057814515	-8.74425915728499	3.25688567923346	0.00227378387797071	0.0447797321309919	-0.871483218315004	-0.421294100921455
ANKS1A	BRD-K50866992-003-10-3::2.5::HTS002	2.5	tropisetron	serotonin receptor antagonist	noncancer	GLRA1, GLRA2, GLRB, HTR3A, HTR4	gastroenterology	nausea, vomiting, nausea, vomiting	MCF7, COLO741	BREAST, SKIN	carcinoma, malignant_melanoma	0.576840537851	0.576840537851	0.197593111213281	0.2395368500345	-11.1182940804315	66.255089066941	8.55609129891326e-17	1.0527086636078e-14	-0.447345778959673	-0.311149074315765
ANKS1A	BRD-K51350053-048-16-5::2.5::HTS002	2.5	toremifene	estrogen receptor antagonist, selective estrogen receptor modulator (SERM)	targeted cancer	ESR1	oncology	breast cancer	MCF7, COLO741	BREAST, SKIN	carcinoma, malignant_melanoma	-1.751613011015	-1.751613011015	-0.490331843746172	-0.414253606169	15.3060422937806	6.48148283323049	2.49048043579833e-06	9.5642748848633e-05	1.06322132965342	1.45934100488424
ANKS1A	BRD-K51967704-001-03-6::2.5::HTS002	2.5	BIIB021	HSP inhibitor	targeted cancer	HSP90AA1	NA	NA	MCF7, COLO741	BREAST, SKIN	carcinoma, malignant_melanoma	-2.258874687125	-2.258874687125	-3.67560082949245	-3.70951336465	-16.7603461745759	12.6926398799921	4.92260937555788e-10	3.0248220896042e-08	-1.599789301632	-1.2336629831029
ANKS1A	BRD-K52751261-001-06-1::2.5::HTS002	2.5	TAK-715	p38 MAPK inhibitor	noncancer	MAPK14	NA	NA	MCF7, COLO741	BREAST, SKIN	carcinoma, malignant_melanoma	0.04448549930465	0.04448549930465	0.138859597688552	0.155273340434	3.83647066638646	155.481229302479	0.000181059087965702	0.00484230262847528	0.0457823441391593	0.142965852628645
ANKS1A	BRD-K53581288-001-02-9::2.5::HTS002	2.5	baricitinib	JAK inhibitor	noncancer	JAK1, JAK2	NA	NA	MCF7, COLO741	BREAST, SKIN	carcinoma, malignant_melanoma	-0.59915890857	-0.59915890857	-0.289641134132124	-0.3736278329815	4.36010457034524	63.4443907994528	4.86415592146594e-05	0.00147083757687905	0.1676777951796	0.451357753696153
ANKS1A	BRD-K55696337-003-24-4::2.5::MTS006	2.5	topotecan	topoisomerase inhibitor	chemo	TOP1, TOP1MT	oncology	small cell lung cancer, cervical cancer	MCF7, COLO741	BREAST, SKIN	carcinoma, malignant_melanoma	-1.666350846465	-1.666350846465	-3.16671021247114	-3.19197499768	-15.4259734423787	190.981282354563	2.14233680388465e-35	1.39563800863159e-32	-1.69220487130092	-1.30851386071137
ANKS1A	BRD-K58435339-001-03-0::2.5::HTS002	2.5	AT13387	HSP antagonist	targeted cancer	HSP90AA1	NA	NA	MCF7, COLO741	BREAST, SKIN	carcinoma, malignant_melanoma	-3.46877980879	-3.46877980879	-4.69280729202672	-4.73299399791	-12.2909651100491	51.5787735328884	6.00954668740342e-17	7.50594482496788e-15	-1.42390343784037	-1.02415152863306
ANKS1A	BRD-K66788707-001-14-3::2.5::HTS002	2.5	fludarabine	ribonucleotide reductase inhibitor	chemo	ADA, RRM1, RRM2	hematologic malignancy	chronic lymphocytic leukemia (CLL)	MCF7, COLO741	BREAST, SKIN	carcinoma, malignant_melanoma	0.2995598828105	0.2995598828105	-0.341232337187243	-0.3277516003215	-14.2370093076574	171.22011221667	7.50178023731523e-31	3.20288656670027e-28	-0.729636014711154	-0.551948425284331
ANKS1A	BRD-K67298865-001-09-0::0.625::HTS002	0.625	SB-431542	TGF beta receptor inhibitor	targeted cancer	ACVR1C, TGFBR1	NA	NA	MCF7, COLO741	BREAST, SKIN	carcinoma, malignant_melanoma	0.38423472216	0.38423472216	0.142698785826716	0.0968721731692	-6.25839429399473	4.70038567681893	0.00190675143174748	0.0384922414632199	-0.342677326473109	-0.140394546193458
ANKS1A	BRD-K67578145-001-09-7::2.38272::HTS002	2.38272	GDC-0879	RAF inhibitor	targeted cancer	BRAF	NA	NA	MCF7, COLO741	BREAST, SKIN	carcinoma, malignant_melanoma	-0.00198504312085	-0.00198504312085	0.591430638197294	0.662966427996	9.76168287878884	7.46228824519959	1.63814436883175e-05	0.000544090879323324	0.451455121519541	0.735376241116746
ANKS1A	BRD-K72420232-001-12-3::2.5::HTS002	2.5	WZ-4002	EGFR inhibitor	targeted cancer	EGFR, ERBB2	NA	NA	MCF7, COLO741	BREAST, SKIN	carcinoma, malignant_melanoma	-0.529747165835	-0.529747165835	-0.0676715062318375	0.037173334974	7.29227280191925	4.88246101392201	0.000839555163157708	0.0189891323938823	0.298003942333665	0.62614737687266
ANKS1A	BRD-K72815923-034-01-2::2.5::HTS002	2.5	xanomeline	acetylcholine receptor agonist	noncancer	CHRM1, CHRM2, CHRM3, CHRM4, CHRM5, HTR1A, HTR1B, HTR1D, HTR1E, HTR1F, HTR2A, HTR2B, HTR2C, HTR6, HTR7	NA	NA	MCF7, COLO741	BREAST, SKIN	carcinoma, malignant_melanoma	-1.750913100925	-1.750913100925	-2.53028808581848	-2.26266997363	-5.76292333808323	6.59684220037398	0.000852582347012626	0.0192453084542582	-1.10317045647935	-0.455579513307602
ANKS1A	BRD-K73309154-003-02-8::2.5::HTS002	2.5	OSI-420	EGFR inhibitor	targeted cancer	EGFR	NA	NA	MCF7, COLO741	BREAST, SKIN	carcinoma, malignant_melanoma	-0.465495121652	-0.465495121652	-1.3406153603501	-1.10972386317	-8.01727987091596	6.51871712302999	0.000131220442787145	0.00362147132141721	-1.13714283621747	-0.613097641178727
ANKS1A	BRD-K77245796-003-01-6::2.5::HTS002	2.5	gamma-aminobutyric-acid	benzodiazepine receptor agonist	noncancer	GABBR1, GABBR2, GABRA1, GABRA2, GABRA3, GABRA5, GABRB2, GABRG2, GATM, KCTD12, KCTD16, KCTD8, SLC6A1	NA	NA	MCF7, COLO741	BREAST, SKIN	carcinoma, malignant_melanoma	-0.00253382359985	-0.00253382359985	0.511131589746618	0.500110131001	11.47310212968	3.58225462156097	0.000594673638932398	0.0139861523492529	0.383429438567088	0.643901388125849
ANKS1A	BRD-K78789465-001-01-6::2.5::HTS002	2.5	pentagastrin	CCK receptor agonist	noncancer	CCKBR	gastroenterology	anacidity diagnostic, gastric hypersecretion diagnostic, anacidity diagnostic, gastric hypersecretion diagnostic	MCF7, COLO741	BREAST, SKIN	carcinoma, malignant_melanoma	-0.223041878602	-0.223041878602	0.150492728479463	0.184916881491	7.39173513222641	126.933526255326	1.71925232491106e-11	1.24910383574868e-09	0.273536259284973	0.473532954877953
ANKS1A	BRD-K86727142-001-12-4::2.5::HTS002	2.5	embelin	HCV inhibitor, XIAP inhibitor	targeted cancer	XIAP	NA	NA	MCF7, COLO741	BREAST, SKIN	carcinoma, malignant_melanoma	-0.9152665468305	-0.9152665468305	-0.161417717563078	-0.181229635182	13.9427705882325	4.67702776457786	5.4695750644787e-05	0.00163750321831912	0.611927299168258	0.895770359366586
ANKS1A	BRD-K88677950-001-03-9::2.5::HTS002	2.5	PD-198306	MAP kinase inhibitor, MEK inhibitor	targeted cancer	MAP2K1, MAP2K2	NA	NA	MCF7, COLO741	BREAST, SKIN	carcinoma, malignant_melanoma	-1.67881619663	-1.67881619663	-0.654977262355428	-0.550135683891	16.7658926513564	5.63810155275146	5.01323129448276e-06	0.00018264165393765	0.872057886661947	1.1756199818872
ANKS1A	BRD-K89839824-001-05-3::2.5::HTS002	2.5	raltitrexed	thymidylate synthase inhibitor	targeted cancer	FPGS, TYMS	oncology	mesothelioma	MCF7, COLO741	BREAST, SKIN	carcinoma, malignant_melanoma	-2.185202823185	-2.185202823185	-2.91753191473587	-2.87877770547	-8.42443356532819	131.645844063097	5.45519018844807e-14	5.14615078301006e-12	-0.904287878930582	-0.560370304171149
ANKS1A	BRD-K97746869-001-27-0::2.5::HTS002	2.5	chlorpropamide	ATP channel blocker	noncancer	ABCC8, KCNJ10, KCNJ11	endocrinology	diabetes mellitus	MCF7, COLO741	BREAST, SKIN	carcinoma, malignant_melanoma	0.286734548444	0.286734548444	-0.0115345859375225	0.0437990200838	-7.08046866884358	174.81784801143	3.36030285460507e-11	2.34978907185856e-09	-0.38140938665043	-0.215128882112615
ANKS1A	BRD-K98203492-003-04-1::2.5::HTS002	2.5	GSK-J4	histone lysine demethylase inhibitor	targeted cancer	KDM6A, KDM6B	NA	NA	MCF7, COLO741	BREAST, SKIN	carcinoma, malignant_melanoma	-2.128512885065	-2.128512885065	-3.08020521738713	-3.084015642295	-8.09830098716096	7.03047359611393	8.23330918706328e-05	0.00237533574472215	-1.22933314879987	-0.674051515844394
ANKS1A	BRD-K99107520-001-24-1::2.5::HTS002	2.5	felbamate	glutamate receptor antagonist	noncancer	GRIN1, GRIN2A, GRIN2B, GRIN2C, GRIN2D, GRIN3A, GRIN3B	neurology/psychiatry	epilepsy	MCF7, COLO741	BREAST, SKIN	carcinoma, malignant_melanoma	0.04801902618135	0.04801902618135	0.24906601191215	0.266502193274	6.96149629831239	191.659424539003	5.21540130379986e-11	3.56217892301504e-09	0.144083824146825	0.258010147314776
ANKS1A	BRD-K99616396-001-05-1::2.49999::MTS010::PROS005_PR500	2.49999	motesanib	KIT inhibitor, PDGFR tyrosine kinase receptor inhibitor, VEGFR inhibitor	targeted cancer	FLT1, FLT4, KDR, KIT	NA	NA	MCF7, COLO741	BREAST, SKIN	carcinoma, malignant_melanoma	0.2836739342455	0.2836739342455	0.0666654430613692	0.0390021562258	-7.97460064909665	6.20033253579262	0.000175352145570452	0.0047055277335632	-0.283076932921984	-0.150940049446278
ANKS1A	BRD-K99749624-001-07-0::2.5::MTS010::PROS001_PR500	2.5	linifanib	PDGFR tyrosine kinase receptor inhibitor, VEGFR inhibitor	targeted cancer	CSF1, CSF1R, FLT1, FLT3, FLT4, KDR, KIT, PDGFRB, RET, TEK	NA	NA	MCF7, COLO741	BREAST, SKIN	carcinoma, malignant_melanoma	0.4505611844115	0.4505611844115	0.0905455723538333	0.162270559212	-9.17585418677561	4.94569654556566	0.000273057966201399	0.00696219852938135	-0.461206656958882	-0.258824567156451
ANKS1A	BRD-M92675308-003-07-1::2.5::HTS002	2.5	efonidipine-monoethanolate	L-type calcium channel blocker, T-type calcium channel blocker	noncancer	CACNA1C, CACNA1G	NA	NA	MCF7, COLO741	BREAST, SKIN	carcinoma, malignant_melanoma	0.02910449940045	0.02910449940045	-0.0775590310212116	-0.07508781022425	-3.42895523188355	34.8604268576517	0.00157306032762405	0.0327332472776053	-0.169822557021834	-0.0435045038214896
ANKS1B	BRD-A67516570-001-02-8::2.5::HTS002	2.5	lafutidine	histamine receptor antagonist	noncancer	HRH2	gastroenterology	duodenal ulcer disease, peptic ulcer disease (PUD)	RVH421, SKOV3, MKN1, NCIH1299	SKIN, OVARY, STOMACH, LUNG	malignant_melanoma, carcinoma (adenocarcinoma), carcinoma (mixed_adenosquamous_carcinoma), carcinoma (non_small_cell_carcinoma)	0.34177505285925	0.327527860673	0.149322139442932	0.161370874991	-5.11117387312741	15.02569807983	0.000127096974694199	0.0035199079324503	-0.27269721532896	-0.112208611503676
ANKS1B	BRD-A69815203-001-07-6::2.5::HTS002	2.5	cyclosporin-a	calcineurin inhibitor	noncancer	PPP3CA	rheumatology, dermatology	rheumatoid arthritis, psoriasis	RVH421, SKOV3, MKN1	SKIN, OVARY, STOMACH	malignant_melanoma, carcinoma (adenocarcinoma), carcinoma (mixed_adenosquamous_carcinoma)	0.137158537218	0.138142958791	-0.075989535920334	-0.00309315861126	-4.68573535709844	51.7589186012512	2.06137602861804e-05	0.000670225520081426	-0.304437975792293	-0.121858170484375
ANKS1B	BRD-K02130563-001-11-4::0.15625::HTS002	0.15625	panobinostat	HDAC inhibitor	targeted cancer	HDAC1, HDAC2, HDAC3, HDAC4, HDAC6, HDAC7, HDAC8, HDAC9	hematologic malignancy	multiple myeloma	RVH421, SKOV3, MKN1	SKIN, OVARY, STOMACH	malignant_melanoma, carcinoma (adenocarcinoma), carcinoma (mixed_adenosquamous_carcinoma)	-3.60070284550667	-3.66069913342	-3.01018270112865	-3.05581238871	3.87755119366725	33.4752672749156	0.000467710662202519	0.0112963667477128	0.280846705908956	0.900193582847082
ANKS1B	BRD-K26531771-001-02-2::2.35203::HTS002	2.35203	EPZ-5676	histone lysine methyltransferase inhibitor	targeted cancer	DOT1L	NA	NA	RVH421, SKOV3, MKN1	SKIN, OVARY, STOMACH	malignant_melanoma, carcinoma (adenocarcinoma), carcinoma (mixed_adenosquamous_carcinoma)	-0.177214392369333	-0.19271863904	-0.505667408704761	-0.4446499038335	-5.48225159043546	12.3676369741044	0.000125848078760791	0.0034889267717917	-0.458561126553493	-0.198344906117362
ANKS1B	BRD-K26712974-001-01-5::2.5::HTS002	2.5	VX-765	caspase inhibitor	noncancer	CASP1	NA	NA	RVH421, SKOV3, MKN1	SKIN, OVARY, STOMACH	malignant_melanoma, carcinoma (adenocarcinoma), carcinoma (mixed_adenosquamous_carcinoma)	-0.154356072344	-0.120357577278	-0.537111417197805	-0.476930130125	-6.23926289060577	9.17741255354752	0.000139468546986779	0.00382008360474496	-0.521122323741072	-0.244388365966539
ANKS1B	BRD-K33610132-001-02-9::2.5::HTS002	2.5	rociletinib	EGFR inhibitor	targeted cancer	EGFR	NA	NA	RVH421, SKOV3, MKN1	SKIN, OVARY, STOMACH	malignant_melanoma, carcinoma (adenocarcinoma), carcinoma (mixed_adenosquamous_carcinoma)	0.390184834725333	0.40947405904	0.194858159425298	0.2373061414675	-4.17973100353035	29.694036414481	0.000236208025190311	0.00612834158467668	-0.29080715491095	-0.0998461956891216
ANKS1B	BRD-K40308497-001-01-2::2.53691::HTS002	2.53691	crizotinib-(S)	MTH1 inhibitor	targeted cancer	NUDT1	NA	NA	RVH421, SKOV3, MKN1	SKIN, OVARY, STOMACH	malignant_melanoma, carcinoma (adenocarcinoma), carcinoma (mixed_adenosquamous_carcinoma)	-2.98783426723333	-2.87527794397	-1.75447199998618	-1.62422248514	8.13312696317122	5.35952272268314	0.000326686259347172	0.00818162412708812	0.851277312723184	1.61544722177113
ANKS1B	BRD-K51967704-001-03-6::2.5::HTS002	2.5	BIIB021	HSP inhibitor	targeted cancer	HSP90AA1	NA	NA	RVH421, SKOV3, MKN1	SKIN, OVARY, STOMACH	malignant_melanoma, carcinoma (adenocarcinoma), carcinoma (mixed_adenosquamous_carcinoma)	-3.09363778316667	-3.14815442306	-3.66978498379321	-3.73065713946	-5.67973170954432	8.45744172880754	0.000379702554573487	0.00938761896633764	-0.807882241057038	-0.344412160196047
ANKS1B	BRD-K61228301-001-01-2::2.5::HTS002	2.5	SGI-1027	DNA methyltransferase inhibitor	targeted cancer	DNMT1, DNMT3A, DNMT3B	NA	NA	RVH421, SKOV3, MKN1, NCIH1299	SKIN, OVARY, STOMACH, LUNG	malignant_melanoma, carcinoma (adenocarcinoma), carcinoma (mixed_adenosquamous_carcinoma), carcinoma (non_small_cell_carcinoma)	-0.799690298863	-0.7854961981535	-2.10382859521358	-1.79709860457	-7.80004455701344	13.4874074455215	2.3322732256049e-06	9.01109723873597e-05	-1.66402143558408	-0.944255157117072
ANKS1B	BRD-K82928892-001-02-5::0.614878::HTS002	0.614878	doxercalciferol	vitamin D receptor agonist	noncancer	VDR	nephrology, endocrinology	chronic kidney disease (CKD), hyperparathyroidism	RVH421, SKOV3, MKN1	SKIN, OVARY, STOMACH	malignant_melanoma, carcinoma (adenocarcinoma), carcinoma (mixed_adenosquamous_carcinoma)	0.658360368916333	0.688597210644	0.180338295882676	0.178883281648	-8.74137843612037	5.56755596230173	0.00018591280895333	0.00495480060061654	-0.614391585915497	-0.341652560151817
ANKS1B	BRD-K96259238-001-01-4::2.5::HTS002	2.5	Y-320	interleukin inhibitor	noncancer	IL17A	NA	NA	RVH421, SKOV3, MKN1	SKIN, OVARY, STOMACH	malignant_melanoma, carcinoma (adenocarcinoma), carcinoma (mixed_adenosquamous_carcinoma)	0.281824854181	0.295278301963	-0.0947053753009438	0.0687690203107	-6.09133742847132	21.3094726453684	4.51625791996457e-06	0.000166244697019691	-0.504966001358857	-0.24809445760503
AP3D1	BRD-A08840375-001-01-3::2.5::HTS002	2.5	CID-5458317	MAP kinase phosphatase inhibitor	noncancer	MAPK3	NA	NA	PANC1, DETROIT562	PANCREAS, UPPER_AERODIGESTIVE_TRACT	carcinoma (ductal_carcinoma), carcinoma	-0.4787374273995	-0.4787374273995	-1.21977173361865	-1.12011346307	-8.5865179434625	6.83152638350555	6.65709714488311e-05	0.00195748247217129	-0.946130939615783	-0.535937672822526
AP3D1	BRD-A19585813-003-03-3::2.5::HTS002	2.5	methylphenidate	dopamine-norepinephrine reuptake inhibitor	noncancer	SLC6A2, SLC6A3, SLC6A4	neurology/psychiatry	attention-deficit/hyperactivity disorder (ADHD), narcolepsy	PANC1, DETROIT562	PANCREAS, UPPER_AERODIGESTIVE_TRACT	carcinoma (ductal_carcinoma), carcinoma	0.5767288466085	0.5767288466085	0.254393765063651	0.248593111525	-9.38502557937384	11.6287640557547	9.05118303378274e-07	3.72276148234048e-05	-0.397433707085832	-0.247236456003867
AP3D1	BRD-A60197193-001-14-6::2.5::HTS002	2.5	amisulpride	dopamine receptor antagonist	noncancer	DRD2, DRD3, HTR2A, HTR7	neurology/psychiatry	psychosis, bipolar disorder, schizophrenia	PANC1, DETROIT562	PANCREAS, UPPER_AERODIGESTIVE_TRACT	carcinoma (ductal_carcinoma), carcinoma	0.2101433607765	0.2101433607765	0.0740331268745689	0.128125201883	-4.6330116333998	164.762594362864	7.2854583549874e-06	0.000257215567733585	-0.194116804689836	-0.0781036631140265
AP3D1	BRD-A74765037-001-01-1::2.5::HTS002	2.5	estradiol-benzoate	contraceptive agent	noncancer	ESR1	NA	NA	PANC1, DETROIT562	PANCREAS, UPPER_AERODIGESTIVE_TRACT	carcinoma (ductal_carcinoma), carcinoma	0.265365671881	0.265365671881	0.0272597758855268	0.0102513278737	-7.80033893913122	26.682437077664	2.36752753793254e-08	1.20816621351796e-06	-0.300773064710633	-0.175438727280313
AP3D1	BRD-K00312224-001-09-5::2.5::HTS002	2.5	PPT	estrogen receptor agonist	noncancer	ESR1	NA	NA	PANC1, DETROIT562	PANCREAS, UPPER_AERODIGESTIVE_TRACT	carcinoma (ductal_carcinoma), carcinoma	-0.8102960897045	-0.8102960897045	0.173163893566845	0.257314113773	19.4229959925512	11.7187203722093	2.8288052914537e-10	1.7853209932626e-08	0.872844017808226	1.09407594873446
AP3D1	BRD-K00634421-001-01-0::2.5::MTS006	2.5	brivaracetam	voltage-gated sodium channel blocker	noncancer	SV2A	neurology/psychiatry	seizures	PANC1, DETROIT562	PANCREAS, UPPER_AERODIGESTIVE_TRACT	carcinoma (ductal_carcinoma), carcinoma	-1.04509104604	-1.04509104604	-1.90529951875911	-1.73380354334	-8.19877856558744	149.997836974448	1.00254505708136e-13	9.18267006577735e-12	-1.06751870712185	-0.652898238316373
AP3D1	BRD-K07359318-001-03-9::2.44929::HTS002	2.44929	benfotiamine	antioxidant	noncancer	AGER	rheumatology	lumbago	PANC1, DETROIT562	PANCREAS, UPPER_AERODIGESTIVE_TRACT	carcinoma (ductal_carcinoma), carcinoma	0.000161471722249999	0.000161471722249999	0.338414568324177	0.3600151541855	9.58363896444246	4.02747599609463	0.00064073577243113	0.0149140157872928	0.240521976675054	0.4359842165288
AP3D1	BRD-K10670311-001-15-5::0.625::HTS002	0.625	sulfasalazine	cyclooxygenase inhibitor	noncancer	ACAT1, ALOX5, CHUK, IKBKB, PLA2G1B, PPARG, PTGS1, PTGS2, SLC46A1, SLC7A11, TBXAS1	gastroenterology	ulcerative colitis	PANC1, DETROIT562	PANCREAS, UPPER_AERODIGESTIVE_TRACT	carcinoma (ductal_carcinoma), carcinoma	0.4262874054595	0.4262874054595	0.275677538274381	0.3245071237905	-3.75757094396804	15.9512239942624	0.00172813136737434	0.0355016455322511	-0.235600416936914	-0.0656193174333244
AP3D1	BRD-K10705233-001-02-2::2.5::HTS002	2.5	GW-405833	cannabinoid receptor agonist	noncancer	CNR2	NA	NA	PANC1, DETROIT562	PANCREAS, UPPER_AERODIGESTIVE_TRACT	carcinoma (ductal_carcinoma), carcinoma	0.4628629986395	0.4628629986395	0.182089080555341	0.22754908413	-7.92862914139362	175.680702954533	2.47105252266961e-13	2.17949883181586e-11	-0.350662917140918	-0.2108849190274
AP3D1	BRD-K11071038-001-01-7::2.5::HTS002	2.5	ICI-162846	histamine receptor antagonist	noncancer	HRH2	NA	NA	PANC1, DETROIT562	PANCREAS, UPPER_AERODIGESTIVE_TRACT	carcinoma (ductal_carcinoma), carcinoma	-0.06192789648465	-0.06192789648465	0.0975853259017862	0.0637321133413	4.59148091308581	18.5325373324012	0.000211314163668485	0.00555374045185808	0.086674868983566	0.232351575789306
AP3D1	BRD-K13060017-001-01-3::2.5::MTS006	2.5	UNC0631	histone lysine methyltransferase inhibitor	targeted cancer	EHMT2	NA	NA	PANC1, DETROIT562	PANCREAS, UPPER_AERODIGESTIVE_TRACT	carcinoma (ductal_carcinoma), carcinoma	-1.51113090173	-1.51113090173	-0.500415712011874	-0.370831351035	14.0492362234683	14.2574767091236	9.52478403999789e-10	5.68487173073992e-08	0.856678238035686	1.16475214140057
AP3D1	BRD-K18574842-236-17-7::2.5::HTS002	2.5	nafcillin	bacterial cell wall synthesis inhibitor	noncancer	CYP1A2, CYP3A4, SLC22A6	infectious disease	gram-positive bacterial infections	PANC1, DETROIT562	PANCREAS, UPPER_AERODIGESTIVE_TRACT	carcinoma (ductal_carcinoma), carcinoma	0.5181650645025	0.5181650645025	0.305896558057081	0.3131581681635	-5.78608173287251	8.95885617206799	0.000268687060470417	0.00686627268195589	-0.295316260566049	-0.12922075232479
AP3D1	BRD-K21396683-001-04-8::2.5::HTS002	2.5	marimastat	matrix metalloprotease inhibitor	targeted cancer	MMP1, MMP10, MMP11, MMP12, MMP13, MMP14, MMP15, MMP16, MMP17, MMP19, MMP2, MMP20, MMP21, MMP23A, MMP24, MMP25, MMP26, MMP27, MMP28, MMP3, MMP7, MMP8, MMP9	NA	NA	PANC1, DETROIT562	PANCREAS, UPPER_AERODIGESTIVE_TRACT	carcinoma (ductal_carcinoma), carcinoma	-0.920520813077	-0.920520813077	-1.80387223216109	-1.72083973318	-10.2284175169266	14.5278557614352	5.0074496736271e-08	2.44418510840087e-06	-1.0679510892172	-0.698751748950975
AP3D1	BRD-K23566484-001-15-1::2.5::HTS002	2.5	nilutamide	androgen receptor antagonist	targeted cancer	AR	oncology	prostate cancer	PANC1, DETROIT562	PANCREAS, UPPER_AERODIGESTIVE_TRACT	carcinoma (ductal_carcinoma), carcinoma	0.6561168751755	0.6561168751755	0.0850860172717714	0.0863678330512	-23.2001012872935	191.765999079183	1.44464812980607e-57	6.73108671767837e-54	-0.6195784036	-0.522483312207458
AP3D1	BRD-K24576554-001-04-8::2.5::HTS002	2.5	AT-9283	Aurora kinase inhibitor, JAK inhibitor	targeted cancer	AURKA, AURKB, JAK2, JAK3, RPS6KA6, STK17A	NA	NA	PANC1, DETROIT562	PANCREAS, UPPER_AERODIGESTIVE_TRACT	carcinoma (ductal_carcinoma), carcinoma	-0.2613891620155	-0.2613891620155	-0.979080428730322	-0.82417204092	-6.64887331830252	23.7915294527542	7.38890393272369e-07	3.08104356225046e-05	-0.940575513461872	-0.494807019967773
AP3D1	BRD-K24601397-001-01-1::2.5::HTS002	2.5	phlorizin	sodium/glucose cotransporter inhibitor	noncancer	SLC5A1, SLC5A11, SLC5A2, SLC5A3	NA	NA	PANC1, DETROIT562	PANCREAS, UPPER_AERODIGESTIVE_TRACT	carcinoma (ductal_carcinoma), carcinoma	0.826125560798	0.826125560798	0.379581228983229	0.383188744526	-13.8856217080064	5.51770223917531	1.67583671117355e-05	0.00055540498912806	-0.52693172986125	-0.366156933768292
AP3D1	BRD-K26026438-001-01-0::2.49998::MTS010::PROS004_PR500	2.49998	tucatinib	EGFR inhibitor	targeted cancer	ERBB2	NA	NA	PANC1, DETROIT562	PANCREAS, UPPER_AERODIGESTIVE_TRACT	carcinoma (ductal_carcinoma), carcinoma	-0.2291404495265	-0.2291404495265	-0.426519507232065	-0.326694667694	-5.03126255804219	190.848387263596	1.12093260017299e-06	4.5415569614835e-05	-0.274760163613473	-0.119997951797657
AP3D1	BRD-K27184429-300-01-3::2.5::HTS002	2.5	levocetirizine	histamine receptor antagonist	noncancer	HRH1	allergy	allergic rhinitis, urticaria	PANC1, DETROIT562	PANCREAS, UPPER_AERODIGESTIVE_TRACT	carcinoma (ductal_carcinoma), carcinoma	0.2233681222325	0.2233681222325	-0.359557616877013	-0.252619761318	-10.8298813762863	12.6780907707918	8.98827839584339e-08	4.25640459633831e-06	-0.699509902742616	-0.466341575476409
AP3D1	BRD-K28537285-001-01-8::2.5::MTS006	2.5	chidamide	HDAC inhibitor	targeted cancer	HDAC10, HDAC3	NA	NA	PANC1, DETROIT562	PANCREAS, UPPER_AERODIGESTIVE_TRACT	carcinoma (ductal_carcinoma), carcinoma	-0.0990483040847	-0.0990483040847	-0.473762537506321	-0.387317230447	-7.04829847673028	34.130253198975	3.80079282942816e-08	1.88438613541177e-06	-0.482740860462909	-0.266687606380333
AP3D1	BRD-K28570407-001-02-0::2.5::HTS002	2.5	A-803467	sodium channel blocker	noncancer	SCN10A	NA	NA	PANC1, DETROIT562	PANCREAS, UPPER_AERODIGESTIVE_TRACT	carcinoma (ductal_carcinoma), carcinoma	0.551218568511	0.551218568511	0.267992739641774	0.2845478404215	-7.77343722875041	3.80078381730917	0.00181543009836676	0.036944485145542	-0.386511645574758	-0.179940012163694
AP3D1	BRD-K32107296-001-16-9::2.5::HTS002	2.5	temozolomide	DNA alkylating agent	chemo	MGMT	oncology	glioblastoma, astrocytoma	PANC1, DETROIT562	PANCREAS, UPPER_AERODIGESTIVE_TRACT	carcinoma (ductal_carcinoma), carcinoma	0.01799954236571	0.01799954236571	0.227915961485348	0.232952381397	7.09566097257503	76.5909570766151	5.60334381046919e-10	3.41861393553672e-08	0.151002581162664	0.268830257076612
AP3D1	BRD-K32744045-001-31-2::2.5::MTS006	2.5	disulfiram	aldehyde dehydrogenase inhibitor, DNA methyltransferase inhibitor, TRPV agonist	noncancer	ALDH2, DBH	neurology/psychiatry	abstinence from alcohol	PANC1, DETROIT562	PANCREAS, UPPER_AERODIGESTIVE_TRACT	carcinoma (ductal_carcinoma), carcinoma	-4.532307382025	-4.532307382025	-3.10515117055876	-3.10613635441	10.0262758771427	4.40482934203462	0.000338247130348293	0.00844648365378298	1.04587304668893	1.80843937624355
AP3D1	BRD-K33610132-001-02-9::2.5::HTS002	2.5	rociletinib	EGFR inhibitor	targeted cancer	EGFR	NA	NA	PANC1, DETROIT562	PANCREAS, UPPER_AERODIGESTIVE_TRACT	carcinoma (ductal_carcinoma), carcinoma	-0.124692023727	-0.124692023727	0.20162655938223	0.245890456129	8.05634165826909	180.17544303262	1.04419498606645e-13	9.54783563006131e-12	0.246394261350641	0.406242904867819
AP3D1	BRD-K33622447-066-01-9::2.5::MTS010::PROS003_PR500	2.5	abemaciclib	CDK inhibitor	targeted cancer	CDK4, CDK6	oncology	breast cancer	PANC1, DETROIT562	PANCREAS, UPPER_AERODIGESTIVE_TRACT	carcinoma (ductal_carcinoma), carcinoma	-1.066886697365	-1.066886697365	-0.685859472552908	-0.601202853428	7.30790868133701	44.7058096631617	3.7037245339249e-09	2.07479240886458e-07	0.275994763507092	0.486059686117092
AP3D1	BRD-K37312348-001-15-0::2.5::HTS002	2.5	kenpaullone	CDK inhibitor, glycogen synthase kinase inhibitor	targeted cancer	CCNB1, CDK1, CDK5, GSK3B	NA	NA	PANC1, DETROIT562	PANCREAS, UPPER_AERODIGESTIVE_TRACT	carcinoma (ductal_carcinoma), carcinoma	-0.580144860786	-0.580144860786	-0.0898818991257611	-0.0710979031402	11.8304980735937	68.0822603715276	3.57220602324748e-18	4.99756752452095e-16	0.407571337052505	0.572954586267973
AP3D1	BRD-K37379014-001-01-2::2.5::HTS002	2.5	filanesib	kinesin inhibitor, kinesin-like spindle protein inhibitor	targeted cancer	KIF11	NA	NA	PANC1, DETROIT562	PANCREAS, UPPER_AERODIGESTIVE_TRACT	carcinoma (ductal_carcinoma), carcinoma	-1.74511922069	-1.74511922069	-2.59595365701641	-2.52528636523	-7.33323877790266	12.4374162635671	7.38176896650298e-06	0.00026030390931583	-1.10264728525734	-0.59902158739547
AP3D1	BRD-K37618799-001-03-0::2.5::MTS006	2.5	MRS-1220	adenosine receptor antagonist	noncancer	ADORA2B, ADORA3	NA	NA	PANC1, DETROIT562	PANCREAS, UPPER_AERODIGESTIVE_TRACT	carcinoma (ductal_carcinoma), carcinoma	0.169203301253	0.169203301253	-0.240597616359141	-0.026104548309	-7.72515886073836	123.270160417316	3.33742041672289e-12	2.63755892513201e-10	-0.514803046856735	-0.304798788367546
AP3D1	BRD-K38305202-001-17-4::2.5::HTS002	2.5	domperidone	dopamine receptor antagonist	noncancer	DRD2, DRD3	infectious disease	fescue toxicosis	PANC1, DETROIT562	PANCREAS, UPPER_AERODIGESTIVE_TRACT	carcinoma (ductal_carcinoma), carcinoma	-0.1501567487635	-0.1501567487635	-0.359795307947617	-0.225769257521	-3.58529343024508	190.780198968618	0.00042763171600311	0.0104258762437983	-0.324972808703999	-0.0943043096642344
AP3D1	BRD-K38868394-001-01-3::2.5::HTS002	2.5	MK-0773	androgen receptor modulator	noncancer	AR	NA	NA	PANC1, DETROIT562	PANCREAS, UPPER_AERODIGESTIVE_TRACT	carcinoma (ductal_carcinoma), carcinoma	0.148741188632	0.148741188632	-0.148331289672638	-0.07517274316945	-5.92952792816867	20.7119523093701	7.33514909935345e-06	0.00025883028832982	-0.401350529294745	-0.192794427314531
AP3D1	BRD-K47049295-300-01-5::2.5::HTS002	2.5	BAN-ORL-24	nociceptin/orphanin FQ receptor antagonist	noncancer	OPRL1	NA	NA	PANC1, DETROIT562	PANCREAS, UPPER_AERODIGESTIVE_TRACT	carcinoma (ductal_carcinoma), carcinoma	0.02545590814297	0.02545590814297	0.367463537025259	0.375415378686	10.8949618667152	6.54635678899967	1.95369796585355e-05	0.000638216935411409	0.266723277960176	0.417291979804401
AP3D1	BRD-K47557313-001-02-7::2.5::HTS002	2.5	LY2109761	TGF beta receptor inhibitor	targeted cancer	TGFBR1, TGFBR2	NA	NA	PANC1, DETROIT562	PANCREAS, UPPER_AERODIGESTIVE_TRACT	carcinoma (ductal_carcinoma), carcinoma	0.4316933554655	0.4316933554655	0.254844823399394	0.273399788387	-4.65722826333734	108.925747372219	9.10390224397615e-06	0.000315835264494847	-0.252110190524771	-0.10158687360744
AP3D1	BRD-K48195008-001-19-9::0.15625::HTS002	0.15625	ethinyl-estradiol	estrogen receptor agonist, estrogenic hormone	noncancer	ESR1, ESR2, NR1I2	endocrinology	contraceptive	PANC1, DETROIT562	PANCREAS, UPPER_AERODIGESTIVE_TRACT	carcinoma (ductal_carcinoma), carcinoma	0.5559257059435	0.5559257059435	0.343563804990659	0.381901791063	-6.58138299148757	165.990341935162	5.84220589603758e-10	3.55624580372576e-08	-0.276068654917059	-0.148655146988623
AP3D1	BRD-K48826825-001-01-8::2.5::HTS002	2.5	S26948	PPAR receptor agonist	noncancer	PPARG	NA	NA	PANC1, DETROIT562	PANCREAS, UPPER_AERODIGESTIVE_TRACT	carcinoma (ductal_carcinoma), carcinoma	0.022507381794295	0.022507381794295	0.374794143865378	0.3764822376655	9.01604276110418	22.9419833249723	5.31426360753488e-09	2.92802263429137e-07	0.271446120539767	0.433127403602398
AP3D1	BRD-K49962337-001-02-9::2.55951::HTS002	2.55951	baicalin	beta glucuronidase inhibitor	noncancer	PREP	NA	NA	PANC1, DETROIT562	PANCREAS, UPPER_AERODIGESTIVE_TRACT	carcinoma (ductal_carcinoma), carcinoma	0.6291177893175	0.6291177893175	0.400128931736824	0.450986520291	-6.03992755074532	6.73926895444852	0.000602596655660803	0.0141321740465176	-0.319345630499822	-0.138632084661529
AP3D1	BRD-K54955827-001-02-2::2.49998::MTS010::PROS001_PR500	2.49998	niraparib	PARP inhibitor	targeted cancer	PARP1	oncology	primary peritoneal cancer (PPC)	PANC1, DETROIT562	PANCREAS, UPPER_AERODIGESTIVE_TRACT	carcinoma (ductal_carcinoma), carcinoma	-1.00746988649	-1.00746988649	-0.187562863297762	-0.0644082695915	14.4250247941594	8.28819400488664	3.67588846858591e-07	1.59548298822104e-05	0.689624652717213	0.950189393667263
AP3D1	BRD-K56301217-001-07-4::2.5::HTS002	2.5	ABT-737	BCL inhibitor	targeted cancer	BCL2, BCL2L1, BCL2L2	NA	NA	PANC1, DETROIT562	PANCREAS, UPPER_AERODIGESTIVE_TRACT	carcinoma (ductal_carcinoma), carcinoma	0.462727214366	0.462727214366	-0.140765090260113	-0.0916218688464	-13.5475891859517	3.53773375584949	0.000356151978022351	0.00885541731990169	-0.733813956362089	-0.473170652890136
AP3D1	BRD-K58550667-001-08-7::2.5::HTS002	2.5	FK-866	niacinamide phosphoribosyltransferase inhibitor	targeted cancer	NAMPT	NA	NA	PANC1, DETROIT562	PANCREAS, UPPER_AERODIGESTIVE_TRACT	carcinoma (ductal_carcinoma), carcinoma	-6.15514973669	-6.15514973669	-4.63232939941126	-4.72849824175	11.0922316807893	3.15519250745236	0.00124328218104	0.0267568457254867	1.09782078194894	1.94781989260855
AP3D1	BRD-K60866521-001-07-1::2.5::MTS010::PROS003_PR500	2.5	idelalisib	PI3K inhibitor	targeted cancer	PIK3CA, PIK3CB, PIK3CD, PIK3CG	hematologic malignancy	chronic lymphocytic leukemia (CLL)	PANC1, DETROIT562	PANCREAS, UPPER_AERODIGESTIVE_TRACT	carcinoma (ductal_carcinoma), carcinoma	0.1956462377735	0.1956462377735	-0.0136357757095107	0.000732567672741	-8.15335007702346	6.53945265872694	0.000116634663775353	0.00325582063718516	-0.270855093058309	-0.147708933907713
AP3D1	BRD-K61536336-001-01-7::2.5::HTS002	2.5	SB-366791	TRPV antagonist	noncancer	TRPV1	NA	NA	PANC1, DETROIT562	PANCREAS, UPPER_AERODIGESTIVE_TRACT	carcinoma (ductal_carcinoma), carcinoma	0.5904714039315	0.5904714039315	-0.259316451767335	-0.132231172134	-14.2953031140923	19.1159427241483	1.16632845351285e-11	8.6707600108552e-10	-0.974157135786327	-0.725418575611343
AP3D1	BRD-K64925568-001-01-8::2.5::HTS002	2.5	AMG-232	MDM inhibitor	targeted cancer	MDM2	NA	NA	PANC1, DETROIT562	PANCREAS, UPPER_AERODIGESTIVE_TRACT	carcinoma (ductal_carcinoma), carcinoma	-0.2862443562175	-0.2862443562175	-1.08625114902569	-0.4202572111255	-6.85775541774624	135.029393599163	2.2855167522123e-10	1.45356830856056e-08	-1.03071845352282	-0.56929513209355
AP3D1	BRD-K66956375-001-11-3::2.5::HTS002	2.5	oleoylethanolamide	cannabinoid receptor agonist, glucose dependent insulinotropic receptor agonist, potassium channel blocker, PPAR receptor agonist	noncancer	CNR1, GPR119, GPR55, PPARA	NA	NA	PANC1, DETROIT562	PANCREAS, UPPER_AERODIGESTIVE_TRACT	carcinoma (ductal_carcinoma), carcinoma	0.1107583497435	0.1107583497435	0.333732616484728	0.335539254934	9.76657756717283	188.923531827669	1.69240689306447e-18	2.42792421006436e-16	0.177939136934574	0.268009396547882
AP3D1	BRD-K67537649-001-04-5::2.5::HTS002	2.5	PQ-401	IGF-1 inhibitor	targeted cancer	IGF1R	NA	NA	PANC1, DETROIT562	PANCREAS, UPPER_AERODIGESTIVE_TRACT	carcinoma (ductal_carcinoma), carcinoma	-0.07440578771595	-0.07440578771595	0.17960347741518	0.20362806034	7.82191535010794	127.425472361748	1.72065865652142e-12	1.39957134418816e-10	0.189751045596108	0.318267484666152
AP3D1	BRD-K67868012-001-07-6::2.5::HTS002	2.5	PI-103	mTOR inhibitor, PI3K inhibitor	targeted cancer	MTOR, PIK3CA, PIK3CB, PIK3CD, PIK3CG, PRKDC	NA	NA	PANC1, DETROIT562	PANCREAS, UPPER_AERODIGESTIVE_TRACT	carcinoma (ductal_carcinoma), carcinoma	-0.3228857571055	-0.3228857571055	-0.524865044551258	-0.5017718155375	-4.83788771819454	64.2420787127525	8.56753074725781e-06	0.000298776548928777	-0.285377405495178	-0.118581169396337
AP3D1	BRD-K68532323-003-02-8::2.5::HTS002	2.5	SB-743921	kinesin-like spindle protein inhibitor	targeted cancer	KIF11	NA	NA	PANC1, DETROIT562	PANCREAS, UPPER_AERODIGESTIVE_TRACT	carcinoma (ductal_carcinoma), carcinoma	-2.68848799287	-2.68848799287	-3.68163629978576	-3.50719189578	-8.73157548223944	132.997976317221	9.25184733325192e-15	9.37116818094778e-13	-1.21812593656135	-0.768170677270163
AP3D1	BRD-K69694239-001-02-2::2.5::MTS010::PROS002_PR500	2.5	bardoxolone-methyl	nuclear factor erythroid derived, like (NRF2) activator	targeted cancer	PPARG, STAT3	NA	NA	PANC1, DETROIT562	PANCREAS, UPPER_AERODIGESTIVE_TRACT	carcinoma (ductal_carcinoma), carcinoma	-2.945737958795	-2.945737958795	-2.52181411895487	-2.6020166043	6.56085518265411	5.97005495414652	0.000612874037742801	0.0143324254921306	0.265626367486223	0.582221312194044
AP3D1	BRD-K71512533-066-02-8::2.5::HTS002	2.5	SNS-314	Aurora kinase inhibitor	targeted cancer	AURKA, AURKB, AURKC	NA	NA	PANC1, DETROIT562	PANCREAS, UPPER_AERODIGESTIVE_TRACT	carcinoma (ductal_carcinoma), carcinoma	-0.694636136821	-0.694636136821	-1.19533507973363	-1.12346956245	-6.80646549957295	101.638424375851	7.10994910227063e-10	4.29985406642371e-08	-0.646615555191993	-0.354782330633262
AP3D1	BRD-K76908866-001-07-6::2.5::HTS002	2.5	CP-724714	EGFR inhibitor, protein tyrosine kinase inhibitor	targeted cancer	ERBB2	NA	NA	PANC1, DETROIT562	PANCREAS, UPPER_AERODIGESTIVE_TRACT	carcinoma (ductal_carcinoma), carcinoma	-1.424602945425	-1.424602945425	-0.687944823084246	-0.619490026625	8.30120019970735	4.4932616440706	0.000684871346915671	0.0158449687945908	0.500582271509689	0.97273397317182
AP3D1	BRD-K77008974-001-03-2::2.5::HTS002	2.5	WYE-354	mTOR inhibitor	targeted cancer	MTOR	NA	NA	PANC1, DETROIT562	PANCREAS, UPPER_AERODIGESTIVE_TRACT	carcinoma (ductal_carcinoma), carcinoma	-0.74363606404	-0.74363606404	-0.958728262195888	-0.892479910689	-3.69177320007621	27.7862309645716	0.00096230399527719	0.021386318229341	-0.334479043214022	-0.0957053530977533
AP3D1	BRD-K81528515-001-13-8::2.5::HTS002	2.5	nilotinib	Abl kinase inhibitor, Bcr-Abl kinase inhibitor	targeted cancer	ABL1, KIT	hematologic malignancy	chronic myeloid leukemia (CML)	PANC1, DETROIT562	PANCREAS, UPPER_AERODIGESTIVE_TRACT	carcinoma (ductal_carcinoma), carcinoma	0.7225578014565	0.7225578014565	0.184649217249726	0.2214201178065	-10.1251278085665	73.5278654197417	1.38253126570679e-15	1.5172378066957e-13	-0.643775950687407	-0.432041217726142
AP3D1	BRD-K86972824-001-01-4::2.5::MTS010::PROS005_PR500	2.5	oltipraz	nuclear factor erythroid derived, like (NRF2) activator	targeted cancer	ANG	NA	NA	PANC1, DETROIT562	PANCREAS, UPPER_AERODIGESTIVE_TRACT	carcinoma (ductal_carcinoma), carcinoma	-0.08657866028985	-0.08657866028985	-0.16350350123342	-0.121855279851	-3.48516813868935	135.066303796606	0.000663696603679722	0.0153899631472543	-0.120576390143849	-0.0332732917432908
AP3D1	BRD-K89299012-001-06-0::2.5::HTS002	2.5	DCEBIO	potassium channel activator	noncancer	KCNN2, KCNN3, KCNN4	NA	NA	PANC1, DETROIT562	PANCREAS, UPPER_AERODIGESTIVE_TRACT	carcinoma (ductal_carcinoma), carcinoma	-1.290795020855	-1.290795020855	-2.05089993456723	-1.8672769967	-8.34257797723532	135.86729431485	7.26330755364031e-14	6.76254320010501e-12	-0.94028505066972	-0.579924776754739
AP3D1	BRD-K91701654-001-03-1::2.66738::HTS002	2.66738	U-0126	MEK inhibitor	targeted cancer	AKT1, CHEK1, GSK3B, LCK, MAP2K1, MAP2K2, MAP2K7, MAPK1, MAPK11, MAPK12, MAPK14, MAPK8, PRKCA, RAF1, ROCK1, RPS6KB1, SGK1	NA	NA	PANC1, DETROIT562	PANCREAS, UPPER_AERODIGESTIVE_TRACT	carcinoma (ductal_carcinoma), carcinoma	0.2395970422845	0.2395970422845	-0.0804074591572888	-0.00292791542841	-6.32799153238598	11.8623150198758	3.99041427443291e-05	0.00122704404206753	-0.430328373204964	-0.209680629678614
AP3D1	BRD-K92241597-001-06-0::2.5::HTS002	2.5	tosedostat	peptidase inhibitor	targeted cancer	ANPEP, LAP3, NPEPPS	NA	NA	PANC1, DETROIT562	PANCREAS, UPPER_AERODIGESTIVE_TRACT	carcinoma (ductal_carcinoma), carcinoma	-2.254522774	-2.254522774	-1.82249466320579	-1.68862958657	5.18006073041948	99.2187335215159	1.16596804940398e-06	4.71421931825513e-05	0.266544698996601	0.597511522591816
AP3D1	BRD-K99616396-001-05-1::2.49999::MTS010::PROS005_PR500	2.49999	motesanib	KIT inhibitor, PDGFR tyrosine kinase receptor inhibitor, VEGFR inhibitor	targeted cancer	FLT1, FLT4, KDR, KIT	NA	NA	PANC1, DETROIT562	PANCREAS, UPPER_AERODIGESTIVE_TRACT	carcinoma (ductal_carcinoma), carcinoma	0.25278833856	0.25278833856	0.0669922747617448	0.0390021562258	-8.09594769831278	36.3727694208538	1.17616019090128e-09	6.94832518069683e-08	-0.23232277711395	-0.13926935048256
ARFGEF2	BRD-A07986123-001-02-8::2.5::HTS002	2.5	galeterone	androgen receptor modulator	targeted cancer	AR, CYP17A1	NA	NA	KYSE520, MCF7, BT474	OESOPHAGUS, BREAST	carcinoma (squamous_cell_carcinoma), carcinoma, carcinoma (ductal_carcinoma)	-1.73368073713667	-1.78131124582	-2.10178663734212	-2.08990729669	-4.18975335145589	16.4102492627066	0.000659260485434144	0.0153053120215137	-0.553980122456113	-0.182231677954791
ARFGEF2	BRD-A49358627-001-14-6::2.5::HTS002	2.5	ciprofibrate	PPAR receptor agonist	noncancer	PPARA	endocrinology	hyperlipidemia	KYSE520, MCF7, BT474	OESOPHAGUS, BREAST	carcinoma (squamous_cell_carcinoma), carcinoma, carcinoma (ductal_carcinoma)	-0.0841186831128	-0.06690152321	-0.45046913864413	-0.338375716384	-4.66051965649552	78.1701748035232	1.27560798099124e-05	0.000430754345293636	-0.522840026661986	-0.209860884400675
ARFGEF2	BRD-A60197193-001-14-6::2.5::HTS002	2.5	amisulpride	dopamine receptor antagonist	noncancer	DRD2, DRD3, HTR2A, HTR7	neurology/psychiatry	psychosis, bipolar disorder, schizophrenia	MCF7, BT474	BREAST	carcinoma, carcinoma (ductal_carcinoma)	0.5255211731385	0.5255211731385	0.070449288097728	0.128125201883	-14.6105704142927	39.5310061827728	1.58892441605162e-17	2.09313202930502e-15	-0.518045101378343	-0.392098668703201
ARFGEF2	BRD-K00673382-001-18-9::0.15625::HTS002	0.15625	famotidine	histamine receptor antagonist	noncancer	HRH2	gastroenterology	heartburn	KYSE520, MCF7	OESOPHAGUS, BREAST	carcinoma (squamous_cell_carcinoma), carcinoma	0.731917852682	0.731917852682	0.499686450464742	0.4883209569055	-5.35764296954867	7.75323894177432	0.000754160874515591	0.017261698640971	-0.332743491394918	-0.131719313039599
ARFGEF2	BRD-K06858286-001-01-3::2.5::HTS002	2.5	cabazitaxel	microtubule inhibitor	chemo	TUBA4A, TUBB, TUBB1	oncology	prostate cancer	KYSE520, MCF7, BT474	OESOPHAGUS, BREAST	carcinoma (squamous_cell_carcinoma), carcinoma, carcinoma (ductal_carcinoma)	-2.00536647018667	-1.97571405907	-3.08979781383359	-3.13127399588	-6.96865109264484	4.98946323169911	0.000943940350302522	0.0210371000665477	-1.48470839227975	-0.6841542950141
ARFGEF2	BRD-K08248804-001-01-8::2.5::HTS002	2.5	LCL-161	XIAP inhibitor	targeted cancer	BIRC2, XIAP	NA	NA	KYSE520, MCF7, BT474	OESOPHAGUS, BREAST	carcinoma (squamous_cell_carcinoma), carcinoma, carcinoma (ductal_carcinoma)	-0.472796441788667	-0.578617415305	-1.26958403357091	-0.953793919557	-5.33134329987002	5.70692568648134	0.00207660187079774	0.0414255400564229	-1.16708795534059	-0.426487228223895
ARFGEF2	BRD-K11073688-001-01-6::2.5::HTS002	2.5	CPI-1189	tumor necrosis factor release inhibitor	noncancer	TNF	NA	NA	KYSE520, MCF7, BT474	OESOPHAGUS, BREAST	carcinoma (squamous_cell_carcinoma), carcinoma, carcinoma (ductal_carcinoma)	0.0976777746819667	0.065808136473	-0.265923339213006	-0.245576538446	-5.93978219775536	10.1870714483362	0.000132886997699485	0.00366133658952731	-0.499656891667142	-0.227545336122804
ARFGEF2	BRD-K34533029-001-08-5::2.5::HTS002	2.5	tyrphostin-AG-494	EGFR inhibitor	targeted cancer	EGFR	NA	NA	KYSE520, MCF7, BT474	OESOPHAGUS, BREAST	carcinoma (squamous_cell_carcinoma), carcinoma, carcinoma (ductal_carcinoma)	0.471358368881333	0.452607985962	0.166292346904865	0.158690789127	-8.34638272756284	6.45641539579908	0.000108581691576967	0.00305329380398841	-0.392991888744472	-0.217140155208465
ARFGEF2	BRD-K45662124-050-01-5::2.5::HTS002	2.5	3'-fluorobenzylspiperone	dopamine receptor ligand	noncancer	DRD2	NA	NA	KYSE520, MCF7, BT474	OESOPHAGUS, BREAST	carcinoma (squamous_cell_carcinoma), carcinoma, carcinoma (ductal_carcinoma)	0.725642627584667	0.726079680707	0.505400360883538	0.521961606456	-6.57595326969063	56.3564742496811	1.68894513843601e-08	8.79470171467086e-07	-0.287325575025838	-0.153158958376419
ARFGEF2	BRD-K49350383-001-13-7::2.5::HTS002	2.5	thioguanine	purine antagonist	targeted cancer	IMPDH1, IMPDH2	hematologic malignancy	acute myeloid leukemia (AML)	MCF7, BT474	BREAST	carcinoma, carcinoma (ductal_carcinoma)	-0.595547963555	-0.595547963555	-1.59731338818541	-1.48697544025	-10.3280361474235	12.6137457981484	1.62151855738851e-07	7.42762237415091e-06	-1.21196401179281	-0.791566837468005
ARFGEF2	BRD-K61443650-236-13-1::2.5::HTS002	2.5	thiomersal	other antibiotic	noncancer	OXCT1	NA	NA	KYSE520, MCF7, BT474	OESOPHAGUS, BREAST	carcinoma (squamous_cell_carcinoma), carcinoma, carcinoma (ductal_carcinoma)	0.163116038021067	0.194585488636	-0.174901328195052	-0.0429652749088	-5.39513525314043	18.3732841184211	3.71222765073061e-05	0.0011476100391655	-0.469453434258722	-0.206581298173516
ARFGEF2	BRD-K66788707-001-14-3::2.5::HTS002	2.5	fludarabine	ribonucleotide reductase inhibitor	chemo	ADA, RRM1, RRM2	hematologic malignancy	chronic lymphocytic leukemia (CLL)	MCF7, BT474	BREAST	carcinoma, carcinoma (ductal_carcinoma)	0.3439496201855	0.3439496201855	-0.341736766021049	-0.3277516003215	-10.1855339917334	3.15486743139023	0.00161828759747927	0.033537609986476	-0.894099099049735	-0.477273673363364
ARFGEF2	BRD-K68532323-003-02-8::2.5::HTS002	2.5	SB-743921	kinesin-like spindle protein inhibitor	targeted cancer	KIF11	NA	NA	KYSE520, MCF7, BT474	OESOPHAGUS, BREAST	carcinoma (squamous_cell_carcinoma), carcinoma, carcinoma (ductal_carcinoma)	-2.50296591914333	-2.39021985371	-3.6897926920389	-3.54895693019	-7.0181705405353	6.1348983797679	0.000378548968820525	0.00936125786758212	-1.59842285908669	-0.775230686704431
ARFGEF2	BRD-K72815923-034-01-2::2.5::HTS002	2.5	xanomeline	acetylcholine receptor agonist	noncancer	CHRM1, CHRM2, CHRM3, CHRM4, CHRM5, HTR1A, HTR1B, HTR1D, HTR1E, HTR1F, HTR2A, HTR2B, HTR2C, HTR6, HTR7	NA	NA	KYSE520, MCF7, BT474	OESOPHAGUS, BREAST	carcinoma (squamous_cell_carcinoma), carcinoma, carcinoma (ductal_carcinoma)	-1.79642189505	-1.79002707394	-2.53370749327868	-2.26335819526	-6.80092053460442	177.677552629047	1.52634993177374e-10	9.8923814492632e-09	-0.951221840276916	-0.523349356180451
ARFGEF2	BRD-K78789465-001-01-6::2.5::HTS002	2.5	pentagastrin	CCK receptor agonist	noncancer	CCKBR	gastroenterology	anacidity diagnostic, gastric hypersecretion diagnostic, anacidity diagnostic, gastric hypersecretion diagnostic	KYSE520, MCF7, BT474	OESOPHAGUS, BREAST	carcinoma (squamous_cell_carcinoma), carcinoma, carcinoma (ductal_carcinoma)	-0.235058118255	-0.22921148489	0.152975051667587	0.188126620199	7.48431887837212	112.017656278136	1.7538600815635e-11	1.27252226615241e-09	0.285306832992436	0.490759506852739
ARFGEF2	BRD-K80060353-303-03-9::2.4619::HTS002	2.4619	IEM1754	glutamate receptor antagonist	noncancer	GRIA1	NA	NA	KYSE520, MCF7, BT474	OESOPHAGUS, BREAST	carcinoma (squamous_cell_carcinoma), carcinoma, carcinoma (ductal_carcinoma)	0.300700664932667	0.335435075823	-0.128323375561845	-0.1270249092555	-8.25743470188234	4.11078208505501	0.00104221688413774	0.0229151931227285	-0.571756984069601	-0.286291096919422
ARFGEF2	BRD-K83508485-001-02-7::2.5::HTS002	2.5	FK-888	tachykinin antagonist	noncancer	TACR1, TACR2	NA	NA	KYSE520, MCF7, BT474	OESOPHAGUS, BREAST	carcinoma (squamous_cell_carcinoma), carcinoma, carcinoma (ductal_carcinoma)	0.0672392310608667	0.0620920284115	0.311205804510993	0.3323056757265	6.25533689410452	6.33940087306154	0.000625352950091262	0.0145971762622642	0.149758647009783	0.33817449989047
ARFGEF2	BRD-K87124298-001-03-4::2.5::HTS002	2.5	OSI-027	mTOR inhibitor	targeted cancer	MTOR	NA	NA	KYSE520, MCF7, BT474	OESOPHAGUS, BREAST	carcinoma (squamous_cell_carcinoma), carcinoma, carcinoma (ductal_carcinoma)	-1.66960090872333	-1.6554657127	-1.95857701116646	-1.89912472252	-4.4841760366276	118.364658321197	1.70410031118148e-05	0.000563987207528127	-0.416587750378319	-0.161364454507932
ARFGEF2	BRD-K97746869-001-27-0::2.5::HTS002	2.5	chlorpropamide	ATP channel blocker	noncancer	ABCC8, KCNJ10, KCNJ11	endocrinology	diabetes mellitus	MCF7, BT474	BREAST	carcinoma, carcinoma (ductal_carcinoma)	0.309252990853	0.309252990853	-0.0117904773285339	0.0437990200838	-7.04937099632954	35.5785186522915	3.01626148107094e-08	1.5161170426277e-06	-0.413445224847016	-0.228641711516052
ARHGAP42	BRD-A11990600-001-03-4::2.5::HTS002	2.5	lorazepam	benzodiazepine receptor agonist	noncancer	GABRA1, GABRA2, GABRA3, GABRA4, GABRA5, GABRA6, GABRB1, GABRB2, GABRB3, GABRD, GABRE, GABRG1, GABRG2, GABRG3, GABRP, GABRQ, TSPO	neurology/psychiatry	status epilepticus	RVH421, ES2	SKIN, OVARY	malignant_melanoma, carcinoma (clear_cell_carcinoma)	0.0752077261185	0.0752077261185	-0.497227591035457	-0.379151386241	-7.793622792524	6.04728677906408	0.000226239954262224	0.00589684824967388	-0.751818910416748	-0.393051723891166
ARHGAP42	BRD-A12994259-001-02-1::2.5::HTS002	2.5	pomalidomide	angiogenesis inhibitor, tumor necrosis factor production inhibitor	targeted cancer	CRBN, PTGS2, TNF	hematologic malignancy	multiple myeloma	RVH421, ES2	SKIN, OVARY	malignant_melanoma, carcinoma (clear_cell_carcinoma)	0.00745418520452	0.00745418520452	0.254948984937039	0.256070233499	8.8162828115695	55.0378898924137	4.13839470656278e-12	3.24187865154566e-10	0.191237191161505	0.303752408303532
ARHGAP42	BRD-A43671941-003-11-9::2.5::HTS002	2.5	oxprenolol	adrenergic receptor antagonist	noncancer	ADRB1, ADRB2	cardiology	angina pectoris, hypertension, cardiac arrythmia	RVH421, ES2	SKIN, OVARY	malignant_melanoma, carcinoma (clear_cell_carcinoma)	-0.6343308082615	-0.6343308082615	-0.404572780433804	-0.38193178245	6.02524684933142	35.3179974385783	6.91128135298287e-07	2.89540269957675e-05	0.152369743981514	0.307146311673878
ARHGAP42	BRD-A84174393-236-07-1::2.5::HTS002	2.5	meloxicam	cyclooxygenase inhibitor	noncancer	PTGS1, PTGS2	rheumatology	osteoarthritis, rheumatoid arthritis	RVH421, ES2	SKIN, OVARY	malignant_melanoma, carcinoma (clear_cell_carcinoma)	0.489651527988	0.489651527988	0.20706371683214	0.236646785158	-6.63075385142719	117.917015288993	1.05863172990044e-09	6.2782368577153e-08	-0.366983174439944	-0.198192447871775
ARHGAP42	BRD-A99888680-001-03-8::2.37972::HTS002	2.37972	paliperidone	dopamine receptor antagonist, serotonin receptor antagonist	noncancer	ADRA1A, ADRA1B, ADRA2A, ADRA2B, ADRA2C, CYP2D6, CYP3A4, CYP3A5, DRD1, DRD2, DRD3, DRD4, HRH1, HTR1A, HTR1D, HTR2A, HTR2C	neurology/psychiatry	schizophrenia	RVH421, ES2	SKIN, OVARY	malignant_melanoma, carcinoma (clear_cell_carcinoma)	0.4690349861715	0.4690349861715	0.259971620465672	0.303778240807	-5.39249484750433	109.507095896358	4.04233724249968e-07	1.74851684933948e-05	-0.285898906809554	-0.132227824602101
ARHGAP42	BRD-K00615600-001-12-9::2.5::HTS002	2.5	AG-14361	PARP inhibitor	targeted cancer	PARP1	NA	NA	RVH421, ES2	SKIN, OVARY	malignant_melanoma, carcinoma (clear_cell_carcinoma)	-0.1733880518125	-0.1733880518125	0.069625726572828	0.07956967035945	8.67750037747729	147.894240452473	6.76245419235099e-15	6.93820030920247e-13	0.187672055130705	0.298355501639951
ARHGAP42	BRD-K02898090-001-02-7::2.5::HTS002	2.5	kifunensine	mannosidase inhibitor	noncancer	MAN1B1, MAN2A1	NA	NA	RVH421, ES2	SKIN, OVARY	malignant_melanoma, carcinoma (clear_cell_carcinoma)	-1.67434906738	-1.67434906738	-0.345148585876216	-0.221401224326	14.7745326073832	3.24567352978033	0.000435310054740722	0.0105913916134095	1.0547676757213	1.60363328728627
ARHGAP42	BRD-K03601870-001-01-2::2.5::HTS002	2.5	ixabepilone	microtubule stabilizing agent	chemo	TUBA1A, TUBA1B, TUBA1C, TUBA3C, TUBA3D, TUBA3E, TUBA4A, TUBB, TUBB1, TUBB2A, TUBB2B, TUBB3, TUBB4A, TUBB4B, TUBB6, TUBB8	oncology	breast cancer	RVH421, ES2	SKIN, OVARY	malignant_melanoma, carcinoma (clear_cell_carcinoma)	-2.970670336515	-2.970670336515	-3.63222988869113	-3.58404887743	-7.07290095402709	182.315799661734	3.14053108023787e-11	2.20763163626206e-09	-0.846108649356641	-0.477010454995613
ARHGAP42	BRD-K05638300-001-01-2::2.5::HTS002	2.5	sevoflurane	membrane integrity inhibitor	noncancer	ATP2C1, ATP5D, GABRA1, GABRA2, GABRA3, GABRA4, GABRA5, GABRA6, GABRB1, GABRB2, GABRB3, GABRD, GABRE, GABRG1, GABRG2, GABRG3, GABRP, GABRQ, GLRA1, GLRB, GRIA1, KCNA1, KCNK10, KCNK18, KCNK2, KCNK3, KCNK9, MT-ND1	neurology/psychiatry	anesthetic	RVH421, ES2	SKIN, OVARY	malignant_melanoma, carcinoma (clear_cell_carcinoma)	0.053378329646	0.053378329646	-0.582060502884384	-0.439418069219	-10.734958716651	68.8888825824582	2.35870613639896e-16	2.79767087719011e-14	-0.753529856294139	-0.517347808766629
ARHGAP42	BRD-K06234293-001-04-2::2.5::HTS002	2.5	LY364947	TGF beta receptor inhibitor, p38 MAPK inhibitor	targeted cancer	TGFBR1	NA	NA	RVH421, ES2	SKIN, OVARY	malignant_melanoma, carcinoma (clear_cell_carcinoma)	1.114396175855	1.114396175855	0.782400621773071	0.806042544038	-7.42553429989703	4.24166624952222	0.00138980447301422	0.0294139827092589	-0.453390264529803	-0.210600843634055
ARHGAP42	BRD-K07612980-001-05-3::2.58642::HTS002	2.58642	sparfloxacin	bacterial DNA gyrase inhibitor	noncancer	TOP2A	NA	NA	RVH421, ES2	SKIN, OVARY	malignant_melanoma, carcinoma (clear_cell_carcinoma)	0.314983120249	0.314983120249	0.199921772250869	0.204355413473	-4.01474431818416	82.460029809368	0.000130506656308977	0.00360548609693822	-0.17206984961835	-0.0580528463779126
ARHGAP42	BRD-K13049116-001-05-7::2.5::HTS002	2.5	BMS-754807	IGF-1 inhibitor	targeted cancer	AKT1, IGF1R	NA	NA	RVH421, ES2	SKIN, OVARY	malignant_melanoma, carcinoma (clear_cell_carcinoma)	-0.9775231118865	-0.9775231118865	-1.54407093082335	-1.37567614357	-6.41408232799512	43.2661734751878	8.89809833546502e-08	4.2164946233515e-06	-0.744648016793683	-0.388447621080017
ARHGAP42	BRD-K13756951-001-01-4::2.5::HTS002	2.5	bitopertin	glycine transporter inhibitor, GlyT-1 inhibitor	noncancer	SLC6A5, SLC6A9	NA	NA	RVH421, ES2	SKIN, OVARY	malignant_melanoma, carcinoma (clear_cell_carcinoma)	-0.03490233929625	-0.03490233929625	-0.330656463623417	-0.31281935927	-7.70568918481294	16.0549039854288	8.79001314787668e-07	3.61881430651414e-05	-0.377096170363782	-0.214412078290552
ARHGAP42	BRD-K15108141-001-06-6::2.5::HTS002	2.5	gemcitabine	ribonucleotide reductase inhibitor	chemo	CMPK1, RRM1, RRM2, TYMS	oncology	ovarian cancer, breast cancer, non-small cell lung cancer (NSCLC), pancreatic cancer	RVH421, ES2	SKIN, OVARY	malignant_melanoma, carcinoma (clear_cell_carcinoma)	-2.356182709435	-2.356182709435	-3.69242601929719	-3.60112771075	-11.6827189243851	8.80420828759779	1.17094792734989e-06	4.73256832587165e-05	-1.59586356907334	-1.07662305065104
ARHGAP42	BRD-K18574842-236-17-7::2.5::HTS002	2.5	nafcillin	bacterial cell wall synthesis inhibitor	noncancer	CYP1A2, CYP3A4, SLC22A6	infectious disease	gram-positive bacterial infections	RVH421, ES2	SKIN, OVARY	malignant_melanoma, carcinoma (clear_cell_carcinoma)	0.4699621159735	0.4699621159735	0.306470402682426	0.3131581681635	-4.9702087809065	31.6889066499361	2.21825551733045e-05	0.000716774441088372	-0.230521088304305	-0.0964623382778427
ARHGAP42	BRD-K18779551-003-07-8::2.5::HTS002	2.5	bifemelane	acetylcholine release enhancer	noncancer	MAOA, MAOB	ophthalmology, neurology/psychiatry	glaucoma, senile dementia	RVH421, ES2	SKIN, OVARY	malignant_melanoma, carcinoma (clear_cell_carcinoma)	-0.470819958349	-0.470819958349	0.0243720591492044	0.0610865008582	12.1671321404535	6.91490430441429	6.38349667146071e-06	0.000228142147423295	0.398713200374977	0.591670834621432
ARHGAP42	BRD-K19034817-001-01-4::2.5::HTS002	2.5	pacritinib	FLT3 inhibitor, JAK inhibitor	targeted cancer	FLT3, JAK1, JAK2, JAK3	NA	NA	RVH421, ES2	SKIN, OVARY	malignant_melanoma, carcinoma (clear_cell_carcinoma)	-1.151159801765	-1.151159801765	-0.938613350227203	-0.89400890482	4.07884283833309	75.3404299440652	0.00011130328573904	0.0031220418700645	0.108746696635232	0.316346206440363
ARHGAP42	BRD-K24844714-001-24-5::2.5::HTS002	2.5	5-fluorouracil	thymidylate synthase inhibitor	chemo	DPYD, TYMS	oncology	colorectal cancer, breast cancer, pancreatic cancer, gastric adenocarcinoma	RVH421, ES2	SKIN, OVARY	malignant_melanoma, carcinoma (clear_cell_carcinoma)	-1.309639036455	-1.309639036455	-1.04655086107455	-0.9725872071865	4.51736292145887	19.007432615018	0.000235505762269164	0.00611234130799076	0.141195089599197	0.384981261161705
ARHGAP42	BRD-K26026438-001-01-0::2.5::MTS006	2.5	tucatinib	EGFR inhibitor	targeted cancer	ERBB2	NA	NA	RVH421, ES2	SKIN, OVARY	malignant_melanoma, carcinoma (clear_cell_carcinoma)	-0.0811670194305	-0.0811670194305	-0.24212266947825	-0.125640191534	-4.1510631797853	182.249537986398	5.07490124641905e-05	0.00152751706096692	-0.237460416691135	-0.0844508834043645
ARHGAP42	BRD-K28352084-001-02-3::2.5::HTS002	2.5	CH5132799	PI3K inhibitor	targeted cancer	MTOR, PIK3CA, PIK3CB, PIK3CD, PIK3CG	NA	NA	RVH421, ES2	SKIN, OVARY	malignant_melanoma, carcinoma (clear_cell_carcinoma)	-1.584761899045	-1.584761899045	-1.96584743593138	-1.89093805071	-5.05757449724343	91.9237454525901	2.1595142161624e-06	8.37579664198102e-05	-0.53073773407494	-0.231433339697819
ARHGAP42	BRD-K29905972-001-06-3::2.5::MTS010::PROS001_PR500	2.5	axitinib	PDGFR tyrosine kinase receptor inhibitor, VEGFR inhibitor	targeted cancer	CSF1, FLT1, FLT4, KDR, PLK4	oncology	renal cell carcinoma (RCC)	RVH421, ES2	SKIN, OVARY	malignant_melanoma, carcinoma (clear_cell_carcinoma)	-0.5306252827505	-0.5306252827505	-0.178554681520235	-0.04268072142135	7.10585396464755	15.1456148430648	3.39899807806797e-06	0.000127539191014396	0.246552977511288	0.457588224949243
ARHGAP42	BRD-K35629949-001-02-0::2.5::HTS002	2.5	SR-27897	CCK receptor antagonist	targeted cancer	CCKAR	NA	NA	RVH421, ES2	SKIN, OVARY	malignant_melanoma, carcinoma (clear_cell_carcinoma)	0.148001128659	0.148001128659	0.765102484836788	0.7663988354595	20.7384324444008	195.999230822384	2.55317163059827e-51	7.20024634755916e-48	0.558417506499453	0.675785205856124
ARHGAP42	BRD-K36021395-300-02-4::2.5::HTS002	2.5	ABT-702	adenosine kinase inhibitor	noncancer	ADK	NA	NA	RVH421, ES2	SKIN, OVARY	malignant_melanoma, carcinoma (clear_cell_carcinoma)	0.2752881073165	0.2752881073165	-0.279440397247594	-0.153671266635	-10.6139192956488	189.277217175785	6.01673587021896e-21	1.08457609951906e-18	-0.657823728945789	-0.451633280182399
ARHGAP42	BRD-K36529613-001-02-6::2.5::HTS002	2.5	PU-H71	HSP inhibitor	targeted cancer	HSP90AA1	NA	NA	RVH421, ES2	SKIN, OVARY	malignant_melanoma, carcinoma (clear_cell_carcinoma)	-3.799630413465	-3.799630413465	-3.4765325163542	-3.273820150365	3.21835337992791	185.484607564166	0.00152188875436125	0.031832233320337	0.125040353068093	0.521155441153503
ARHGAP42	BRD-K40109029-001-02-9::2.5::HTS002	2.5	SB-505124	ALK tyrosine kinase receptor inhibitor	noncancer	TGFBR1	NA	NA	RVH421, ES2	SKIN, OVARY	malignant_melanoma, carcinoma (clear_cell_carcinoma)	0.541065937799	0.541065937799	0.2530785801731	0.2832758926905	-7.1731060982714	6.98360532517784	0.000183695295709866	0.00490254962802911	-0.382967983004022	-0.193006732247779
ARHGAP42	BRD-K42828737-044-09-0::2.5::HTS002	2.5	sunitinib	FLT3 inhibitor, KIT inhibitor, PDGFR tyrosine kinase receptor inhibitor, RET tyrosine kinase inhibitor, VEGFR inhibitor	targeted cancer	CSF1R, FGFR1, FLT1, FLT3, FLT4, KDR, KIT, PDGFRA, PDGFRB, RET	oncology	gastrointestinal stromal tumors (GIST), renal cell carcinoma (RCC), neuroendocrine tumors of pancreatic origin (PNET)	RVH421, ES2	SKIN, OVARY	malignant_melanoma, carcinoma (clear_cell_carcinoma)	-0.8954348921005	-0.8954348921005	-0.0998401764259172	-0.110521384274	16.2086649479359	157.750768748504	2.09111594299222e-35	1.37060180105682e-32	0.69864706572834	0.892542365620825
ARHGAP42	BRD-K43236057-001-07-1::2.59978::HTS002	2.59978	polydatin	ICAM1 expression inhibitor	noncancer	ICAM1	NA	NA	RVH421, ES2	SKIN, OVARY	malignant_melanoma, carcinoma (clear_cell_carcinoma)	-0.844714399504	-0.844714399504	-1.31845657184898	-1.21412289307	-6.19513295900248	99.9191845400627	1.30657170218089e-08	6.90594836884657e-07	-0.625458090691855	-0.322026253998105
ARHGAP42	BRD-K44084986-300-08-4::2.5::HTS002	2.5	Y-27632	rho associated kinase inhibitor	targeted cancer	PKIA, PKN2, PRKACA, PRKCE, ROCK1, ROCK2	NA	NA	RVH421, ES2	SKIN, OVARY	malignant_melanoma, carcinoma (clear_cell_carcinoma)	-1.18396648576	-1.18396648576	-0.933808354771045	-0.842583812381	4.15162640102544	147.108653622889	5.5685287597261e-05	0.00166442927903466	0.131080026945987	0.369236235031924
ARHGAP42	BRD-K44827188-001-06-0::2.5::HTS002	2.5	vismodegib	hedgehog pathway inhibitor, smoothened receptor antagonist	targeted cancer	SMO	oncology	basal cell carcinoma (BCC)	RVH421, ES2	SKIN, OVARY	malignant_melanoma, carcinoma (clear_cell_carcinoma)	0.363239595317	0.363239595317	-0.11716669817045	-0.06245449085225	-9.26707504665763	78.9456453491851	2.94764851032346e-14	2.86126158319346e-12	-0.583592578258058	-0.377220008716842
ARHGAP42	BRD-K47557313-001-02-7::2.5::HTS002	2.5	LY2109761	TGF beta receptor inhibitor	targeted cancer	TGFBR1, TGFBR2	NA	NA	RVH421, ES2	SKIN, OVARY	malignant_melanoma, carcinoma (clear_cell_carcinoma)	-0.1234250835215	-0.1234250835215	0.260627307138842	0.276216738452	10.0295440841146	82.8575732540979	5.85152818302142e-16	6.6568587257898e-14	0.307888990717884	0.460215790602801
ARHGAP42	BRD-K49049886-001-08-7::2.5::HTS002	2.5	CGS-15943	adenosine receptor antagonist	noncancer	ADORA1, ADORA2A, ADORA2B, ADORA3	NA	NA	RVH421, ES2	SKIN, OVARY	malignant_melanoma, carcinoma (clear_cell_carcinoma)	0.4128169122175	0.4128169122175	-0.0723579054442113	0.318163539168	-5.30413256583102	34.2583883733812	6.7755346285308e-06	0.000240748269462596	-0.671014819981997	-0.299334815341425
ARHGAP42	BRD-K49075727-001-08-5::2.5::HTS002	2.5	nintedanib	FGFR inhibitor, PDGFR tyrosine kinase receptor inhibitor, VEGFR inhibitor	targeted cancer	FGFR1, FGFR2, FGFR3, FGFR4, FLT1, FLT4, KDR, PDGFRA, PDGFRB	pulmonary	idiopathic pulmonary fibrosis (IPF)	RVH421, ES2	SKIN, OVARY	malignant_melanoma, carcinoma (clear_cell_carcinoma)	0.1282109984441	0.1282109984441	-0.26920091866136	-0.2054130743915	-7.23983463104307	13.4499644537452	5.39939850968724e-06	0.000195580139121642	-0.515597712465845	-0.279226121745075
ARHGAP42	BRD-K50168500-001-07-9::2.5::MTS010::PROS001_PR500	2.5	canertinib	EGFR inhibitor	targeted cancer	AKT1, EGFR, ERBB2, ERBB4	NA	NA	RVH421, ES2	SKIN, OVARY	malignant_melanoma, carcinoma (clear_cell_carcinoma)	0.5150914897045	0.5150914897045	-0.116547284065431	0.03876057814515	-11.9840692414898	53.5394915543249	8.83312911565201e-17	1.08430454194077e-14	-0.737329835456341	-0.525947712083522
ARHGAP42	BRD-K51575138-001-13-2::2.5::HTS002	2.5	TPCA-1	IKK inhibitor	targeted cancer	IKBKB	NA	NA	RVH421, ES2	SKIN, OVARY	malignant_melanoma, carcinoma (clear_cell_carcinoma)	-0.310279251917	-0.310279251917	-0.0993317381425096	-0.09755826700195	4.55749141442801	86.8845773485355	1.68210140710287e-05	0.000557222739540882	0.118947586406457	0.302947441142524
ARHGAP42	BRD-K53414658-001-08-2::2.5::MTS010::PROS001_PR500	2.5	tivozanib	VEGFR inhibitor	targeted cancer	FLT1, FLT4, KDR, KIT, PDGFRA, PDGFRB	NA	NA	RVH421, ES2	SKIN, OVARY	malignant_melanoma, carcinoma (clear_cell_carcinoma)	-0.4144235752985	-0.4144235752985	-0.212449745968576	-0.1324820733985	5.89494305307956	150.305520754356	2.3764982006675e-08	1.21245532694802e-06	0.134276047380251	0.269671611279597
ARHGAP42	BRD-K53417444-003-03-1::2.5::HTS002	2.5	OTS167	maternal embryonic leucine zipper kinase inhibitor	targeted cancer	MELK	NA	NA	RVH421, ES2	SKIN, OVARY	malignant_melanoma, carcinoma (clear_cell_carcinoma)	-5.061813758215	-5.061813758215	-5.93228820632576	-5.96310429975	-8.98859087420637	3.68754369658225	0.00122499185758938	0.0264178963696087	-1.14857920752377	-0.592369688697747
ARHGAP42	BRD-K53581288-001-02-9::2.5::HTS002	2.5	baricitinib	JAK inhibitor	noncancer	JAK1, JAK2	NA	NA	RVH421, ES2	SKIN, OVARY	malignant_melanoma, carcinoma (clear_cell_carcinoma)	-0.8624586422175	-0.8624586422175	-0.286898428573296	-0.3736278329815	8.0163261726748	47.8429209113023	2.12839407297325e-10	1.35969172359548e-08	0.4311874037011	0.719933023587309
ARHGAP42	BRD-K54606188-001-13-1::2.5::HTS002	2.5	JQ1-(+)	bromodomain inhibitor	targeted cancer	BRD4, BRDT	NA	NA	RVH421, ES2	SKIN, OVARY	malignant_melanoma, carcinoma (clear_cell_carcinoma)	-1.02076845766	-1.02076845766	-0.611318071333758	-0.573831164789	4.79028861219733	10.619254686055	0.000620352166070462	0.0144914942127211	0.220494721713909	0.598406050938575
ARHGAP42	BRD-K57080016-001-15-9::2.5::HTS002	2.5	selumetinib	MEK inhibitor	targeted cancer	MAP2K1	NA	NA	RVH421, ES2	SKIN, OVARY	malignant_melanoma, carcinoma (clear_cell_carcinoma)	-1.9912932108	-1.9912932108	-0.567465325250878	-0.45596991553	18.3910268393057	68.9471896208641	2.70281740114525e-28	9.43472558257426e-26	1.26937768809476	1.57827808300348
ARHGAP42	BRD-K57080016-001-15-9::2.5::MTS010::PROS002_PR500	2.5	selumetinib	MEK inhibitor	targeted cancer	MAP2K1	NA	NA	RVH421, ES2	SKIN, OVARY	malignant_melanoma, carcinoma (clear_cell_carcinoma)	-1.74314797869	-1.74314797869	-0.11754739475733	0.0301334081165	17.3626966766229	2.96015749986213	0.000450124694004907	0.0109196123985713	1.3253590534417	1.92584211442364
ARHGAP42	BRD-K58529924-001-01-5::2.5::MTS006	2.5	ONC201	AKT inhibitor, MAP kinase inhibitor	targeted cancer	TNFSF10	NA	NA	RVH421, ES2	SKIN, OVARY	malignant_melanoma, carcinoma (clear_cell_carcinoma)	-2.05746955436	-2.05746955436	-1.17443514664133	-1.09615123005	15.0279544313854	72.5033409960887	5.71984693767402e-24	1.34274816462731e-21	0.765913467098452	1.00015534833889
ARHGAP42	BRD-K58550667-001-08-7::2.5::HTS002	2.5	FK-866	niacinamide phosphoribosyltransferase inhibitor	targeted cancer	NAMPT	NA	NA	RVH421, ES2	SKIN, OVARY	malignant_melanoma, carcinoma (clear_cell_carcinoma)	-3.383381609275	-3.383381609275	-4.66135314943654	-4.74198978259	-13.7390327074784	152.2318841926	1.8937472010737e-28	6.753493242245e-26	-1.46174355706184	-1.09419952326125
ARHGAP42	BRD-K66911501-003-01-2::2.5::HTS002	2.5	MK-3207	calcitonin antagonist	noncancer	CALCA	NA	NA	RVH421, ES2	SKIN, OVARY	malignant_melanoma, carcinoma (clear_cell_carcinoma)	0.2912924204005	0.2912924204005	0.196361286161402	0.213447590059	-3.32995638572246	190.040304786874	0.00104336770986268	0.0229334384050003	-0.151164328129717	-0.0386979403484791
ARHGAP42	BRD-K68870568-066-01-5::2.5::HTS002	2.5	flumatinib	Bcr-Abl kinase inhibitor	targeted cancer	ABL1, PDGFRB	NA	NA	RVH421, ES2	SKIN, OVARY	malignant_melanoma, carcinoma (clear_cell_carcinoma)	-0.263685225596	-0.263685225596	0.163500177407028	0.184523838067	12.3751089433591	181.795249698189	6.54745524197721e-26	1.79451347130145e-23	0.359074562568489	0.495296243437567
ARHGAP42	BRD-K69172251-001-08-9::2.5::HTS002	2.5	cisplatin	DNA alkylating agent, DNA synthesis inhibitor	chemo	XIAP	oncology	testicular carcinoma, ovarian cancer, bladder cancer	RVH421, ES2	SKIN, OVARY	malignant_melanoma, carcinoma (clear_cell_carcinoma)	0.09524708859785	0.09524708859785	0.38430089952092	0.3712286324115	8.19703148282378	4.09248831325804	0.00109355183651047	0.0238894986818318	0.192013864689889	0.386093757156251
ARHGAP42	BRD-K73293050-001-03-1::2.5::HTS002	2.5	WZ-3146	EGFR inhibitor	targeted cancer	EGFR	NA	NA	RVH421, ES2	SKIN, OVARY	malignant_melanoma, carcinoma (clear_cell_carcinoma)	-2.006260228635	-2.006260228635	-2.5794080209099	-2.4237476511	-5.56436737564259	52.4921162105199	9.07282207453583e-07	3.73022996818183e-05	-0.779792773817487	-0.366502810732307
ARHGAP42	BRD-K73303757-001-21-6::2.5::HTS002	2.5	4-methylgenistein	protein tyrosine kinase inhibitor	targeted cancer	CYP19A1, ESRRA, ESRRB, ESRRG, FASN	NA	NA	RVH421, ES2	SKIN, OVARY	malignant_melanoma, carcinoma (clear_cell_carcinoma)	0.40294739295	0.40294739295	0.239560696903542	0.2560401890915	-3.86852611501158	11.8254527489209	0.00229333625361633	0.0451191909217306	-0.25555944254912	-0.0712139495437966
ARHGAP42	BRD-K78055238-001-01-8::2.5::HTS002	2.5	LY2090314	glycogen synthase kinase inhibitor	targeted cancer	GSK3B	NA	NA	RVH421, ES2	SKIN, OVARY	malignant_melanoma, carcinoma (clear_cell_carcinoma)	-0.322089984241	-0.322089984241	-1.06344220268589	-0.7851415156885	-7.20484885926301	25.5977883320704	1.3034556076476e-07	6.05742274352778e-06	-0.953020436386576	-0.529684000503212
ARHGAP42	BRD-K80060353-303-03-9::2.4619::HTS002	2.4619	IEM1754	glutamate receptor antagonist	noncancer	GRIA1	NA	NA	RVH421, ES2	SKIN, OVARY	malignant_melanoma, carcinoma (clear_cell_carcinoma)	-0.407269727086	-0.407269727086	-0.118457253505525	-0.0981289252682	7.3603257461541	4.5560264111613	0.00107611788369793	0.0235518502905233	0.184915826871098	0.392709120289852
ARHGAP42	BRD-K82967180-001-01-6::2.5::MTS006	2.5	LY3023414	PI3K inhibitor, mTOR inhibitor	targeted cancer	MTOR	NA	NA	RVH421, ES2	SKIN, OVARY	malignant_melanoma, carcinoma (clear_cell_carcinoma)	-3.60992343736	-3.60992343736	-3.37456575074168	-3.47125881494	3.7245530147611	124.844950735776	0.000294951581029881	0.00745920588120699	0.11029362545458	0.360421747782069
ARHGAP42	BRD-K88677950-001-03-9::2.5::HTS002	2.5	PD-198306	MAP kinase inhibitor, MEK inhibitor	targeted cancer	MAP2K1, MAP2K2	NA	NA	RVH421, ES2	SKIN, OVARY	malignant_melanoma, carcinoma (clear_cell_carcinoma)	-2.024291573715	-2.024291573715	-0.65141566052981	-0.550135683891	17.4300370923641	2.30675753674931	0.00168659627716736	0.0347650022589925	1.07370445177033	1.67204737460005
ARHGAP42	BRD-K91543828-001-02-0::2.5::MTS006	2.5	pentostatin	adenosine deaminase inhibitor, ribonucleotide reductase inhibitor	chemo	ADA	hematologic malignancy	hairy cell leukemia	RVH421, ES2	SKIN, OVARY	malignant_melanoma, carcinoma (clear_cell_carcinoma)	-0.1689935570675	-0.1689935570675	0.171039773183762	0.182655209923	11.3757464119905	3.28334433299012	0.000948776298586833	0.0211338885158821	0.249386204343968	0.430680456158555
ARHGAP42	BRD-K92441787-001-04-1::2.5::HTS002	2.5	bexarotene	retinoid receptor agonist	targeted cancer	RXRA, RXRB, RXRG	hematologic malignancy	cutaneous T-cell lymphoma (CTCL)	RVH421, ES2	SKIN, OVARY	malignant_melanoma, carcinoma (clear_cell_carcinoma)	0.492747641625	0.492747641625	0.152093201834503	0.1701725882685	-9.72149706360896	7.43991923359244	1.72035041224519e-05	0.000568575148043328	-0.422531141256593	-0.258777738324401
ARHGAP42	BRD-K92991072-001-04-9::2.5::HTS002	2.5	PAC-1	caspase activator	targeted cancer	CASP3	NA	NA	RVH421, ES2	SKIN, OVARY	malignant_melanoma, carcinoma (clear_cell_carcinoma)	0.306287777753	0.306287777753	0.096508557553847	0.163411081458	-5.95351327884622	134.451786012658	2.16044268249319e-08	1.1077644011868e-06	-0.279468162351383	-0.140090278046922
ARHGAP42	BRD-K97764662-001-17-3::2.5::HTS002	2.5	PD-173074	FGFR inhibitor, VEGFR inhibitor	targeted cancer	FGFR1, FGFR2, FGFR3, FGFR4, FLT1, FLT4, KDR, PDGFRA, PDGFRB	NA	NA	RVH421, ES2	SKIN, OVARY	malignant_melanoma, carcinoma (clear_cell_carcinoma)	0.3526444212305	0.3526444212305	-0.247363274428713	-0.195507988981	-13.85281216293	180.859451162793	3.24900333376166e-30	1.32639168670819e-27	-0.685471613622279	-0.514543777696147
ARHGAP42	BRD-K99616396-001-05-1::2.5::MTS006	2.5	motesanib	KIT inhibitor, PDGFR tyrosine kinase receptor inhibitor, VEGFR inhibitor	targeted cancer	FLT1, FLT4, KDR, KIT	NA	NA	RVH421, ES2	SKIN, OVARY	malignant_melanoma, carcinoma (clear_cell_carcinoma)	-0.201455774484	-0.201455774484	-0.0147818271618703	-0.0150428280254	6.06916783283424	20.1212878594716	6.06638888473755e-06	0.000217832315682229	0.122539188998094	0.250808705646165
ARHGAP42	BRD-K99749624-001-07-0::2.5::MTS010::PROS001_PR500	2.5	linifanib	PDGFR tyrosine kinase receptor inhibitor, VEGFR inhibitor	targeted cancer	CSF1, CSF1R, FLT1, FLT3, FLT4, KDR, KIT, PDGFRB, RET, TEK	NA	NA	RVH421, ES2	SKIN, OVARY	malignant_melanoma, carcinoma (clear_cell_carcinoma)	-0.1861697129845	-0.1861697129845	0.0973193053048546	0.1722526996835	6.88101538966505	4.01683230866987	0.00230169935530565	0.0452667246014411	0.169291826724325	0.397686209854385
ARL15	BRD-A13964793-001-02-6::2.5::HTS002	2.5	TC1	beta-secretase inhibitor	noncancer	BACE1	NA	NA	CAL120, NCIH841	BREAST, LUNG	carcinoma, carcinoma (small_cell_carcinoma)	-0.1860382967605	-0.1860382967605	0.176825070439992	0.161263687573	14.5458536214512	187.993995471788	1.31987198390126e-32	6.59409889131872e-30	0.313652974077646	0.412073760323339
ARL15	BRD-A14395271-074-17-8::2.5::HTS002	2.5	mesoridazine	dopamine receptor antagonist	noncancer	DRD2, HTR2A	neurology/psychiatry	schizophrenia	CAL120, NCIH841	BREAST, LUNG	carcinoma, carcinoma (small_cell_carcinoma)	-0.46224127567	-0.46224127567	0.000803251892680741	0.008505826587825	10.0308800063214	2.87947881175337	0.00250709102269637	0.0486811298970366	0.312596198095259	0.613492857030102
ARL15	BRD-A45498368-001-07-1::2.5::HTS002	2.5	WYE-125132	mTOR inhibitor	targeted cancer	MTOR	NA	NA	CAL120, NCIH841	BREAST, LUNG	carcinoma, carcinoma (small_cell_carcinoma)	-2.959398336435	-2.959398336435	-2.33541779627858	-2.38754178221	8.0894548794741	13.903624870806	1.26053225679674e-06	5.07073232107712e-05	0.458434653202204	0.789526427110637
ARL15	BRD-A57382968-001-29-0::2.5::HTS002	2.5	piroxicam	cyclooxygenase inhibitor	noncancer	PTGS1, PTGS2	rheumatology	osteoarthritis, rheumatoid arthritis	CAL120, NCIH841	BREAST, LUNG	carcinoma, carcinoma (small_cell_carcinoma)	-0.1546893233915	-0.1546893233915	0.0217360972344636	0.0121600555155	6.33717176735575	17.2688091609239	6.90947983200421e-06	0.000245223034097306	0.117758206070983	0.235092635180944
ARL15	BRD-A60197193-001-14-6::2.5::HTS002	2.5	amisulpride	dopamine receptor antagonist	noncancer	DRD2, DRD3, HTR2A, HTR7	neurology/psychiatry	psychosis, bipolar disorder, schizophrenia	CAL120, NCIH841	BREAST, LUNG	carcinoma, carcinoma (small_cell_carcinoma)	-0.0541698482058	-0.0541698482058	0.0770366860675496	0.1349064957195	4.23975325671542	52.1449864962873	9.16706599522091e-05	0.0026165509224793	0.0691114704411336	0.193301598105566
ARL15	BRD-A74765037-001-01-1::2.5::HTS002	2.5	estradiol-benzoate	contraceptive agent	noncancer	ESR1	NA	NA	CAL120, NCIH841	BREAST, LUNG	carcinoma, carcinoma (small_cell_carcinoma)	-0.1006206977288	-0.1006206977288	0.0311326475216094	0.0157796912763	4.75312330984375	188.764207469762	3.96161725126726e-06	0.000147003023519193	0.0770739112233068	0.186432779277512
ARL15	BRD-A94756469-001-04-7::2.5::HTS002	2.5	digoxin	ATPase inhibitor	noncancer	ATP1A1	cardiology	congestive heart failure, atrial fibrillation (AF)	CAL120, NCIH841	BREAST, LUNG	carcinoma, carcinoma (small_cell_carcinoma)	-6.16790246981	-6.16790246981	-5.6656180775567	-5.6162004602	5.45592800268794	12.8030437536986	0.000116231008965002	0.00324709018775547	0.303084770319027	0.701484014187565
ARL15	BRD-K00615600-001-12-9::2.5::HTS002	2.5	AG-14361	PARP inhibitor	targeted cancer	PARP1	NA	NA	CAL120, NCIH841	BREAST, LUNG	carcinoma, carcinoma (small_cell_carcinoma)	-0.170173508398	-0.170173508398	0.069591529302461	0.07956967035945	6.7392801400191	5.9663765794725	0.00053233538374494	0.0126631421157236	0.152591589512477	0.326938485888445
ARL15	BRD-K01773560-001-02-4::2.59308::HTS002	2.59308	UNC2250	MER tyrosine kinase inhibitor	targeted cancer	MERTK	NA	NA	CAL120, NCIH841	BREAST, LUNG	carcinoma, carcinoma (small_cell_carcinoma)	-0.6537258115425	-0.6537258115425	-0.123573197074012	-0.110029885293	9.57283288033997	6.61004025948317	4.10317981940072e-05	0.00125830652097916	0.397614930684931	0.662690298252046
ARL15	BRD-K05524748-003-04-4::2.5::HTS002	2.5	dronedarone	adrenergic receptor antagonist	noncancer	ADRA1A, ADRA1B, ADRA1D, ADRA2A, ADRA2B, ADRA2C, ADRB1, CACNA1C, CACNA1D, CACNA1F, CACNA1S, CACNB1, CACNB2, CACNB3, CACNB4, KCNA5, KCNH2, KCNK2, SCN1A	cardiology	atrial fibrillation (AF)	CAL120, NCIH841	BREAST, LUNG	carcinoma, carcinoma (small_cell_carcinoma)	-0.189853166635	-0.189853166635	-1.1439485091498	-1.07388474495	-12.0292227925084	13.6527912577204	1.19479075723651e-08	6.33543563106737e-07	-1.12461542563957	-0.783575259390034
ARL15	BRD-K06294530-001-01-5::2.5::HTS002	2.5	UK-383367	Procollagen C-Endopeptidase Inhibitors	noncancer	BMP1	NA	NA	CAL120, NCIH841	BREAST, LUNG	carcinoma, carcinoma (small_cell_carcinoma)	-2.079978256335	-2.079978256335	-1.01567273259459	-0.9876270936225	15.7219371043084	5.73193126734564	6.22391681869157e-06	0.000222959362833586	0.896764328503501	1.23184671897733
ARL15	BRD-K07881437-001-04-6::2.40744::HTS002	2.40744	danusertib	Aurora kinase inhibitor, growth factor receptor inhibitor	targeted cancer	AURKA, AURKB, AURKC, FGFR1, NTRK1, RET, SLK	NA	NA	CAL120, NCIH841	BREAST, LUNG	carcinoma, carcinoma (small_cell_carcinoma)	-5.633339300335	-5.633339300335	-3.00205782423262	-2.91986435367	26.8499132158667	85.204510540379	2.4095148494875e-43	3.33179940758585e-40	2.43643871443438	2.82612423777038
ARL15	BRD-K08303368-001-10-0::2.5::HTS002	2.5	chlorpyrifos	acetylcholinesterase inhibitor	noncancer	ACHE	NA	NA	CAL120, NCIH841	BREAST, LUNG	carcinoma, carcinoma (small_cell_carcinoma)	0.05655413144145	0.05655413144145	0.293249862354541	0.280025726935	9.66362609340267	169.261336253872	7.21621132860554e-18	9.81995782761078e-16	0.188343700204672	0.285047761621509
ARL15	BRD-K10784860-003-02-3::2.5::HTS002	2.5	temocapril	angiotensin converting enzyme inhibitor	noncancer	ACE	cardiology, nephrology	hypertension, congestive heart failure, diabetic nephropathy, coronary artery disease (CAD)	CAL120, NCIH841	BREAST, LUNG	carcinoma, carcinoma (small_cell_carcinoma)	-0.0624663536772	-0.0624663536772	0.33994153259703	0.348412196747	13.3745986393264	55.8497092834367	4.68507927917129e-19	7.07645071758635e-17	0.342131854240536	0.462683918307924
ARL15	BRD-K12068470-001-02-5::2.36422::HTS002	2.36422	LY2608204	glucokinase activator	noncancer	GCK	NA	NA	CAL120, NCIH841	BREAST, LUNG	carcinoma, carcinoma (small_cell_carcinoma)	-3.15030802403	-3.15030802403	-4.28550311352555	-4.413620661915	-7.6856157799855	16.6317672704647	7.23232998132661e-07	3.01927941676617e-05	-1.44734939742375	-0.82304078156735
ARL15	BRD-K13087974-001-02-5::2.5::HTS002	2.5	CGP-52411	EGFR inhibitor	targeted cancer	EGFR	NA	NA	CAL120, NCIH841	BREAST, LUNG	carcinoma, carcinoma (small_cell_carcinoma)	-3.16844062734	-3.16844062734	-1.9189403886237	-2.01595157397	13.1619087470601	8.19287824937613	8.4962008635989e-07	3.50660934892026e-05	1.03147806101855	1.46752241641406
ARL15	BRD-K14109347-001-03-4::2.5::HTS002	2.5	LY2603618	CHK inhibitor	targeted cancer	CHEK1	NA	NA	CAL120, NCIH841	BREAST, LUNG	carcinoma, carcinoma (small_cell_carcinoma)	0.626045813278	0.626045813278	-0.0605097379243621	0.1891566141585	-10.2470960868745	119.442184697382	4.59922691211611e-18	6.36376826886335e-16	-0.819217220328733	-0.553893882075991
ARL15	BRD-K17075857-001-18-4::2.5::HTS002	2.5	chloroxine	opioid receptor antagonist	noncancer	OPRK1	gastroenterology, infectious disease, dermatology	diarrhea, inflammatory bowel disease, giardiasis, dandruff	CAL120, NCIH841	BREAST, LUNG	carcinoma, carcinoma (small_cell_carcinoma)	-0.12956982377285	-0.12956982377285	-0.680111856318617	-0.656068942946	-8.7903477257824	10.6500301193711	3.31017647879203e-06	0.000124599019059188	-0.688945059313323	-0.412139005778211
ARL15	BRD-K17979676-001-01-2::2.5::HTS002	2.5	eprobemide	monoamine oxidase inhibitor	noncancer	MAOA	neurology/psychiatry	depression	CAL120, NCIH841	BREAST, LUNG	carcinoma, carcinoma (small_cell_carcinoma)	0.3854025012595	0.3854025012595	-0.0500644804353822	-0.01607222471295	-8.31775096448756	24.7153523660311	1.25315509582216e-08	6.63178959339425e-07	-0.543354928774824	-0.32757903461494
ARL15	BRD-K19669037-001-01-1::1.25::HTS002	1.25	GGTI-298	GGTase inhibitor	targeted cancer	CDKN1A	NA	NA	CAL120, NCIH841	BREAST, LUNG	carcinoma, carcinoma (small_cell_carcinoma)	0.1868134311445	0.1868134311445	-0.199409061669428	-0.14719250083	-5.967167527722	5.81388989509287	0.00111254317580149	0.0242722176635135	-0.545834956609646	-0.226610029018209
ARL15	BRD-K25596805-001-01-8::2.5::HTS002	2.5	JNJ-16259685	glutamate receptor antagonist	noncancer	GRM1	NA	NA	CAL120, NCIH841	BREAST, LUNG	carcinoma, carcinoma (small_cell_carcinoma)	0.032274698906575	0.032274698906575	0.395957739403469	0.392933353126	8.71949945044992	5.54265715551752	0.000192896581422015	0.00511738227498442	0.259547889678023	0.467818191315764
ARL15	BRD-K29656036-001-02-5::2.5::HTS002	2.5	MK-8245	stearoyl-CoA desaturase inhibitor	noncancer	SCD	NA	NA	CAL120, NCIH841	BREAST, LUNG	carcinoma, carcinoma (small_cell_carcinoma)	-0.457077936662	-0.457077936662	-1.67690935595981	-1.54523819361	-10.4810885645921	3.32489043498354	0.00116421702184625	0.0252735207206812	-1.57056118439262	-0.869101654203003
ARL15	BRD-K29968218-001-03-2::2.5::HTS002	2.5	KX2-391	src inhibitor, tubulin polymerization inhibitor	targeted cancer	SRC	NA	NA	CAL120, NCIH841	BREAST, LUNG	carcinoma, carcinoma (small_cell_carcinoma)	-3.608013226805	-3.608013226805	-2.73842594301838	-2.69887921665	8.04961399050844	141.893989882014	3.0274653071205e-13	2.64846372167277e-11	0.656034094552282	1.08314047302096
ARL15	BRD-K31627533-001-09-5::2.5::HTS002	2.5	rimexolone	glucocorticoid receptor agonist	noncancer	NR3C1, SERPINA6	ophthalmology	anterior uveitis	CAL120, NCIH841	BREAST, LUNG	carcinoma, carcinoma (small_cell_carcinoma)	-0.08971475234775	-0.08971475234775	0.264728204302781	0.264424524013	11.5309612697877	178.753982090686	2.35543691065766e-23	5.21527311595399e-21	0.293786195462808	0.415099717838255
ARL15	BRD-K33818169-003-04-6::2.5::HTS002	2.5	GW-3965	LXR agonist	noncancer	NR1H2, NR1H3	NA	NA	CAL120, NCIH841	BREAST, LUNG	carcinoma, carcinoma (small_cell_carcinoma)	0.586105519364	0.586105519364	0.0368231664839823	0.143970790547	-13.1248037851631	191.986251692605	1.66626868020576e-28	5.97206856120099e-26	-0.631828583312427	-0.466736122447608
ARL15	BRD-K41599323-001-02-3::2.5::HTS002	2.5	lonafarnib	farnesyltransferase inhibitor	targeted cancer	FNTA, HRAS, KRAS, NRAS	NA	NA	CAL120, NCIH841	BREAST, LUNG	carcinoma, carcinoma (small_cell_carcinoma)	-0.832031427288	-0.832031427288	-1.29027625402836	-1.19482949475	-6.03228279623925	190.134889579276	8.2760342582642e-09	4.46013112029044e-07	-0.608088054469655	-0.308401599011058
ARL15	BRD-K42673188-001-01-1::2.5::MTS006	2.5	verubulin	tubulin polymerization inhibitor	chemo	TUBB	NA	NA	CAL120, NCIH841	BREAST, LUNG	carcinoma, carcinoma (small_cell_carcinoma)	-4.002833066635	-4.002833066635	-2.4478319459616	-2.27910783508	12.7374299690343	7.32142393556412	2.92718847578633e-06	0.000111257559642988	1.26887425291613	1.84112798843067
ARL15	BRD-K42756753-001-01-9::2.5::HTS002	2.5	epiandrosterone	steroid	noncancer	G6PD	NA	NA	CAL120, NCIH841	BREAST, LUNG	carcinoma, carcinoma (small_cell_carcinoma)	-0.0579222407495	-0.0579222407495	0.22533908770295	0.2373509608245	9.81331489463017	109.308688069895	1.11029991446438e-16	1.3459811672355e-14	0.226053651314991	0.340469005589909
ARL15	BRD-K42805893-001-04-9::2.5::HTS002	2.5	osimertinib	EGFR inhibitor	targeted cancer	EGFR	oncology	non-small cell lung cancer (NSCLC)	CAL120, NCIH841	BREAST, LUNG	carcinoma, carcinoma (small_cell_carcinoma)	-0.222367921315	-0.222367921315	-0.6341469430647	-0.4291875223905	-5.18953163818648	7.5796930300148	0.000987926220724057	0.0219035108059963	-0.596537118342017	-0.227020925157384
ARL15	BRD-K42828737-044-09-0::2.5::HTS002	2.5	sunitinib	FLT3 inhibitor, KIT inhibitor, PDGFR tyrosine kinase receptor inhibitor, RET tyrosine kinase inhibitor, VEGFR inhibitor	targeted cancer	CSF1R, FGFR1, FLT1, FLT3, FLT4, KDR, KIT, PDGFRA, PDGFRB, RET	oncology	gastrointestinal stromal tumors (GIST), renal cell carcinoma (RCC), neuroendocrine tumors of pancreatic origin (PNET)	CAL120, NCIH841	BREAST, LUNG	carcinoma, carcinoma (small_cell_carcinoma)	0.0974489679596	0.0974489679596	-0.111452853151766	-0.11764531931	-3.72847190781859	16.2410608873394	0.00178843183440348	0.0364712470633553	-0.327534460457786	-0.0902691817649467
ARL15	BRD-K42973005-001-04-0::2.5::HTS002	2.5	CHIR-98014	glycogen synthase kinase inhibitor	noncancer	GSK3A, GSK3B	NA	NA	CAL120, NCIH841	BREAST, LUNG	carcinoma, carcinoma (small_cell_carcinoma)	0.639378067853	0.639378067853	0.36555648991139	0.394038132066	-6.54200035448573	186.637964531306	5.67382989151459e-10	3.45866406944946e-08	-0.356393134005261	-0.191250021877959
ARL15	BRD-K44408410-001-17-6::2.5::MTS010::PROS001_PR500	2.5	2-methoxyestradiol	hypoxia inducible factor inhibitor	targeted cancer	COMT, CYP19A1, CYP1A1, CYP1B1, HIF1A, TUBB	NA	NA	CAL120, NCIH841	BREAST, LUNG	carcinoma, carcinoma (small_cell_carcinoma)	0.281330273935	0.281330273935	-0.127896013197763	-0.075355311638	-8.7822809405293	6.01892809995885	0.000118743052117375	0.00330993362170177	-0.523157717140216	-0.295294857125309
ARL15	BRD-K46386702-001-02-1::2.5::MTS010::PROS001_PR500	2.5	ARRY-334543	EGFR inhibitor	targeted cancer	ERBB2	NA	NA	CAL120, NCIH841	BREAST, LUNG	carcinoma, carcinoma (small_cell_carcinoma)	0.1707693140525	0.1707693140525	-0.266834259897744	-0.234942866008	-10.5811618984667	15.6161698147924	1.58728464560498e-08	8.29556524769248e-07	-0.525451650765032	-0.349755497135456
ARL15	BRD-K47337578-034-02-5::2.5::HTS002	2.5	4-(4-fluorobenzoyl)-1-(4-phenylbutyl)-piperidine	serotonin receptor antagonist	noncancer	HTR2A	NA	NA	CAL120, NCIH841	BREAST, LUNG	carcinoma, carcinoma (small_cell_carcinoma)	-0.4250305399825	-0.4250305399825	-0.121641279198588	-0.0894405664739	7.74760710175577	135.080750231412	1.99647903796416e-12	1.6122959899315e-10	0.225945045241049	0.380833476326775
ARL15	BRD-K48443249-001-01-0::2.5::HTS002	2.5	CNX-774	Bruton's tyrosine kinase (BTK) inhibitor	targeted cancer	BTK	NA	NA	CAL120, NCIH841	BREAST, LUNG	carcinoma, carcinoma (small_cell_carcinoma)	0.5587174500905	0.5587174500905	-0.371793723233947	-0.243490121847	-9.96852855384665	3.14812150668054	0.00174545100781013	0.0357648918788658	-1.21982352693996	-0.641198819708932
ARL15	BRD-K49049886-001-08-7::2.5::MTS006	2.5	CGS-15943	adenosine receptor antagonist	noncancer	ADORA1, ADORA2A, ADORA2B, ADORA3	NA	NA	CAL120, NCIH841	BREAST, LUNG	carcinoma, carcinoma (small_cell_carcinoma)	-0.01276186709725	-0.01276186709725	-0.955831760046295	-0.580280097075	-8.08050170900303	4.15482274912019	0.00108352805929724	0.0236922551949723	-1.26239999855086	-0.623739787347231
ARL15	BRD-K51143828-003-03-1::2.5::HTS002	2.5	lurasidone	dopamine receptor antagonist, serotonin receptor antagonist	noncancer	ADRA2A, ADRA2C, DRD2, HTR1A, HTR2A, HTR7	neurology/psychiatry	schizophrenia	CAL120, NCIH841	BREAST, LUNG	carcinoma, carcinoma (small_cell_carcinoma)	0.235077976325	0.235077976325	-0.0227086542284447	0.03172783000245	-8.32498880793736	22.5926386572237	2.46908831326539e-08	1.25700054416593e-06	-0.321907416924912	-0.193665844181978
ARL15	BRD-K52172416-001-11-4::2.5::HTS002	2.5	anastrozole	aromatase inhibitor	targeted cancer	CYP19A1	oncology	breast cancer	CAL120, NCIH841	BREAST, LUNG	carcinoma, carcinoma (small_cell_carcinoma)	0.128028809935	0.128028809935	0.30626462222478	0.301007029734	6.81351464748523	162.003909357307	1.77722589589303e-10	1.14490847322169e-08	0.126578917656196	0.229892706923365
ARL15	BRD-K55187425-236-05-2::2.5::MTS010::PROS004_PR500	2.5	rigosertib	cell cycle inhibitor, PLK inhibitor	targeted cancer	PLK1	NA	NA	CAL120, NCIH841	BREAST, LUNG	carcinoma, carcinoma (small_cell_carcinoma)	-1.856288696785	-1.856288696785	-0.78971817752611	-0.7051188233505	11.847037179239	36.7921351953017	4.04693908241613e-14	3.86531375488042e-12	0.88412073727393	1.24902030124385
ARL15	BRD-K56291712-001-01-0::2.5::HTS002	2.5	voxtalisib	mTOR inhibitor, PI3K inhibitor	targeted cancer	MTOR, PIK3CA	NA	NA	CAL120, NCIH841	BREAST, LUNG	carcinoma, carcinoma (small_cell_carcinoma)	-0.267480638189	-0.267480638189	-0.708217703202251	-0.5410189846345	-6.32503126131525	159.10615175245	2.45150683394958e-09	1.39778932751684e-07	-0.578356871915376	-0.303117258111127
ARL15	BRD-K58550667-001-08-7::0.15625::MTS010::PROS005_PR500	0.15625	FK-866	niacinamide phosphoribosyltransferase inhibitor	targeted cancer	NAMPT	NA	NA	CAL120, NCIH841	BREAST, LUNG	carcinoma, carcinoma (small_cell_carcinoma)	-2.631726819095	-2.631726819095	-2.00151293509662	-2.19151625043	6.40248641531935	16.3046468111115	8.00113988017005e-06	0.000280805028553621	0.421862353511121	0.838565414485634
ARL15	BRD-K59632282-052-03-1::2.5::HTS002	2.5	quinidine	sodium channel blocker	noncancer	KCNA5, KCNA7, KCNH1, KCNH2, KCNH5, KCNK1, KCNK6, SCN5A, SLC29A4	infectious disease, cardiology	malaria, atrial fibrillation (AF), ventricular arrhythmias	CAL120, NCIH841	BREAST, LUNG	carcinoma, carcinoma (small_cell_carcinoma)	0.310435886753	0.310435886753	0.441531952034051	0.447983088223	5.23288109686313	188.934507049397	4.41259397718576e-07	1.89985306254771e-05	0.0816777761769863	0.180514354385115
ARL15	BRD-K61567297-001-01-9::2.5::HTS002	2.5	resatorvid	toll-like receptor antagonist	noncancer	TLR4	NA	NA	CAL120, NCIH841	BREAST, LUNG	carcinoma, carcinoma (small_cell_carcinoma)	-0.916281784533	-0.916281784533	-0.684026318913516	-0.630554296997	3.76393694930423	14.4900821404049	0.0019824293969734	0.0398062685238816	0.100329121240596	0.364181809998373
ARL15	BRD-K66956375-001-11-3::2.5::HTS002	2.5	oleoylethanolamide	cannabinoid receptor agonist, glucose dependent insulinotropic receptor agonist, potassium channel blocker, PPAR receptor agonist	noncancer	CNR1, GPR119, GPR55, PPARA	NA	NA	CAL120, NCIH841	BREAST, LUNG	carcinoma, carcinoma (small_cell_carcinoma)	0.0828296474555	0.0828296474555	0.334028158307881	0.335539254934	10.7564060797384	138.117739179808	5.59248426640111e-20	9.24870031121514e-18	0.205022124758774	0.297374896945989
ARL15	BRD-K69116396-001-04-1::2.5::HTS002	2.5	sertindole	dopamine receptor antagonist, serotonin receptor antagonist	noncancer	ADRA1A, ADRA1B, ADRA1D, DRD2, DRD3, DRD4, HRH1, HTR1A, HTR1B, HTR1D, HTR1E, HTR1F, HTR2A, HTR2C, HTR6, KCNH2	NA	NA	CAL120, NCIH841	BREAST, LUNG	carcinoma, carcinoma (small_cell_carcinoma)	-0.3283399805885	-0.3283399805885	0.0186469067343944	0.0375517717561	9.64415842374637	3.87761533033903	0.000751443852613417	0.0172105374531717	0.245837469356142	0.448136305289647
ARL15	BRD-K69280563-001-01-8::2.5::HTS002	2.5	vinorelbine	tubulin polymerization inhibitor	chemo	TUBA1A, TUBA1B, TUBA1C, TUBA3C, TUBA3D, TUBA3E, TUBA4A, TUBB, TUBB1, TUBB2A, TUBB2B, TUBB3, TUBB4A, TUBB4B, TUBB6, TUBB8	oncology	non-small cell lung cancer (NSCLC)	CAL120, NCIH841	BREAST, LUNG	carcinoma, carcinoma (small_cell_carcinoma)	-5.37039513043	-5.37039513043	-3.34358427384809	-3.520745955955	16.48382590324	5.05034899926007	1.38363089606393e-05	0.000464669737264943	1.71168382913012	2.3419378840337
ARL15	BRD-K71221037-001-01-6::2.5::HTS002	2.5	birinapant	XIAP inhibitor	targeted cancer	BIRC2, XIAP	NA	NA	CAL120, NCIH841	BREAST, LUNG	carcinoma, carcinoma (small_cell_carcinoma)	-1.632329772235	-1.632329772235	-1.02290984459074	-0.654329018583	5.22421523594888	10.5626173712188	0.000323983940909934	0.00812248848652301	0.351365484882286	0.867474370406225
ARL15	BRD-K71480163-001-01-4::2.5::MTS006	2.5	GDC-0068	AKT inhibitor	targeted cancer	AKT1, AKT2, AKT3, PRKG1	NA	NA	CAL120, NCIH841	BREAST, LUNG	carcinoma, carcinoma (small_cell_carcinoma)	0.0626449640511	0.0626449640511	-0.532999425374713	-0.376499820922	-11.4755145231031	190.457187488276	1.64534859939034e-23	3.69262743412286e-21	-0.698028231560879	-0.493260547290746
ARL15	BRD-K72414522-001-06-7::2.5::HTS002	2.5	AZD5438	CDK inhibitor	targeted cancer	KCNH2	NA	NA	CAL120, NCIH841	BREAST, LUNG	carcinoma, carcinoma (small_cell_carcinoma)	-1.4654107166	-1.4654107166	-2.42742254741535	-2.22027282363	-9.41442858119128	134.645984654764	1.75739411601587e-16	2.10778132899589e-14	-1.16410679506559	-0.759916866565097
ARL15	BRD-K73197500-001-02-2::2.5::HTS002	2.5	SNX-5422	HSP inhibitor	targeted cancer	HSP90AA1	NA	NA	CAL120, NCIH841	BREAST, LUNG	carcinoma, carcinoma (small_cell_carcinoma)	-3.902465194145	-3.902465194145	-3.61253422602012	-3.686768984175	3.26162181744404	163.024838303337	0.00134911725087385	0.0286973949248254	0.11440351346393	0.465458422785829
ARL15	BRD-K73303757-001-21-6::2.5::HTS002	2.5	4-methylgenistein	protein tyrosine kinase inhibitor	targeted cancer	CYP19A1, ESRRA, ESRRB, ESRRG, FASN	NA	NA	CAL120, NCIH841	BREAST, LUNG	carcinoma, carcinoma (small_cell_carcinoma)	0.410441032917	0.410441032917	0.239481816482837	0.2560401890915	-4.44407791481974	42.7269793934677	6.16298735064201e-05	0.00182597030118296	-0.248553679437288	-0.0933647534310392
ARL15	BRD-K76210423-001-01-6::2.5::MTS010::PROS001_PR500	2.5	resiquimod	toll-like receptor agonist	targeted cancer	TLR7, TLR8	NA	NA	CAL120, NCIH841	BREAST, LUNG	carcinoma, carcinoma (small_cell_carcinoma)	-0.3186693571945	-0.3186693571945	0.110521655601157	0.094360121778	16.9738865831825	7.23460620711786	4.30826787947924e-07	1.85680021383653e-05	0.369791426581044	0.488590599010269
ARL15	BRD-K76973696-001-12-6::2.01421::HTS002	2.01421	tryptanthrin	cyclooxygenase inhibitor	targeted cancer	IDO1	NA	NA	CAL120, NCIH841	BREAST, LUNG	carcinoma, carcinoma (small_cell_carcinoma)	-1.117749038065	-1.117749038065	-1.38928165616751	-1.35544849592	-5.25196736319482	13.5484413274352	0.000136382578636361	0.00375058868054005	-0.382768233150923	-0.160297003054099
ARL15	BRD-K77008974-001-03-2::2.5::HTS002	2.5	WYE-354	mTOR inhibitor	targeted cancer	MTOR	NA	NA	CAL120, NCIH841	BREAST, LUNG	carcinoma, carcinoma (small_cell_carcinoma)	-0.653503845245	-0.653503845245	-0.959662274825888	-0.892479910689	-4.78673771854584	9.51766232015547	0.000847973724976877	0.0191532680472725	-0.449654630818604	-0.162662228343172
ARL15	BRD-K77841042-001-14-1::2.5::HTS002	2.5	brefeldin-a	protein synthesis inhibitor	targeted cancer	ARF1, CYTH2	NA	NA	CAL120, NCIH841	BREAST, LUNG	carcinoma, carcinoma (small_cell_carcinoma)	-6.5044777159	-6.5044777159	-4.71913669813584	-4.786446704285	14.0614683220334	15.5243149640946	3.03086184631379e-10	1.9055488080334e-08	1.51551137521162	2.05517066031669
ARL15	BRD-K81839095-001-30-1::2.5::HTS002	2.5	estrone	estrogen receptor agonist, estrogenic hormone	noncancer	ESR1, ESR2	NA	NA	CAL120, NCIH841	BREAST, LUNG	carcinoma, carcinoma (small_cell_carcinoma)	0.169711565873	0.169711565873	0.408795975971366	0.408585546428	7.5109653199873	4.37876903142441	0.00116506476998621	0.025289362678385	0.153641163762777	0.324527656433955
ARL15	BRD-K82244583-001-01-3::2.5::HTS002	2.5	MEK162	MEK inhibitor	targeted cancer	MAP2K1, MAP2K2	NA	NA	CAL120, NCIH841	BREAST, LUNG	carcinoma, carcinoma (small_cell_carcinoma)	-1.210610736285	-1.210610736285	-1.69219077177243	-1.42296021894	-5.32242662165443	64.29164786341	1.38965691406564e-06	5.55160814044313e-05	-0.662321404357028	-0.300838666617835
ARL15	BRD-K82823804-001-04-1::2.5::HTS002	2.5	PD-407824	PKC inhibitor	targeted cancer	WEE1	NA	NA	CAL120, NCIH841	BREAST, LUNG	carcinoma, carcinoma (small_cell_carcinoma)	-0.1974291304645	-0.1974291304645	-0.503821111279612	-0.3823931691785	-4.5027721802716	22.7811226247833	0.000164032474105743	0.00443844415384545	-0.447229049774813	-0.165554911855411
ARL15	BRD-K82846253-001-15-4::2.5::HTS002	2.5	repaglinide	insulin secretagogue	noncancer	ABCC8, KCNJ11, PPARG	endocrinology	diabetes mellitus	CAL120, NCIH841	BREAST, LUNG	carcinoma, carcinoma (small_cell_carcinoma)	0.2218027059415	0.2218027059415	0.347280770506662	0.388891879995	4.28464925311522	189.04842054196	2.91151261783581e-05	0.000917678805688427	0.0677097410531028	0.183246388077221
ARL15	BRD-K82850175-001-01-1::2.5::HTS002	2.5	navarixin	CC chemokine receptor antagonist	targeted cancer	CXCR1, CXCR2	NA	NA	CAL120, NCIH841	BREAST, LUNG	carcinoma, carcinoma (small_cell_carcinoma)	-1.310351710175	-1.310351710175	-0.877009027143921	-0.790872902529	7.04358831437527	60.2494558932283	2.06709531024331e-09	1.18777069905935e-07	0.310288839528696	0.556396526533462
ARL15	BRD-K85606544-001-09-1::2.5::MTS010::PROS004_PR500	2.5	neratinib	EGFR inhibitor	targeted cancer	EGFR, ERBB2, KDR	NA	NA	CAL120, NCIH841	BREAST, LUNG	carcinoma, carcinoma (small_cell_carcinoma)	0.3216337531205	0.3216337531205	-0.328430530411489	-0.193950713334	-12.5792373392663	190.978528400523	7.97031181103444e-27	2.3825229569696e-24	-0.751996378040779	-0.548132189023199
ARL15	BRD-K86525559-001-07-8::2.5217::HTS002	2.5217	AZD7762	CHK inhibitor	targeted cancer	CHEK1, CHEK2	NA	NA	CAL120, NCIH841	BREAST, LUNG	carcinoma, carcinoma (small_cell_carcinoma)	-6.18981064024	-6.18981064024	-4.82758153226733	-4.95161811894	11.8093978439407	6.72181986087584	9.66112741583345e-06	0.000333869683635628	1.08716159744462	1.63729661850073
ARL15	BRD-K87024524-065-17-7::2.5::HTS002	2.5	phenelzine	monoamine oxidase inhibitor	noncancer	ABAT, AOC3, GAD2, GPT, GPT2, MAOA, MAOB, SLC6A2, SLC6A3, SLC6A4	neurology/psychiatry	depression	CAL120, NCIH841	BREAST, LUNG	carcinoma, carcinoma (small_cell_carcinoma)	0.206364669373	0.206364669373	0.354350066336316	0.37808925029	4.82989675676699	160.52469635273	3.16461568609939e-06	0.000119413541441196	0.087476999615984	0.208493794310647
ARL15	BRD-K90948141-001-01-4::2.5::HTS002	2.5	indiplon	benzodiazepine receptor agonist	noncancer	GABRA1	NA	NA	CAL120, NCIH841	BREAST, LUNG	carcinoma, carcinoma (small_cell_carcinoma)	-0.009724297095555	-0.009724297095555	0.104156977508685	0.135507608915	4.82518831935957	189.599307175678	2.86806694310542e-06	0.000109126561308156	0.0673261866801045	0.160436362528375
ARL15	BRD-K92991072-001-04-9::2.5::HTS002	2.5	PAC-1	caspase activator	targeted cancer	CASP3	NA	NA	CAL120, NCIH841	BREAST, LUNG	carcinoma, carcinoma (small_cell_carcinoma)	-0.259301963488	-0.259301963488	0.102462133777437	0.1765205692495	10.5314910167387	189.96036708545	1.01281000411803e-20	1.78956764528123e-18	0.294006281184739	0.429521913346134
ARL15	BRD-K96006502-001-02-6::2.5::HTS002	2.5	deflazacort	glucocorticoid receptor agonist	noncancer	NR3C1	rheumatology	joint inflammation	CAL120, NCIH841	BREAST, LUNG	carcinoma, carcinoma (small_cell_carcinoma)	-3.321202551175	-3.321202551175	-0.933523654423609	-0.823450093444	21.6775373867517	5.74409331866896	9.92370845647333e-07	4.05285539208741e-05	2.11522552428992	2.66013226921286
ASAP1	BRD-A10523515-001-07-9::2.5::HTS002	2.5	GSK429286A	rho associated kinase inhibitor	noncancer	ROCK1	NA	NA	HCC1419, NCIH1650	BREAST, LUNG	carcinoma (ductal_carcinoma), carcinoma (bronchioloalveolar_adenocarcinoma)	0.2022637485195	0.2022637485195	-0.00966307729378182	0.0633629143304	-6.60303838609531	189.388164285299	3.94971363392327e-10	2.45231220580863e-08	-0.275237118481134	-0.14861653314543
ASAP1	BRD-A28467416-002-01-0::2.5::HTS002	2.5	PKI-179	mTOR inhibitor, PI3K inhibitor	targeted cancer	MTOR	NA	NA	HCC1419, NCIH1650	BREAST, LUNG	carcinoma (ductal_carcinoma), carcinoma (bronchioloalveolar_adenocarcinoma)	-4.254643933575	-4.254643933575	-3.7127864883611	-3.697322932235	5.89246219760342	7.35378121989697	0.000502302175559742	0.0120395798462921	0.326514743154497	0.757200147273312
ASAP1	BRD-A57798112-001-03-7::2.5::HTS002	2.5	PD-318088	MEK inhibitor	targeted cancer	MAP2K1	NA	NA	HCC1419, NCIH1650	BREAST, LUNG	carcinoma (ductal_carcinoma), carcinoma (bronchioloalveolar_adenocarcinoma)	-0.03998974744415	-0.03998974744415	-1.03604614500264	-0.797857785181	-12.4678090661008	191.479036315335	1.66010970269094e-26	4.83437027809846e-24	-1.15363436779142	-0.838478427325556
ASAP1	BRD-A70858459-001-01-7::2.5::HTS002	2.5	estramustine	DNA alkylating agent	chemo	ESR1, ESR2, MAP1A, MAP2	oncology	prostate cancer	HCC1419, NCIH1650	BREAST, LUNG	carcinoma (ductal_carcinoma), carcinoma (bronchioloalveolar_adenocarcinoma)	0.7375415831965	0.7375415831965	0.093392766418643	0.09357088918285	-21.1501681477163	56.6459089490573	1.45576253749504e-28	5.24228974097299e-26	-0.705144101318451	-0.583153532237263
ASAP1	BRD-A71725768-001-01-3::2.5::HTS002	2.5	metoxibutropate	cyclooxygenase inhibitor	noncancer	PTGS1, PTGS2	NA	NA	HCC1419, NCIH1650	BREAST, LUNG	carcinoma (ductal_carcinoma), carcinoma (bronchioloalveolar_adenocarcinoma)	0.5822404821965	0.5822404821965	0.355151749187833	0.3602013274625	-9.79944070307161	153.547622094388	6.52958015426924e-18	8.92524480155849e-16	-0.272869054650084	-0.181308411367251
ASAP1	BRD-A74391928-051-01-3::2.5::HTS002	2.5	ibutilide	potassium channel blocker	noncancer	CACNA1C, CACNA2D1, CACNB1, CACNG1, KCNH2, KCNH6, KCNH7, KCNJ11, KCNK1, KCNK6	cardiology	atrial fibrillation (AF)	HCC1419, NCIH1650	BREAST, LUNG	carcinoma (ductal_carcinoma), carcinoma (bronchioloalveolar_adenocarcinoma)	0.6405506036025	0.6405506036025	0.161257425033899	0.15975952739	-10.2892740149758	11.1119979937124	5.09929384539291e-07	2.17324826126311e-05	-0.581693152297458	-0.376893204839744
ASAP1	BRD-A81513827-001-03-6::2.5::HTS002	2.5	saxagliptin	dipeptidyl peptidase inhibitor	noncancer	DPP4	endocrinology	diabetes mellitus	HCC1419, NCIH1650	BREAST, LUNG	carcinoma (ductal_carcinoma), carcinoma (bronchioloalveolar_adenocarcinoma)	-0.572959366511	-0.572959366511	-1.19496485665358	-1.043529721605	-8.27519404193844	17.6853888175406	1.71835187506883e-07	7.82602292884887e-06	-0.780123034174014	-0.463887946111142
ASAP1	BRD-A92630576-050-24-1::2.5::HTS002	2.5	trimebutine	opioid receptor agonist	noncancer	OPRD1, OPRK1, OPRM1	gastroenterology	irritable bowel syndrome	HCC1419, NCIH1650	BREAST, LUNG	carcinoma (ductal_carcinoma), carcinoma (bronchioloalveolar_adenocarcinoma)	-0.0923205120271	-0.0923205120271	-0.849505715370872	-0.797149374107	-12.0565625783805	32.4371520211417	1.58633901556993e-13	1.42736546963932e-11	-0.88504262454116	-0.629327782146384
ASAP1	BRD-K02241333-001-02-7::2.5::HTS002	2.5	CHIR-124	CHK inhibitor	noncancer	CHEK1	NA	NA	HCC1419, NCIH1650	BREAST, LUNG	carcinoma (ductal_carcinoma), carcinoma (bronchioloalveolar_adenocarcinoma)	-1.400535099105	-1.400535099105	-3.04141448862602	-2.92318120426	-13.8273436000836	42.5255727539259	2.46067621521246e-17	3.17707393090525e-15	-1.88027581393496	-1.40148296510709
ASAP1	BRD-K03294269-001-08-0::2.5::HTS002	2.5	NU6027	CDK inhibitor	targeted cancer	CCNA2, CDK2	NA	NA	HCC1419, NCIH1650	BREAST, LUNG	carcinoma (ductal_carcinoma), carcinoma (bronchioloalveolar_adenocarcinoma)	0.5302166801055	0.5302166801055	-0.0547508542320244	0.0643359918563	-10.0799698169763	7.45522881270356	1.3176388506389e-05	0.000443968271055784	-0.720512500290151	-0.449422568384898
ASAP1	BRD-K07487750-001-03-3::2.5::HTS002	2.5	WHI-P154	JAK inhibitor	targeted cancer	EGFR, JAK1, JAK2, JAK3	NA	NA	HCC1419, NCIH1650	BREAST, LUNG	carcinoma (ductal_carcinoma), carcinoma (bronchioloalveolar_adenocarcinoma)	0.260329230629	0.260329230629	-0.648203422656142	-0.57901895305	-13.2867676610766	13.8349839749452	2.89349471576237e-09	1.64106861321681e-07	-1.05535477895107	-0.761710527619211
ASAP1	BRD-K08586861-001-01-1::2.5::HTS002	2.5	ramatroban	prostanoid receptor antagonist	noncancer	PTGDR2, TBXA2R	cardiology, pulmonary	coronary artery disease (CAD), asthma	HCC1419, NCIH1650	BREAST, LUNG	carcinoma (ductal_carcinoma), carcinoma (bronchioloalveolar_adenocarcinoma)	-0.3385621557605	-0.3385621557605	-0.0402951258468544	-0.0764489475894	6.90009932271004	9.22900697182867	6.2472279980909e-05	0.00184939520663374	0.200850556662302	0.39568350316499
ASAP1	BRD-K09397065-003-06-1::2.5::HTS002	2.5	SR-57227A	serotonin receptor agonist	noncancer	HTR3A	NA	NA	HCC1419, NCIH1650	BREAST, LUNG	carcinoma (ductal_carcinoma), carcinoma (bronchioloalveolar_adenocarcinoma)	0.5682068811295	0.5682068811295	0.241760383106131	0.2348348168625	-10.229539952371	186.560990935191	8.82783388263874e-20	1.42474458451211e-17	-0.389401529293686	-0.263491466753052
ASAP1	BRD-K10845183-304-01-6::2.5::HTS002	2.5	tiludronate	bone resorption inhibitor, osteoclast inhibitor	noncancer	ATP6V1A, MMP2, PTPN1	orthopedics	navicular syndrome	HCC1419, NCIH1650	BREAST, LUNG	carcinoma (ductal_carcinoma), carcinoma (bronchioloalveolar_adenocarcinoma)	0.7938741216825	0.7938741216825	0.208937523237891	0.2055339429765	-16.1897124921493	134.539367558305	2.17927802992567e-33	1.18548853014198e-30	-0.656393112184426	-0.513480084704791
ASAP1	BRD-K11590034-002-03-4::2.48778::HTS002	2.48778	morin	cytochrome P450 inhibitor	noncancer	ADORA2A, ESR2, FASN, MCL1, SLC22A12	NA	NA	HCC1419, NCIH1650	BREAST, LUNG	carcinoma (ductal_carcinoma), carcinoma (bronchioloalveolar_adenocarcinoma)	0.871611032369	0.871611032369	0.584257249020916	0.559642670397	-7.70722835348867	5.59372584077489	0.000349861115636296	0.0087141642130403	-0.380214149049184	-0.194493417646984
ASAP1	BRD-K11630072-001-13-2::0.625::HTS002	0.625	carmofur	thymidylate synthase inhibitor	targeted cancer	TYMS	oncology	breast cancer, colorectal cancer	HCC1419, NCIH1650	BREAST, LUNG	carcinoma (ductal_carcinoma), carcinoma (bronchioloalveolar_adenocarcinoma)	0.09230727561025	0.09230727561025	-0.277594120230265	-0.1988130745045	-6.75943441376063	23.0456161561243	6.72348874938446e-07	2.81838181139609e-05	-0.483093637892157	-0.256709153788874
ASAP1	BRD-K11927976-050-02-9::2.5::HTS002	2.5	ER-27319	mediator release inhibitor, SYK inhibitor	targeted cancer	SYK	NA	NA	HCC1419, NCIH1650	BREAST, LUNG	carcinoma (ductal_carcinoma), carcinoma (bronchioloalveolar_adenocarcinoma)	-1.255073680135	-1.255073680135	-2.42785834760324	-2.32972185313	-11.4902052140061	3.56511220468323	0.000606456189464161	0.0142040376605468	-1.47033941133098	-0.875229923605496
ASAP1	BRD-K13060017-001-01-3::2.5::MTS006	2.5	UNC0631	histone lysine methyltransferase inhibitor	targeted cancer	EHMT2	NA	NA	HCC1419, NCIH1650	BREAST, LUNG	carcinoma (ductal_carcinoma), carcinoma (bronchioloalveolar_adenocarcinoma)	-0.03837267383226	-0.03837267383226	-0.515837264136458	-0.419130200084	-6.59443351359101	14.1345164214039	1.14470573088517e-05	0.000389558009836276	-0.632617588618905	-0.322311591989491
ASAP1	BRD-K13169950-001-14-4::2.5::HTS002	2.5	NSC-3852	HDAC inhibitor	targeted cancer	HDAC1	NA	NA	HCC1419, NCIH1650	BREAST, LUNG	carcinoma (ductal_carcinoma), carcinoma (bronchioloalveolar_adenocarcinoma)	-0.594591170498	-0.594591170498	-1.65483263946518	-1.461946185705	-12.6215328411008	179.053287167501	1.55348600281679e-26	4.55481670995511e-24	-1.22600390372816	-0.894479034206205
ASAP1	BRD-K13249881-001-02-3::2.5::HTS002	2.5	piperazine	benzodiazepine receptor agonist	noncancer	GABRB3	infectious disease	gastrointestinal roundworms	HCC1419, NCIH1650	BREAST, LUNG	carcinoma (ductal_carcinoma), carcinoma (bronchioloalveolar_adenocarcinoma)	0.3442504148695	0.3442504148695	0.0332251630710338	0.0696303010169	-6.92701756854834	19.0682091975471	1.30108134763009e-06	5.22208734374923e-05	-0.404979937765089	-0.217070565831844
ASAP1	BRD-K13662825-001-07-5::0.625::MTS010::PROS005_PR500	0.625	dinaciclib	CDK inhibitor	targeted cancer	CDK1, CDK2, CDK5, CDK9	NA	NA	HCC1419, NCIH1650	BREAST, LUNG	carcinoma (ductal_carcinoma), carcinoma (bronchioloalveolar_adenocarcinoma)	-2.2060509434	-2.2060509434	-2.60775841208723	-2.686193418095	-5.54171352699264	128.098166066022	1.63436232229527e-07	7.47686749573582e-06	-0.545136219031255	-0.258278718343204
ASAP1	BRD-K16189898-003-03-3::2.5::HTS002	2.5	CHIR-99021	glycogen synthase kinase inhibitor	noncancer	CDK1, GSK3A, GSK3B, MAPK1	NA	NA	HCC1419, NCIH1650	BREAST, LUNG	carcinoma (ductal_carcinoma), carcinoma (bronchioloalveolar_adenocarcinoma)	0.4514670892225	0.4514670892225	-0.0481519417360916	0.0935597000564	-8.31090890452077	186.763559521868	1.91329595907886e-14	1.89236183485654e-12	-0.618212809990675	-0.381025251926509
ASAP1	BRD-K21361524-001-01-1::0.625::MTS006	0.625	selinexor	exportin antagonist	targeted cancer	XPO1	NA	NA	HCC1419, NCIH1650	BREAST, LUNG	carcinoma (ductal_carcinoma), carcinoma (bronchioloalveolar_adenocarcinoma)	-2.03834349606	-2.03834349606	-2.75492862862185	-2.60110257698	-7.98316402397901	37.2146882483651	1.39110534430268e-09	8.14629009123087e-08	-0.898424903033302	-0.534745362090393
ASAP1	BRD-K21680192-300-14-4::2.5::HTS002	2.5	mitoxantrone	topoisomerase inhibitor	chemo	TOP2A	neurology/psychiatry, oncology, hematologic malignancy	multiple sclerosis, prostate cancer, acute myeloid leukemia (AML)	HCC1419, NCIH1650	BREAST, LUNG	carcinoma (ductal_carcinoma), carcinoma (bronchioloalveolar_adenocarcinoma)	-5.362738844545	-5.362738844545	-4.71523300594907	-4.740808103055	4.49959349712448	15.6140823194734	0.000385307589030499	0.00948647544894524	0.341830776546829	0.953180900645024
ASAP1	BRD-K25340465-001-11-1::2.57636::HTS002	2.57636	OSI-930	KIT inhibitor, VEGFR inhibitor	targeted cancer	KDR, KIT	NA	NA	HCC1419, NCIH1650	BREAST, LUNG	carcinoma (ductal_carcinoma), carcinoma (bronchioloalveolar_adenocarcinoma)	-0.04593870976158	-0.04593870976158	-0.843523171022365	-0.742464669951	-10.5622653494468	6.56326236722622	2.32914170637832e-05	0.000749215987972923	-0.978580592637555	-0.616588329884016
ASAP1	BRD-K26531771-001-02-2::2.35203::HTS002	2.35203	EPZ-5676	histone lysine methyltransferase inhibitor	targeted cancer	DOT1L	NA	NA	HCC1419, NCIH1650	BREAST, LUNG	carcinoma (ductal_carcinoma), carcinoma (bronchioloalveolar_adenocarcinoma)	0.1002512659829	0.1002512659829	-0.506865706590312	-0.436225052339	-11.0141714809854	10.8514973826756	3.15876285002812e-07	1.38789356884723e-05	-0.728641312665832	-0.485592632480591
ASAP1	BRD-K28192623-066-08-1::2.5::HTS002	2.5	spiradoline	opioid receptor agonist	noncancer	OPRK1	NA	NA	HCC1419, NCIH1650	BREAST, LUNG	carcinoma (ductal_carcinoma), carcinoma (bronchioloalveolar_adenocarcinoma)	-1.661265481385	-1.661265481385	-2.32880439238404	-2.17007557799	-6.7028827816717	7.60133656108722	0.000191896665785091	0.0050965328972804	-0.899306965399424	-0.435770856598655
ASAP1	BRD-K29656036-001-02-5::2.5::HTS002	2.5	MK-8245	stearoyl-CoA desaturase inhibitor	noncancer	SCD	NA	NA	HCC1419, NCIH1650	BREAST, LUNG	carcinoma (ductal_carcinoma), carcinoma (bronchioloalveolar_adenocarcinoma)	-0.4935866987125	-0.4935866987125	-1.67652505320139	-1.54523819361	-15.0494551065138	189.895447708265	3.29212273095127e-34	1.94379441543266e-31	-1.3379863253148	-1.02789038366298
ASAP1	BRD-K29950728-048-17-4::2.5::HTS002	2.5	clomifene	estrogen receptor antagonist	noncancer	ESR1	obstetrics/gynecology	infertility	HCC1419, NCIH1650	BREAST, LUNG	carcinoma (ductal_carcinoma), carcinoma (bronchioloalveolar_adenocarcinoma)	-0.6957063438125	-0.6957063438125	-0.132076683874501	-0.112752624282	17.3241021765283	188.975832785918	6.99946016751251e-41	8.1091205310421e-38	0.499452365293913	0.627806954582084
ASAP1	BRD-K30577245-341-01-9::2.5::HTS002	2.5	docetaxel	tubulin polymerization inhibitor	chemo	BCL2, MAP2, MAP4, MAPT, NR1I2, TUBB, TUBB1	oncology	breast cancer, non-small cell lung cancer (NSCLC), prostate cancer, gastric adenocarcinoma, head and neck squamous cell carcinoma (HNSCC)	HCC1419, NCIH1650	BREAST, LUNG	carcinoma (ductal_carcinoma), carcinoma (bronchioloalveolar_adenocarcinoma)	-2.15383955071	-2.15383955071	-3.71351363433238	-3.85009077555	-15.5450212845357	58.1306552618764	2.27490083439093e-22	4.6303629718345e-20	-1.76050220917947	-1.35884595806528
ASAP1	BRD-K34157611-001-16-0::2.5::HTS002	2.5	cimetidine	histamine receptor antagonist	targeted cancer	HRH2, SLC29A4, SLC47A1, SLC47A2	gastroenterology, hematologic malignancy, endocrinology	duodenal ulcer disease, peptic ulcer disease (PUD), gastroesophageal reflux disease (GERD), aggressive systemic mastocytosis (ASM), Zollinger-Ellison syndrome, endocrine adenoma	HCC1419, NCIH1650	BREAST, LUNG	carcinoma (ductal_carcinoma), carcinoma (bronchioloalveolar_adenocarcinoma)	0.466886915197	0.466886915197	0.160434149395471	0.154760250633	-11.7630188263344	25.2147746353311	9.81827303191782e-12	7.36813949810194e-10	-0.360085154905172	-0.252820376697886
ASAP1	BRD-K35629949-001-02-0::2.5::HTS002	2.5	SR-27897	CCK receptor antagonist	targeted cancer	CCKAR	NA	NA	HCC1419, NCIH1650	BREAST, LUNG	carcinoma (ductal_carcinoma), carcinoma (bronchioloalveolar_adenocarcinoma)	0.398653112426	0.398653112426	0.762544811533043	0.7663988354595	9.65425639692421	7.16005922784542	2.32681153301294e-05	0.000748578788740813	0.275165744717893	0.452617653496194
ASAP1	BRD-K36234266-001-09-8::2.5::HTS002	2.5	carmustine	DNA alkylating agent, DNA inhibitor	chemo	GSR	hematologic malignancy, oncology	non-Hodgkin lymphoma (NHL), Hodgkin's lymphoma, multiple myeloma, glioblastoma, brainstem glioma, medulloblastoma, astrocytoma, ependymoma	HCC1419, NCIH1650	BREAST, LUNG	carcinoma (ductal_carcinoma), carcinoma (bronchioloalveolar_adenocarcinoma)	-0.2466811544645	-0.2466811544645	0.136010833751839	0.1319992768505	11.7966567378198	80.8767933266047	2.92198383573372e-19	4.51200197066983e-17	0.318143649088688	0.447240327343989
ASAP1	BRD-K36788280-001-01-2::2.5::MTS010::PROS001_PR500	2.5	ribociclib	CDK inhibitor	targeted cancer	CDK4, CDK6	oncology	breast cancer	HCC1419, NCIH1650	BREAST, LUNG	carcinoma (ductal_carcinoma), carcinoma (bronchioloalveolar_adenocarcinoma)	0.371117889041	0.371117889041	-0.0782167399856035	-0.0620606581655	-14.3201819602726	159.628022252347	1.92166226173328e-30	8.01299515359983e-28	-0.511303633336752	-0.387365624716455
ASAP1	BRD-K37270826-001-27-6::2.65941::HTS002	2.65941	mifepristone	glucocorticoid receptor antagonist, progesterone receptor antagonist	noncancer	AR, NR1I2, NR3C1, PGR	endocrinology	hyperglycemia, diabetes mellitus	HCC1419, NCIH1650	BREAST, LUNG	carcinoma (ductal_carcinoma), carcinoma (bronchioloalveolar_adenocarcinoma)	-0.954051312551	-0.954051312551	-0.169991186951518	-0.120119113317	21.9379118055908	73.3458524421019	5.97305754359428e-34	3.45067237267121e-31	0.712836142884626	0.855284108314338
ASAP1	BRD-K40308497-001-01-2::2.53691::HTS002	2.53691	crizotinib-(S)	MTH1 inhibitor	targeted cancer	NUDT1	NA	NA	HCC1419, NCIH1650	BREAST, LUNG	carcinoma (ductal_carcinoma), carcinoma (bronchioloalveolar_adenocarcinoma)	-0.637249016096	-0.637249016096	-1.78781207172506	-1.67706700871	-10.1846289372837	10.8254270578628	7.03305623471088e-07	2.94181871531879e-05	-1.39969963016892	-0.901426481089211
ASAP1	BRD-K42205652-001-02-7::2.5::HTS002	2.5	MNS-(3,4-Methylenedioxy-nitrostyrene)	src inhibitor, syk inhibitor	noncancer	SRC, SYK	NA	NA	HCC1419, NCIH1650	BREAST, LUNG	carcinoma (ductal_carcinoma), carcinoma (bronchioloalveolar_adenocarcinoma)	0.451482129946	0.451482129946	0.238139415341877	0.255658141899	-5.56236152166203	131.449279157647	1.43031159086291e-07	6.60683734823399e-06	-0.289215045410863	-0.137470383797383
ASAP1	BRD-K42673188-001-01-1::2.5::MTS006	2.5	verubulin	tubulin polymerization inhibitor	chemo	TUBB	NA	NA	HCC1419, NCIH1650	BREAST, LUNG	carcinoma (ductal_carcinoma), carcinoma (bronchioloalveolar_adenocarcinoma)	-0.7839001259775	-0.7839001259775	-2.48153805005225	-2.30487473877	-11.7494576295121	3.30472890119647	0.00082770073096782	0.0187526712439325	-2.13437809433553	-1.26089775381398
ASAP1	BRD-K42938903-332-01-1::2.5::HTS002	2.5	acetophenazine	dopamine receptor antagonist	noncancer	DRD1, DRD2	neurology/psychiatry	psychosis	HCC1419, NCIH1650	BREAST, LUNG	carcinoma (ductal_carcinoma), carcinoma (bronchioloalveolar_adenocarcinoma)	0.8980392538	0.8980392538	0.468685283029636	0.492327571576	-10.2608567312597	3.47125695097739	0.00102052621684423	0.0225098655480093	-0.552854309725857	-0.305853631814872
ASAP1	BRD-K44067360-001-30-3::2.5::HTS002	2.5	flufenamic-acid	chloride channel blocker	noncancer	AKR1C3, ANO1, AR, GJA1, GJA10, GJA3, GJA4, GJA5, GJA8, GJA9, GJB1, GJB2, GJB3, GJB4, GJB5, GJB6, GJB7, GJC1, GJC2, GJC3, GJD2, GJD3, GJD4, GJE1, PANX1, PANX2, PANX3, PKD2L1, PTGS1, PTGS2, TRPC5, TRPM2, TRPM5	NA	NA	HCC1419, NCIH1650	BREAST, LUNG	carcinoma (ductal_carcinoma), carcinoma (bronchioloalveolar_adenocarcinoma)	0.52654444087	0.52654444087	0.0676451622749161	0.08403527726685	-15.7187426834256	131.882635777708	5.06051256631819e-32	2.41025466183647e-29	-0.516649165013402	-0.401149392176766
ASAP1	BRD-K44227013-001-06-4::2.5::MTS010::PROS003_PR500	2.5	ponatinib	Bcr-Abl kinase inhibitor, FLT3 inhibitor, PDGFR tyrosine kinase receptor inhibitor	targeted cancer	ABL1, BCR, FGFR1, FGFR2, FGFR3, FGFR4, FLT3, KDR, KIT, LCK, LYN, PDGFRA, RET, SRC, TEK	hematologic malignancy	chronic myeloid leukemia (CML), acute lymphoblastic leukemia (ALL)	HCC1419, NCIH1650	BREAST, LUNG	carcinoma (ductal_carcinoma), carcinoma (bronchioloalveolar_adenocarcinoma)	0.307782822457	0.307782822457	-0.731502331500243	-0.623158972273	-10.6464050100607	47.4380393991027	3.63135418579201e-14	3.49642637595066e-12	-1.23562021171545	-0.842950096199034
ASAP1	BRD-K47000838-001-01-6::1.04252::HTS002	1.04252	cytochalasin-b	microtubule inhibitor	noncancer	ACTB	NA	NA	HCC1419, NCIH1650	BREAST, LUNG	carcinoma (ductal_carcinoma), carcinoma (bronchioloalveolar_adenocarcinoma)	-0.3429585756715	-0.3429585756715	-1.40066419620605	-1.273586296615	-10.7915112348394	3.33175694401754	0.00104857954568218	0.0230291019004526	-1.35277043450659	-0.762640806562512
ASAP1	BRD-K48684885-001-04-2::2.5::HTS002	2.5	BAY-11-7085	NFkB pathway inhibitor	targeted cancer	NFKBIA	NA	NA	HCC1419, NCIH1650	BREAST, LUNG	carcinoma (ductal_carcinoma), carcinoma (bronchioloalveolar_adenocarcinoma)	-0.746144331649	-0.746144331649	-1.44981179427784	-1.33433747778	-10.0225463327338	127.497569147553	8.63017027215485e-18	1.16773722491204e-15	-0.842592104099304	-0.56474282115837
ASAP1	BRD-K49371609-003-03-8::2.5::HTS002	2.5	PIK-75	DNA protein kinase inhibitor, PI3K inhibitor	targeted cancer	PIK3CA, PIK3CB, PIK3CD, PIK3CG, PRKDC	NA	NA	HCC1419, NCIH1650	BREAST, LUNG	carcinoma (ductal_carcinoma), carcinoma (bronchioloalveolar_adenocarcinoma)	-5.00169964346	-5.00169964346	-5.34480391611053	-5.36758305195	-4.22618583165034	34.343758599035	0.000166057065595133	0.00448473346924638	-0.50803189752422	-0.178176647776849
ASAP1	BRD-K54095730-001-03-1::2.5::HTS002	2.5	CMPD-1	p38 MAPK inhibitor	noncancer	GNRHR, MAPK14	NA	NA	HCC1419, NCIH1650	BREAST, LUNG	carcinoma (ductal_carcinoma), carcinoma (bronchioloalveolar_adenocarcinoma)	-0.4119942811655	-0.4119942811655	-1.52399577302833	-1.5570935433	-10.9135481711234	2.93290285931593	0.00182207972111808	0.0370551783421118	-1.44050417574164	-0.783498807984022
ASAP1	BRD-K54955827-001-02-2::2.5::MTS006	2.5	niraparib	PARP inhibitor	targeted cancer	PARP1	oncology	primary peritoneal cancer (PPC)	HCC1419, NCIH1650	BREAST, LUNG	carcinoma (ductal_carcinoma), carcinoma (bronchioloalveolar_adenocarcinoma)	0.1454026938793	0.1454026938793	-0.514341335478133	-0.339269333107	-8.84886246966831	6.76035422167633	5.85216854509193e-05	0.00174110137715298	-0.837318004808837	-0.482170053906029
ASAP1	BRD-K55187425-236-05-2::2.5::MTS010::PROS004_PR500	2.5	rigosertib	cell cycle inhibitor, PLK inhibitor	targeted cancer	PLK1	NA	NA	HCC1419, NCIH1650	BREAST, LUNG	carcinoma (ductal_carcinoma), carcinoma (bronchioloalveolar_adenocarcinoma)	1.08007086073	1.08007086073	-0.820305256250224	-0.733552010026	-21.8104679420518	58.9274358866795	6.62380176532464e-30	2.65359403469208e-27	-2.07473009304161	-1.72602214091884
ASAP1	BRD-K56981171-001-01-0::2.5::MTS006	2.5	brigatinib	ALK tyrosine kinase receptor inhibitor, EGFR inhibitor	targeted cancer	ALK, EGFR	oncology	non-small cell lung cancer (NSCLC)	HCC1419, NCIH1650	BREAST, LUNG	carcinoma (ductal_carcinoma), carcinoma (bronchioloalveolar_adenocarcinoma)	-0.296746535299	-0.296746535299	-0.0682161109265646	-0.00661629893245	6.93348384602768	190.681678592692	6.18475638800697e-11	4.1961780686456e-09	0.163516589553299	0.293544259191572
ASAP1	BRD-K57080016-001-15-9::2.5::HTS002	2.5	selumetinib	MEK inhibitor	targeted cancer	MAP2K1	NA	NA	HCC1419, NCIH1650	BREAST, LUNG	carcinoma (ductal_carcinoma), carcinoma (bronchioloalveolar_adenocarcinoma)	0.266244475287	0.266244475287	-0.5905014240885	-0.48109263675	-10.1224383890876	16.6222257302596	1.60906348005702e-08	8.40323992731823e-07	-1.03562674136818	-0.677865057382819
ASAP1	BRD-K58550667-001-08-7::0.15625::MTS010::PROS005_PR500	0.15625	FK-866	niacinamide phosphoribosyltransferase inhibitor	targeted cancer	NAMPT	NA	NA	HCC1419, NCIH1650	BREAST, LUNG	carcinoma (ductal_carcinoma), carcinoma (bronchioloalveolar_adenocarcinoma)	-1.07711683509	-1.07711683509	-2.01805133918178	-2.23082742718	-8.45429474293254	5.91686657112045	0.000161081889060472	0.00436466753482198	-1.21419775517372	-0.667671253009844
ASAP1	BRD-K59325863-001-02-8::2.5::HTS002	2.5	delanzomib	proteasome inhibitor	targeted cancer	CMA1, CTSG, CYP3A4, ELANE	NA	NA	HCC1419, NCIH1650	BREAST, LUNG	carcinoma (ductal_carcinoma), carcinoma (bronchioloalveolar_adenocarcinoma)	-4.81820457711	-4.81820457711	-5.59312886842942	-5.54901350857	-7.55471813526985	5.54373730331578	0.000404335792319512	0.009905233287467	-1.03100941431639	-0.518839168322453
ASAP1	BRD-K59632282-052-03-1::2.5::HTS002	2.5	quinidine	sodium channel blocker	noncancer	KCNA5, KCNA7, KCNH1, KCNH2, KCNH5, KCNK1, KCNK6, SCN5A, SLC29A4	infectious disease, cardiology	malaria, atrial fibrillation (AF), ventricular arrhythmias	HCC1419, NCIH1650	BREAST, LUNG	carcinoma (ductal_carcinoma), carcinoma (bronchioloalveolar_adenocarcinoma)	0.811957210121	0.811957210121	0.436224848083067	0.439082857511	-12.8382337027237	12.4720278247202	1.48008617594388e-08	7.77322690526526e-07	-0.439232320803045	-0.312232403272822
ASAP1	BRD-K61192372-001-08-9::2.5::HTS002	2.5	capecitabine	DNA synthesis inhibitor, thymidylate synthase inhibitor	chemo	TYMS	oncology	breast cancer, colorectal cancer	HCC1419, NCIH1650	BREAST, LUNG	carcinoma (ductal_carcinoma), carcinoma (bronchioloalveolar_adenocarcinoma)	0.474293017401	0.474293017401	-0.214295299897568	-0.255561480265	-18.9314680881364	5.53925526028554	3.01401406079941e-06	0.000114273946512839	-0.779414735400836	-0.597761899196301
ASAP1	BRD-K61936403-001-01-7::2.5::HTS002	2.5	AS-1949490	SHIP2 phosphatase inhibitor	noncancer	INPP5D	NA	NA	HCC1419, NCIH1650	BREAST, LUNG	carcinoma (ductal_carcinoma), carcinoma (bronchioloalveolar_adenocarcinoma)	0.0738636754889	0.0738636754889	0.243329194390662	0.276762978408	4.56597067528505	146.10636249048	1.04752936595751e-05	0.000359570662197801	0.0961141051037653	0.242816932699758
ASAP1	BRD-K62200014-003-10-5::2.5::MTS010::PROS001_PR500	2.5	anagrelide	phosphodiesterase inhibitor	targeted cancer	PDE3A	hematology, hematologic malignancy	thrombocythemia, myeloproliferative neoplasms	HCC1419, NCIH1650	BREAST, LUNG	carcinoma (ductal_carcinoma), carcinoma (bronchioloalveolar_adenocarcinoma)	0.1203539954125	0.1203539954125	-0.212326279658369	-0.1382371077965	-8.48727096241743	57.5239929592821	1.00011070561379e-11	7.48961311752265e-10	-0.411156533546923	-0.254204016594816
ASAP1	BRD-K63923597-001-10-0::2.5::HTS002	2.5	barasertib-HQPA	Aurora kinase inhibitor	targeted cancer	AURKB	NA	NA	HCC1419, NCIH1650	BREAST, LUNG	carcinoma (ductal_carcinoma), carcinoma (bronchioloalveolar_adenocarcinoma)	-0.8126075135935	-0.8126075135935	-1.17206564667329	-1.00704468422	-4.09669755510171	11.7637693507562	0.00154211806575229	0.0321923370508759	-0.551061213578572	-0.167855052581003
ASAP1	BRD-K64538373-001-01-4::2.5::HTS002	2.5	Ro-4987655	MEK inhibitor	targeted cancer	MAP2K1	NA	NA	HCC1419, NCIH1650	BREAST, LUNG	carcinoma (ductal_carcinoma), carcinoma (bronchioloalveolar_adenocarcinoma)	-0.882482779152	-0.882482779152	-1.84913410238622	-1.7566794361	-9.73175603846817	48.637923296089	5.32616216529917e-13	4.54077569899127e-11	-1.16629919820193	-0.767003448266508
ASAP1	BRD-K64881305-001-03-7::2.5::HTS002	2.5	ispinesib	kinesin inhibitor	targeted cancer	KIF11	NA	NA	HCC1419, NCIH1650	BREAST, LUNG	carcinoma (ductal_carcinoma), carcinoma (bronchioloalveolar_adenocarcinoma)	-0.784653481147	-0.784653481147	-2.14253286991059	-2.025815521035	-13.8355516947873	40.0439840749621	7.60849444581482e-17	9.42068749900083e-15	-1.55622946394642	-1.15952931358077
ASAP1	BRD-K66030860-001-03-6::2.5::HTS002	2.5	salidroside	beta amyloid protein neurotoxicity inhibitor	noncancer	APP	NA	NA	HCC1419, NCIH1650	BREAST, LUNG	carcinoma (ductal_carcinoma), carcinoma (bronchioloalveolar_adenocarcinoma)	-0.2337855319875	-0.2337855319875	0.137016032693819	0.138943386396	13.1762878552675	81.3311322198257	7.05693656661207e-22	1.37500559762309e-19	0.314812102603533	0.426791026759105
ASAP1	BRD-K68747584-001-02-0::2.5::HTS002	2.5	PF-03814735	Aurora kinase inhibitor	targeted cancer	AURKA, AURKB	NA	NA	HCC1419, NCIH1650	BREAST, LUNG	carcinoma (ductal_carcinoma), carcinoma (bronchioloalveolar_adenocarcinoma)	-0.7092687375415	-0.7092687375415	-1.27556621124309	-1.09893939309	-6.76509413370544	45.4081252853685	2.18038869279696e-08	1.116655981215e-06	-0.73485370647747	-0.397741240925712
ASAP1	BRD-K69776681-001-03-8::2.5::HTS002	2.5	volasertib	PLK inhibitor	targeted cancer	PLK1	NA	NA	HCC1419, NCIH1650	BREAST, LUNG	carcinoma (ductal_carcinoma), carcinoma (bronchioloalveolar_adenocarcinoma)	-1.4386138832	-1.4386138832	-2.59423060657068	-2.40345273405	-8.94024593548117	23.1250776406583	5.77669743015953e-09	3.16977415132786e-07	-1.42293152457164	-0.888301922169724
ASAP1	BRD-K77008974-001-03-2::2.5::HTS002	2.5	WYE-354	mTOR inhibitor	targeted cancer	MTOR	NA	NA	HCC1419, NCIH1650	BREAST, LUNG	carcinoma (ductal_carcinoma), carcinoma (bronchioloalveolar_adenocarcinoma)	-1.76290958309	-1.76290958309	-0.948165842309359	-0.855208083422	10.4016319303132	3.27237796122236	0.00128440486087417	0.0275120137343895	0.576804227784098	1.05268325377718
ASAP1	BRD-K77791657-003-01-7::2.66704::HTS002	2.66704	3-deazaneplanocin-A	histone lysine methyltransferase inhibitor	targeted cancer	EZH2	NA	NA	HCC1419, NCIH1650	BREAST, LUNG	carcinoma (ductal_carcinoma), carcinoma (bronchioloalveolar_adenocarcinoma)	-1.116450692025	-1.116450692025	-1.5229518600418	-1.46906470598	-4.77933856993867	8.8470904257288	0.00105134792640921	0.0230793455013954	-0.599414466985948	-0.213587869047646
ASAP1	BRD-K81016934-001-02-0::2.5::MTS010::PROS004_PR500	2.5	INC-280	c-Met inhibitor	targeted cancer	MET	NA	NA	HCC1419, NCIH1650	BREAST, LUNG	carcinoma (ductal_carcinoma), carcinoma (bronchioloalveolar_adenocarcinoma)	0.1474014411905	0.1474014411905	0.0155941437245871	0.0495734767378	-4.64774994573075	96.9826155710539	1.05797672798195e-05	0.000362866209204104	-0.188092939900565	-0.0755216550312609
ASAP1	BRD-K82244583-001-01-3::2.5::HTS002	2.5	MEK162	MEK inhibitor	targeted cancer	MAP2K1, MAP2K2	NA	NA	HCC1419, NCIH1650	BREAST, LUNG	carcinoma (ductal_carcinoma), carcinoma (bronchioloalveolar_adenocarcinoma)	-0.9396123990135	-0.9396123990135	-1.69523569691031	-1.42296021894	-7.75183814649582	17.6200781094962	4.41038742047403e-07	1.89928455986092e-05	-0.960731135565567	-0.550515460228061
ASAP1	BRD-K82823804-001-04-1::2.5::HTS002	2.5	PD-407824	PKC inhibitor	targeted cancer	WEE1	NA	NA	HCC1419, NCIH1650	BREAST, LUNG	carcinoma (ductal_carcinoma), carcinoma (bronchioloalveolar_adenocarcinoma)	-0.1835150301425	-0.1835150301425	-0.503977449485477	-0.3823931691785	-4.40024885257908	10.6184299466039	0.00115602546650117	0.0251313299736008	-0.481461893661346	-0.159462945024609
ASAP1	BRD-K82928847-001-04-7::2.5::HTS002	2.5	ACY-1215	HDAC inhibitor	targeted cancer	HDAC1, HDAC2, HDAC3, HDAC6, HDAC8	NA	NA	HCC1419, NCIH1650	BREAST, LUNG	carcinoma (ductal_carcinoma), carcinoma (bronchioloalveolar_adenocarcinoma)	-0.72955045221	-0.72955045221	-0.377949144921321	-0.338570487031	6.85632873274292	7.58138015406671	0.000167167106211173	0.00451073381683677	0.232200190537467	0.471002424039892
ASAP1	BRD-K88677950-001-03-9::2.5::HTS002	2.5	PD-198306	MAP kinase inhibitor, MEK inhibitor	targeted cancer	MAP2K1, MAP2K2	NA	NA	HCC1419, NCIH1650	BREAST, LUNG	carcinoma (ductal_carcinoma), carcinoma (bronchioloalveolar_adenocarcinoma)	-0.4091061293085	-0.4091061293085	-0.668067056863897	-0.5546333344115	-5.31733503331266	114.687455445223	5.26244703071536e-07	2.23877532680864e-05	-0.355431550152492	-0.162490304958302
ASAP1	BRD-K89015388-001-01-7::2.5::HTS002	2.5	GSK923295	centromere associated protein inhibitor	targeted cancer	CENPE	NA	NA	HCC1419, NCIH1650	BREAST, LUNG	carcinoma (ductal_carcinoma), carcinoma (bronchioloalveolar_adenocarcinoma)	-0.252905486387	-0.252905486387	-1.6549851873275	-1.4981509162	-11.6058631859995	4.49495679971967	0.000160618378687968	0.0043559631134776	-1.72342037047964	-1.08073903140136
ASAP1	BRD-K89839824-001-05-3::2.5::HTS002	2.5	raltitrexed	thymidylate synthase inhibitor	targeted cancer	FPGS, TYMS	oncology	mesothelioma	HCC1419, NCIH1650	BREAST, LUNG	carcinoma (ductal_carcinoma), carcinoma (bronchioloalveolar_adenocarcinoma)	-1.76042989726	-1.76042989726	-2.92188856012997	-2.87877770547	-12.9481559650521	56.127599196161	1.6949308046675e-18	2.42991855808415e-16	-1.34114174474728	-0.981775580992658
ASAP1	BRD-K96188950-001-16-9::2.5::HTS002	2.5	caffeic-acid-phenethyl-ester	HIV integrase inhibitor	targeted cancer	RELA	NA	NA	HCC1419, NCIH1650	BREAST, LUNG	carcinoma (ductal_carcinoma), carcinoma (bronchioloalveolar_adenocarcinoma)	0.7353484636535	0.7353484636535	0.305796839033204	0.328628776305	-9.0670122229273	3.48491730600659	0.0015220561767173	0.0318326286396997	-0.569120025446491	-0.289983223794102
ASAP1	BRD-K96253961-046-03-1::2.5::HTS002	2.5	metaraminol	adrenergic receptor agonist	noncancer	ADRA1A	cardiology	hypotension	HCC1419, NCIH1650	BREAST, LUNG	carcinoma (ductal_carcinoma), carcinoma (bronchioloalveolar_adenocarcinoma)	-5.25224935719	-5.25224935719	-4.6224071614568	-4.61970061714	6.04292555840602	18.2686271041721	9.69050367013871e-06	0.000334776911849961	0.411097811704165	0.848586579762229
ASAP1	BRD-K97472745-001-01-8::2.5::HTS002	2.5	gestrinone	progesterone receptor antagonist	noncancer	AR, ESR1, PGR	obstetrics/gynecology	endometriosis	HCC1419, NCIH1650	BREAST, LUNG	carcinoma (ductal_carcinoma), carcinoma (bronchioloalveolar_adenocarcinoma)	0.4256483935785	0.4256483935785	-0.166999741606525	-0.1123477003	-15.1966163124304	106.102583259794	2.18248818552505e-28	7.74454487277151e-26	-0.669965969031956	-0.515330301338095
ASAP1	BRD-K97764662-001-17-3::2.5::HTS002	2.5	PD-173074	FGFR inhibitor, VEGFR inhibitor	targeted cancer	FGFR1, FGFR2, FGFR3, FGFR4, FLT1, FLT4, KDR, PDGFRA, PDGFRB	NA	NA	HCC1419, NCIH1650	BREAST, LUNG	carcinoma (ductal_carcinoma), carcinoma (bronchioloalveolar_adenocarcinoma)	0.10117347908595	0.10117347908595	-0.244584589985127	-0.195507988981	-7.17301118394165	25.3714716193148	1.48349331945616e-07	6.83187880674085e-06	-0.44495961290374	-0.246556525238413
ASAP1	BRD-K99475619-001-01-2::2.5::HTS002	2.5	genz-644282	topoisomerase inhibitor	chemo	TOP1	NA	NA	HCC1419, NCIH1650	BREAST, LUNG	carcinoma (ductal_carcinoma), carcinoma (bronchioloalveolar_adenocarcinoma)	-4.824021637835	-4.824021637835	-5.65557463844706	-5.73830939241	-9.14576656999503	110.713574870278	3.36991127237511e-15	3.55622704626728e-13	-1.01172649906531	-0.651379502158811
ASCC1	BRD-A12230535-001-06-7::2.5::HTS002	2.5	nutlin-3	MDM inhibitor	targeted cancer	MDM2, TP53	NA	NA	GCIY, BFTC909	STOMACH, KIDNEY	carcinoma (adenocarcinoma), carcinoma	0.5945909484485	0.5945909484485	-0.0573491991502707	0.106263594851	-11.374359440552	46.5655912971132	4.87449742609781e-15	5.0839229140541e-13	-0.767274770936214	-0.536605524261328
ASCC1	BRD-A25569250-001-03-3::2.5::HTS002	2.5	KI-16425	lysophosphatidic acid receptor antagonist	targeted cancer	LPAR1, LPAR3	NA	NA	GCIY, BFTC909	STOMACH, KIDNEY	carcinoma (adenocarcinoma), carcinoma	-0.3781327119745	-0.3781327119745	-0.0489481176131291	0.009756743375275	9.50312259373334	190.776310927168	8.86831987820635e-18	1.19844774979577e-15	0.260858741706339	0.397510447016403
ASCC1	BRD-A36267905-003-18-4::2.5::HTS002	2.5	buphenine	adrenergic receptor agonist	noncancer	ADRB2	rheumatology	Raynaud's disease	GCIY, BFTC909	STOMACH, KIDNEY	carcinoma (adenocarcinoma), carcinoma	0.5781926944165	0.5781926944165	-0.452725636347906	-0.393531150995	-19.5760152045017	34.8536332253743	2.19742391076138e-20	3.77683776559404e-18	-1.13784457086971	-0.9239920906591
ASCC1	BRD-A42699921-001-03-6::2.60159::HTS002	2.60159	teriflunomide	dihydroorotate dehydrogenase inhibitor	noncancer	DHODH	neurology/psychiatry	multiple sclerosis	GCIY, BFTC909	STOMACH, KIDNEY	carcinoma (adenocarcinoma), carcinoma	-2.147276373265	-2.147276373265	-0.980654550853562	-0.915436263548	18.1380039268196	62.8231036647717	1.16684857752399e-26	3.4542747067975e-24	1.0380830829064	1.29516056191648
ASCC1	BRD-A50049929-001-01-9::2.5::HTS002	2.5	oxazepam	GABA benzodiazepine site receptor agonist	noncancer	GABRA1, GABRA2, GABRA3, GABRA4, GABRA5, GABRA6, GABRB1, GABRB2, GABRB3, GABRD, GABRE, GABRG1, GABRG2, GABRG3, GABRP, GABRQ, GABRR1, GABRR2, GABRR3	neurology/psychiatry	anxiety	GCIY, BFTC909	STOMACH, KIDNEY	carcinoma (adenocarcinoma), carcinoma	-0.01549780975098	-0.01549780975098	-0.258968768669615	-0.09984291970545	-3.84169807485196	91.9649246472887	0.000224470693069257	0.00585358062718587	-0.36934154738393	-0.11760037045334
ASCC1	BRD-A55913614-316-09-6::2.5::HTS002	2.5	primaquine	antimalarial agent, DNA inhibitor	noncancer	KRT7, NQO2	infectious disease	malaria	GCIY, BFTC909	STOMACH, KIDNEY	carcinoma (adenocarcinoma), carcinoma	0.673555726971	0.673555726971	0.0916472959953774	0.121843056182	-15.9346315623917	21.3627894792004	2.45756892817764e-13	2.16939164253453e-11	-0.6577743018271	-0.506042560124145
ASCC1	BRD-A71033472-003-23-9::2.5::HTS002	2.5	fendiline	calcium channel blocker	noncancer	HTR2B	NA	NA	GCIY, BFTC909	STOMACH, KIDNEY	carcinoma (adenocarcinoma), carcinoma	0.682769811068	0.682769811068	0.138361717514338	0.135666555282	-19.5941302043382	51.3178678459703	1.76746763551583e-25	4.69417064253373e-23	-0.600178903201946	-0.488637283905378
ASCC1	BRD-A74391928-051-01-3::2.5::HTS002	2.5	ibutilide	potassium channel blocker	noncancer	CACNA1C, CACNA2D1, CACNB1, CACNG1, KCNH2, KCNH6, KCNH7, KCNJ11, KCNK1, KCNK6	cardiology	atrial fibrillation (AF)	GCIY, BFTC909	STOMACH, KIDNEY	carcinoma (adenocarcinoma), carcinoma	1.0107177435295	1.0107177435295	0.157050980262001	0.15975952739	-15.8679566635384	4.26387418205489	5.92321066145181e-05	0.00176101514476114	-0.999458507489962	-0.707875019045035
ASCC1	BRD-A75975749-001-01-4::2.5::MTS006	2.5	bafetinib	Bcr-Abl kinase inhibitor, LYN tyrosine kinase inhibitor	targeted cancer	ABL1, BCR, LYN	NA	NA	GCIY, BFTC909	STOMACH, KIDNEY	carcinoma (adenocarcinoma), carcinoma	0.348338588093	0.348338588093	-0.190665053820073	-0.0590439534084	-13.0775904252388	190.763348397577	2.56610637171881e-28	9.0014895670069e-26	-0.620300927626531	-0.457706356199616
ASCC1	BRD-A90547603-001-02-5::2.5::HTS002	2.5	eptifibatide	platelet aggregation inhibitor	noncancer	ITGA2B, ITGB3	cardiology	acute coronary syndrome (ACS), percutaneous coronary intervention (PCI)	GCIY, BFTC909	STOMACH, KIDNEY	carcinoma (adenocarcinoma), carcinoma	0.636752209663	0.636752209663	0.0382441679998655	0.04269931862485	-18.148688665741	5.2766356181765	5.86046219900387e-06	0.000211139183501479	-0.681961298472142	-0.515054784854127
ASCC1	BRD-K00312224-001-09-5::2.5::HTS002	2.5	PPT	estrogen receptor agonist	noncancer	ESR1	NA	NA	GCIY, BFTC909	STOMACH, KIDNEY	carcinoma (adenocarcinoma), carcinoma	1.174887690395	1.174887690395	0.15193198148022	0.22700730099	-21.9412724636476	33.4604763048388	1.94299882482317e-21	3.63386557701156e-19	-1.11776021616852	-0.928151201661035
ASCC1	BRD-K02113016-001-15-4::2.5::HTS002	2.5	olaparib	PARP inhibitor	targeted cancer	PARP1, PARP2	oncology	ovarian cancer	GCIY, BFTC909	STOMACH, KIDNEY	carcinoma (adenocarcinoma), carcinoma	0.5105176442225	0.5105176442225	-0.0901051504819825	-0.0325205860223	-12.8150839945847	6.29059479860434	9.64114445054664e-06	0.000333340353111988	-0.714033658638834	-0.48721193077013
ASCC1	BRD-K08078237-001-19-8::2.5::HTS002	2.5	tetrandrine	calcium channel blocker	targeted cancer	SLC6A3	NA	NA	GCIY, BFTC909	STOMACH, KIDNEY	carcinoma (adenocarcinoma), carcinoma	0.6241795112005	0.6241795112005	-0.31558150348581	-0.199486634258	-12.0902659454378	3.72236845042186	0.000401864230419392	0.00984918909566129	-1.16206919687424	-0.717452832498379
ASCC1	BRD-K10705233-001-02-2::2.5::HTS002	2.5	GW-405833	cannabinoid receptor agonist	noncancer	CNR2	NA	NA	GCIY, BFTC909	STOMACH, KIDNEY	carcinoma (adenocarcinoma), carcinoma	0.575231568445	0.575231568445	0.18088727766972	0.22754908413	-8.93311559464575	7.04020169304875	4.32571346032423e-05	0.00132219885943786	-0.498607773283017	-0.290080808267542
ASCC1	BRD-K11073688-001-01-6::2.5::HTS002	2.5	CPI-1189	tumor necrosis factor release inhibitor	noncancer	TNF	NA	NA	GCIY, BFTC909	STOMACH, KIDNEY	carcinoma (adenocarcinoma), carcinoma	-0.003472640433525	-0.003472640433525	-0.26300631888246	-0.2451174209795	-5.67606224077831	193.655027245989	4.97541794741755e-08	2.43021046775765e-06	-0.349715136867021	-0.169352220030849
ASCC1	BRD-K13044802-213-20-7::2.5::HTS002	2.5	ciclopirox	membrane integrity inhibitor	noncancer	ATP1A1	infectious disease	onychomycosis	GCIY, BFTC909	STOMACH, KIDNEY	carcinoma (adenocarcinoma), carcinoma	-0.9633453266	-0.9633453266	-1.62494318688452	-1.66652193871	-10.1100616064079	77.393535129586	8.43911064000881e-16	9.44514957891618e-14	-0.791894074325903	-0.531301646243128
ASCC1	BRD-K14796088-003-26-8::2.5::HTS002	2.5	berberine	LDL receptor activator	targeted cancer	LDLR	NA	NA	GCIY, BFTC909	STOMACH, KIDNEY	carcinoma (adenocarcinoma), carcinoma	-0.2212397909705	-0.2212397909705	-1.30585500307231	-1.26174940362	-13.6861851968473	2.78142895011651	0.001235465300029	0.0266153424756171	-1.3484118461656	-0.820818578038029
ASCC1	BRD-K18787491-001-08-6::2.5::HTS002	2.5	U-0126	MEK inhibitor	targeted cancer	AKT1, CHEK1, GSK3B, LCK, MAP2K1, MAP2K2, MAP2K7, MAPK1, MAPK11, MAPK12, MAPK14, MAPK8, PRKCA, RAF1, ROCK1, RPS6KB1, SGK1	NA	NA	GCIY, BFTC909	STOMACH, KIDNEY	carcinoma (adenocarcinoma), carcinoma	0.9881168879675	0.9881168879675	-0.0707956392171207	-0.0626502991923	-27.5865882603132	9.38239420950755	2.66427063412422e-10	1.68594762545383e-08	-1.14520905000011	-0.972616004369132
ASCC1	BRD-K19333160-001-01-3::2.5::HTS002	2.5	RKI-1447	rho associated kinase inhibitor	targeted cancer	CDC42BPA, DMPK, LIMK1, MYLK, PAK1, PKN1, ROCK1, ROCK2	NA	NA	GCIY, BFTC909	STOMACH, KIDNEY	carcinoma (adenocarcinoma), carcinoma	0.2507165241755	0.2507165241755	-0.346490771747213	-0.216806871006	-10.6802883903095	192.299545122389	3.33021722692261e-21	6.11097712353678e-19	-0.707496259538674	-0.486918332306752
ASCC1	BRD-K23228615-001-02-8::2.5::MTS010::PROS004_PR500	2.5	GDC-0980	mTOR inhibitor, PI3K inhibitor	targeted cancer	FGR, MAP3K9, MTOR, PIK3CA, PIK3CB, PIK3CD, PIK3CG, SYK	NA	NA	GCIY, BFTC909	STOMACH, KIDNEY	carcinoma (adenocarcinoma), carcinoma	-1.473028572745	-1.473028572745	-0.767585074385508	-0.7406610501725	10.1442636767173	21.3883494260665	1.2465614227796e-09	7.35004850572018e-08	0.560984534831189	0.849902461887795
ASCC1	BRD-K23363278-001-02-1::2.5::HTS002	2.5	CYT-997	tubulin polymerization inhibitor	chemo	TUBB	NA	NA	GCIY, BFTC909	STOMACH, KIDNEY	carcinoma (adenocarcinoma), carcinoma	-2.379347561195	-2.379347561195	-3.27645820980985	-3.04327234152	-7.92071649130578	189.066593491093	1.96654941444504e-13	1.7518228156633e-11	-1.12052882503925	-0.673692472190459
ASCC1	BRD-K23952234-236-01-8::2.5::HTS002	2.5	BMS-986020	lysophosphatidic acid receptor antagonist	noncancer	LPAR1	NA	NA	GCIY, BFTC909	STOMACH, KIDNEY	carcinoma (adenocarcinoma), carcinoma	-0.477708670566	-0.477708670566	0.38192687972803	0.395322173914	28.6967519114536	70.0485977296761	1.85277315565469e-40	2.03642573168366e-37	0.799891223213138	0.919379877374921
ASCC1	BRD-K24844714-001-24-5::2.5::HTS002	2.5	5-fluorouracil	thymidylate synthase inhibitor	chemo	DPYD, TYMS	oncology	colorectal cancer, breast cancer, pancreatic cancer, gastric adenocarcinoma	GCIY, BFTC909	STOMACH, KIDNEY	carcinoma (adenocarcinoma), carcinoma	-0.6512367546675	-0.6512367546675	-1.05403270518577	-0.97521082715	-7.80946487645699	175.446683504122	5.020892169548e-13	4.29418514687571e-11	-0.504588970685697	-0.301002930350845
ASCC1	BRD-K25244359-066-03-4::2.68145::HTS002	2.68145	apatinib	RET tyrosine kinase inhibitor	targeted cancer	CSK, KDR, KIT, RET	NA	NA	GCIY, BFTC909	STOMACH, KIDNEY	carcinoma (adenocarcinoma), carcinoma	0.4699315095865	0.4699315095865	0.133237792674517	0.183294433483	-8.99413985235223	186.645567434584	2.6756250043361e-16	3.15263348847911e-14	-0.410543397933314	-0.262844035890653
ASCC1	BRD-K28192623-066-08-1::2.5::HTS002	2.5	spiradoline	opioid receptor agonist	noncancer	OPRK1	NA	NA	GCIY, BFTC909	STOMACH, KIDNEY	carcinoma (adenocarcinoma), carcinoma	-1.5327156482	-1.5327156482	-2.33015046393572	-2.17007557799	-9.50993435699033	71.7313691709625	2.44892466729453e-14	2.39583553758784e-12	-0.964603053470784	-0.630266578000647
ASCC1	BRD-K31309378-001-01-5::2.5::HTS002	2.5	lucitanib	FGFR inhibitor, VEGFR inhibitor	targeted cancer	FGFR1, FLT1, KDR, KIT, PDGFRA, PDGFRB, RET	NA	NA	GCIY, BFTC909	STOMACH, KIDNEY	carcinoma (adenocarcinoma), carcinoma	-0.518583464655	-0.518583464655	-0.764357590220032	-0.647544423054	-4.07079533692159	157.42864896716	7.39733331150783e-05	0.00215357654349655	-0.365023580094095	-0.126524671035969
ASCC1	BRD-K32107296-001-16-9::2.5::HTS002	2.5	temozolomide	DNA alkylating agent	chemo	MGMT	oncology	glioblastoma, astrocytoma	GCIY, BFTC909	STOMACH, KIDNEY	carcinoma (adenocarcinoma), carcinoma	0.995702015325	0.995702015325	0.217731560725355	0.214329388476	-27.2412461125505	114.458413526312	7.55237276547632e-52	2.2798485950025e-48	-0.834542289345249	-0.72139861985404
ASCC1	BRD-K33882852-003-02-8::2.5::HTS002	2.5	ZK-93423	benzodiazepine receptor agonist	noncancer	GABRA1, GABRA2, GABRA3, GABRA5, GABRB2, GABRG2	NA	NA	GCIY, BFTC909	STOMACH, KIDNEY	carcinoma (adenocarcinoma), carcinoma	-0.531824112168	-0.531824112168	-0.886819412833571	-0.832624878756	-5.88259334741583	147.973796899227	2.58952424828825e-08	1.31208071539331e-06	-0.474248014784185	-0.235742586546957
ASCC1	BRD-K34332569-001-01-3::2.5::HTS002	2.5	imidapril	angiotensin converting enzyme inhibitor	noncancer	ACE	cardiology	hypertension, congestive heart failure	GCIY, BFTC909	STOMACH, KIDNEY	carcinoma (adenocarcinoma), carcinoma	-2.83571331321	-2.83571331321	-0.975492579925417	-0.8949729778575	13.8530706299266	2.92064107845565	0.00093484402139298	0.0208734435109007	1.42623015936908	2.29421130720009
ASCC1	BRD-K38852836-001-02-1::2.5::HTS002	2.5	ganetespib	HSP inhibitor	targeted cancer	HSP90AA1	NA	NA	GCIY, BFTC909	STOMACH, KIDNEY	carcinoma (adenocarcinoma), carcinoma	-5.53100788043	-5.53100788043	-4.84689849751539	-4.86851000212	8.58037115620813	190.860985104574	3.2529903985246e-15	3.43792001541113e-13	0.526845087877058	0.841373677952156
ASCC1	BRD-K39974922-001-04-3::2.5::HTS002	2.5	lenvatinib	FGFR inhibitor, KIT inhibitor, PDGFR tyrosine kinase receptor inhibitor, VEGFR inhibitor	targeted cancer	FLT4, KDR	oncology	thyroid cancer	GCIY, BFTC909	STOMACH, KIDNEY	carcinoma (adenocarcinoma), carcinoma	-2.36257647458	-2.36257647458	-3.04465672957307	-2.95683473862	-6.04885928743674	10.3100350538236	0.000109070792330796	0.0030662426350298	-0.932308838831045	-0.431851671155103
ASCC1	BRD-K40308497-001-01-2::2.53691::HTS002	2.53691	crizotinib-(S)	MTH1 inhibitor	targeted cancer	NUDT1	NA	NA	GCIY, BFTC909	STOMACH, KIDNEY	carcinoma (adenocarcinoma), carcinoma	-0.3421885135915	-0.3421885135915	-1.79112735827006	-1.67706700871	-11.116920810019	4.37463007342374	0.00022652783356716	0.00590219840026937	-1.79891048471165	-1.09896720464547
ASCC1	BRD-K40496271-396-01-1::2.34401::HTS002	2.34401	eltrombopag	thrombopoietin receptor agonist	noncancer	MPL	hematology, infectious disease	anemia, hepatitis C, thrombocytopenia	GCIY, BFTC909	STOMACH, KIDNEY	carcinoma (adenocarcinoma), carcinoma	0.2497892665925	0.2497892665925	-0.519399224196573	-0.465030888818	-15.2662949577167	67.8386639739668	1.24286312482029e-23	2.80993260210557e-21	-0.869734028461919	-0.668642953116228
ASCC1	BRD-K42938903-332-01-1::2.5::HTS002	2.5	acetophenazine	dopamine receptor antagonist	noncancer	DRD1, DRD2	neurology/psychiatry	psychosis	GCIY, BFTC909	STOMACH, KIDNEY	carcinoma (adenocarcinoma), carcinoma	1.19548640477	1.19548640477	0.465144245518088	0.492327571576	-21.2830058228829	8.94948882626868	5.66523322843323e-09	3.11339428876119e-07	-0.808036601502845	-0.652647717000979
ASCC1	BRD-K44408410-001-17-6::2.5::MTS010::PROS001_PR500	2.5	2-methoxyestradiol	hypoxia inducible factor inhibitor	targeted cancer	COMT, CYP19A1, CYP1A1, CYP1B1, HIF1A, TUBB	NA	NA	GCIY, BFTC909	STOMACH, KIDNEY	carcinoma (adenocarcinoma), carcinoma	0.6184286609345	0.6184286609345	-0.131501343540003	-0.075355311638	-13.0191328932658	2.61627416033676	0.00188796432668845	0.0381812767603477	-0.949435917941027	-0.55042409100798
ASCC1	BRD-K47557313-001-02-7::2.5::HTS002	2.5	LY2109761	TGF beta receptor inhibitor	targeted cancer	TGFBR1, TGFBR2	NA	NA	GCIY, BFTC909	STOMACH, KIDNEY	carcinoma (adenocarcinoma), carcinoma	1.45317187789	1.45317187789	0.244204422124139	0.273399788387	-30.0107219042591	19.4611991334907	9.12987029336909e-18	1.23301573415722e-15	-1.2931488825023	-1.12478602902942
ASCC1	BRD-K49027941-001-01-1::2.5::HTS002	2.5	PSB-1115	adenosine receptor antagonist	noncancer	ADORA1, ADORA2B, ADORA3	NA	NA	GCIY, BFTC909	STOMACH, KIDNEY	carcinoma (adenocarcinoma), carcinoma	-0.1276847283645	-0.1276847283645	0.119112105695756	0.179780985377	4.44291495920087	36.5875739242373	7.90946504831624e-05	0.00229183565575167	0.134202236070029	0.359391432050483
ASCC1	BRD-K51575138-001-13-2::2.5::HTS002	2.5	TPCA-1	IKK inhibitor	targeted cancer	IKBKB	NA	NA	GCIY, BFTC909	STOMACH, KIDNEY	carcinoma (adenocarcinoma), carcinoma	0.186262545951	0.186262545951	-0.104450725749396	-0.112273492753	-5.12773315898728	6.47342551313489	0.00172131472868912	0.0353853505165174	-0.427016654311696	-0.154409889089096
ASCC1	BRD-K51911221-001-01-2::2.5::HTS002	2.5	nemorubicin	topoisomerase inhibitor	chemo	TOP1, TOP2A	NA	NA	GCIY, BFTC909	STOMACH, KIDNEY	carcinoma (adenocarcinoma), carcinoma	-6.8581952061	-6.8581952061	-6.17431480005026	-6.268105536705	7.63493089412092	139.111416482782	3.27611661361332e-12	2.59389286176258e-10	0.506780755205403	0.86098005689407
ASCC1	BRD-K54247840-004-01-3::2.5::HTS002	2.5	halofuginone	collagenase inhibitor	noncancer	COL1A1, MMP2	rheumatology	scleroderma	GCIY, BFTC909	STOMACH, KIDNEY	carcinoma (adenocarcinoma), carcinoma	-6.126945181315	-6.126945181315	-5.70842731704977	-5.53178334297	3.63942026696625	173.025025371008	0.000360554358190787	0.00895345325416212	0.191542779688065	0.645492948842394
ASCC1	BRD-K55187425-236-05-2::2.5::HTS002	2.5	rigosertib	cell cycle inhibitor, PLK inhibitor	targeted cancer	PLK1	NA	NA	GCIY, BFTC909	STOMACH, KIDNEY	carcinoma (adenocarcinoma), carcinoma	-2.40686587271	-2.40686587271	-2.92710473006658	-2.897999861155	-5.51920460826555	165.596616391913	1.29142303102319e-07	6.00671455764258e-06	-0.706344659234566	-0.33413305547859
ASCC1	BRD-K55187425-236-05-2::2.5::MTS010::PROS004_PR500	2.5	rigosertib	cell cycle inhibitor, PLK inhibitor	targeted cancer	PLK1	NA	NA	GCIY, BFTC909	STOMACH, KIDNEY	carcinoma (adenocarcinoma), carcinoma	-1.123425455275	-1.123425455275	-0.797352169625172	-0.7051188233505	3.83718814429924	152.82802854685	0.000181679787300303	0.00485587319270315	0.1581917590526	0.493954812247056
ASCC1	BRD-K58435339-001-03-0::2.5::MTS010::PROS002_PR500	2.5	AT13387	HSP antagonist	targeted cancer	HSP90AA1	NA	NA	GCIY, BFTC909	STOMACH, KIDNEY	carcinoma (adenocarcinoma), carcinoma	-1.894341483885	-1.894341483885	-1.03012917095373	-1.108311362665	7.62488929406371	3.58085877021566	0.00245193728226854	0.0477703177685059	0.534454597474012	1.19397002838853
ASCC1	BRD-K58550667-001-08-7::0.15625::MTS010::PROS005_PR500	0.15625	FK-866	niacinamide phosphoribosyltransferase inhibitor	targeted cancer	NAMPT	NA	NA	GCIY, BFTC909	STOMACH, KIDNEY	carcinoma (adenocarcinoma), carcinoma	-2.75857664725	-2.75857664725	-2.00016346883965	-2.19151625043	7.71554481725912	16.439466178969	7.41284915703744e-07	3.08862470252465e-05	0.550485136146582	0.966341220674108
ASCC1	BRD-K61097567-001-08-5::2.5::HTS002	2.5	SB-218795	tachykinin antagonist	noncancer	TACR3	NA	NA	GCIY, BFTC909	STOMACH, KIDNEY	carcinoma (adenocarcinoma), carcinoma	0.272204789316	0.272204789316	-0.378968416912699	-0.400498604256	-14.0468374602876	180.740394967982	8.87836188640593e-31	3.76065301334288e-28	-0.742644288046366	-0.559702124411031
ASCC1	BRD-K61567297-001-01-9::2.5::HTS002	2.5	resatorvid	toll-like receptor antagonist	noncancer	TLR4	NA	NA	GCIY, BFTC909	STOMACH, KIDNEY	carcinoma (adenocarcinoma), carcinoma	-0.9128538700445	-0.9128538700445	-0.68406165823814	-0.630554296997	4.09047619848512	74.4153671076207	0.000107898807446286	0.00303448937162511	0.117353803515377	0.340230620097345
ASCC1	BRD-K61936403-001-01-7::2.5::HTS002	2.5	AS-1949490	SHIP2 phosphatase inhibitor	noncancer	INPP5D	NA	NA	GCIY, BFTC909	STOMACH, KIDNEY	carcinoma (adenocarcinoma), carcinoma	-0.217948894326	-0.217948894326	0.246450184442158	0.276762978408	10.7757700080203	11.0297536993117	3.40444396048465e-07	1.48669737083683e-05	0.369575305310814	0.559222852225501
ASCC1	BRD-K63068307-001-08-9::2.5::HTS002	2.5	ZSTK-474	PI3K inhibitor	targeted cancer	PIK3CB, PIK3CD, PIK3CG	NA	NA	GCIY, BFTC909	STOMACH, KIDNEY	carcinoma (adenocarcinoma), carcinoma	-2.33748989436	-2.33748989436	-1.47098571213034	-1.34809352963	13.1006319015237	140.57760635739	3.96297323592962e-26	1.1146720350178e-23	0.735742248938643	0.997266115520674
ASCC1	BRD-K65877271-001-01-8::2.5::HTS002	2.5	halobetasol-propionate	glucocorticoid receptor agonist	noncancer	NR3C1, PLA2G1B	dermatology	corticosteroid-responsive dermatoses	GCIY, BFTC909	STOMACH, KIDNEY	carcinoma (adenocarcinoma), carcinoma	0.0472412867953	0.0472412867953	-0.286100059737332	-0.253825714787	-6.79892411423284	91.8192159670564	1.04269879438119e-09	6.18888368598519e-08	-0.430718820434301	-0.235963872630963
ASCC1	BRD-K68488863-001-04-9::0.15625::HTS002	0.15625	ENMD-2076	Aurora kinase inhibitor, FLT3 inhibitor, VEGFR inhibitor	targeted cancer	AURKA, FLT3, KDR, PDGFRA, PTK2, SRC	NA	NA	GCIY, BFTC909	STOMACH, KIDNEY	carcinoma (adenocarcinoma), carcinoma	0.14475170173	0.14475170173	0.516992604648161	0.524698126717	12.7845381222725	7.07216996184261	3.81400708187502e-06	0.000141820319890908	0.303533512544957	0.440948293291366
ASCC1	BRD-K69726342-238-02-4::2.5::HTS002	2.5	atorvastatin	HMGCR inhibitor	noncancer	AHR, DPP4, HMGCR	neurology/psychiatry, cardiology	stroke, heart attack	GCIY, BFTC909	STOMACH, KIDNEY	carcinoma (adenocarcinoma), carcinoma	0.537094453949	0.537094453949	-0.158527275273959	0.0566391407425	-10.569568854825	67.5566832611088	5.85744512525214e-16	6.66005494031919e-14	-0.826966396191532	-0.564277062254386
ASCC1	BRD-K70511574-001-06-9::2.5::HTS002	2.5	HMN-214	PLK inhibitor	targeted cancer	PLK1	NA	NA	GCIY, BFTC909	STOMACH, KIDNEY	carcinoma (adenocarcinoma), carcinoma	-3.37333316746	-3.37333316746	-2.82595886089601	-2.78074740787	5.38736789305186	47.9739923462926	2.13307739728809e-06	8.28225263556809e-05	0.343084337520874	0.751664275607114
ASCC1	BRD-K72327355-001-14-7::2.5::HTS002	2.5	baicalein	lipoxygenase inhibitor	targeted cancer	ALOX5, GLO1, PREP, SELL, SELP, TNF, XDH	NA	NA	GCIY, BFTC909	STOMACH, KIDNEY	carcinoma (adenocarcinoma), carcinoma	1.272536430845	1.272536430845	0.0893815939620041	0.129185439077	-19.8894363377387	2.4797319202112	0.000847487883913087	0.0191483481626827	-1.39704755764188	-0.96926211612411
ASCC1	BRD-K72420232-001-12-3::2.5::HTS002	2.5	WZ-4002	EGFR inhibitor	targeted cancer	EGFR, ERBB2	NA	NA	GCIY, BFTC909	STOMACH, KIDNEY	carcinoma (adenocarcinoma), carcinoma	0.57247903154	0.57247903154	-0.079460021711784	0.0237239176578	-13.2206798272739	71.5078392591512	6.94836817823532e-21	1.24518127363963e-18	-0.750252423226865	-0.553625683276703
ASCC1	BRD-K74514084-001-03-9::2.5::HTS002	2.5	pazopanib	KIT inhibitor, PDGFR tyrosine kinase receptor inhibitor, VEGFR inhibitor	targeted cancer	CSF1R, FGF1, FGFR1, FGFR3, FLT1, FLT4, ITK, KDR, KIT, PDGFRA, PDGFRB, SH2B3	oncology	renal cell carcinoma (RCC), soft tissue sarcoma (STS)	GCIY, BFTC909	STOMACH, KIDNEY	carcinoma (adenocarcinoma), carcinoma	0.08063394359065	0.08063394359065	-0.196736701012593	-0.145323520972	-6.35258383729628	169.37927131371	1.88220008955373e-09	1.0876518279697e-07	-0.363563709630393	-0.191177579576092
ASCC1	BRD-K78809024-001-05-7::2.5::HTS002	2.5	SB-590885	RAF inhibitor	targeted cancer	BRAF	NA	NA	GCIY, BFTC909	STOMACH, KIDNEY	carcinoma (adenocarcinoma), carcinoma	0.6152835051785	0.6152835051785	0.0879727034145937	0.1598746623085	-8.34321521834106	4.24645632487164	0.000866379797624165	0.0194938871392883	-0.698844188775466	-0.355777414752346
ASCC1	BRD-K80608265-001-01-6::2.5::HTS002	2.5	erteberel	estrogen receptor agonist	noncancer	ESR1, ESR2	NA	NA	GCIY, BFTC909	STOMACH, KIDNEY	carcinoma (adenocarcinoma), carcinoma	0.692111140426	0.692111140426	-0.00220672696344505	0.05335983697175	-14.8936214566711	27.2283703993963	1.30911832001456e-14	1.3105185446539e-12	-0.789933545123026	-0.598702189655864
ASCC1	BRD-K81405859-300-01-4::2.5::MTS006	2.5	JTE-607	cytokine production inhibitor	noncancer	IL10, IL1B, IL6, TNF	NA	NA	GCIY, BFTC909	STOMACH, KIDNEY	carcinoma (adenocarcinoma), carcinoma	-0.3013086151705	-0.3013086151705	-0.778445941695755	-0.670066066219	-7.911939872118	8.33315465138118	3.7598196422381e-05	0.00116148513130765	-0.615241341963425	-0.339033311087085
ASCC1	BRD-K84810405-003-01-1::2.5::HTS002	2.5	almorexant	orexin receptor antagonist	noncancer	HCRTR1, HCRTR2	NA	NA	GCIY, BFTC909	STOMACH, KIDNEY	carcinoma (adenocarcinoma), carcinoma	0.509836201468	0.509836201468	0.255320724156233	0.26116496822	-7.32148662956121	7.42770067544748	0.000119355959092958	0.00332610137593534	-0.335766611019408	-0.173264343604126
ASCC1	BRD-K84868168-001-01-0::2.5::MTS006	2.5	erdafitinib	FGFR inhibitor	targeted cancer	FGFR1, FGFR2, FGFR3, FGFR4	NA	NA	GCIY, BFTC909	STOMACH, KIDNEY	carcinoma (adenocarcinoma), carcinoma	0.5606530249635	0.5606530249635	0.0839484284328707	0.13174233615	-8.35956437942218	3.27175292315453	0.00257290030199744	0.0498129990682224	-0.649947217447885	-0.303461975613373
ASCC1	BRD-K86797399-001-05-1::2.54945::HTS002	2.54945	SB-939	HDAC inhibitor	targeted cancer	HDAC1, HDAC10, HDAC3, HDAC4, HDAC5, HDAC9	NA	NA	GCIY, BFTC909	STOMACH, KIDNEY	carcinoma (adenocarcinoma), carcinoma	-7.090225189875	-7.090225189875	-5.44733326371658	-5.51001928833	20.9251118646394	189.627167139531	3.66884621787331e-51	1.00812838593663e-47	1.48802099954148	1.79776285277536
ASCC1	BRD-K92213669-001-01-3::2.5::HTS002	2.5	lomitapide	microsomal trigylceride transfer protein inhibitor	noncancer	MTTP	endocrinology	hypercholesterolemia	GCIY, BFTC909	STOMACH, KIDNEY	carcinoma (adenocarcinoma), carcinoma	0.610958526218	0.610958526218	0.222812551068378	0.227576049132	-9.05404228759784	30.0926552845548	4.26942410518046e-10	2.63706455054531e-08	-0.475686708132436	-0.300605242166808
ASCC1	BRD-K97810537-001-13-6::2.5::HTS002	2.5	beclomethasone-dipropionate	glucocorticoid receptor agonist	noncancer	GPR97, NR3C1	allergy	allergic rhinitis	GCIY, BFTC909	STOMACH, KIDNEY	carcinoma (adenocarcinoma), carcinoma	0.300279789481	0.300279789481	0.0717915610854242	0.0633860344485	-5.34986751681204	59.659916534578	1.46767140446619e-06	5.84475184778584e-05	-0.313929240950861	-0.14304721584029
ASCC1	BRD-K99107520-001-24-1::2.5::HTS002	2.5	felbamate	glutamate receptor antagonist	noncancer	GRIN1, GRIN2A, GRIN2B, GRIN2C, GRIN2D, GRIN3A, GRIN3B	neurology/psychiatry	epilepsy	GCIY, BFTC909	STOMACH, KIDNEY	carcinoma (adenocarcinoma), carcinoma	-0.01404362338015	-0.01404362338015	0.249709148177036	0.266502193274	9.11433483472646	187.881727881976	1.19855162700424e-16	1.451324133696e-14	0.206667160407235	0.320838382707137
ASCC1	BRD-K99113996-001-02-0::2.5::HTS002	2.5	AZD2014	mTOR inhibitor	targeted cancer	MTOR	NA	NA	GCIY, BFTC909	STOMACH, KIDNEY	carcinoma (adenocarcinoma), carcinoma	-4.09930982563	-4.09930982563	-3.15640176226628	-3.187890366305	13.3229820758765	125.583139846902	8.69523968332729e-26	2.356058187216e-23	0.802845772349098	1.08297035437834
ASIC2	BRD-A60197193-001-14-6::2.5::HTS002	2.5	amisulpride	dopamine receptor antagonist	noncancer	DRD2, DRD3, HTR2A, HTR7	neurology/psychiatry	psychosis, bipolar disorder, schizophrenia	SH10TC, NCIH838	STOMACH, LUNG	carcinoma, carcinoma (non_small_cell_carcinoma)	0.312104621848	0.312104621848	0.0728744761805745	0.128125201883	-6.51020878100425	6.86094430369028	0.000360179606731083	0.00894725717791682	-0.326481100587986	-0.151979190746865
ASIC2	BRD-A92630576-050-24-1::2.5::HTS002	2.5	trimebutine	opioid receptor agonist	noncancer	OPRD1, OPRK1, OPRM1	gastroenterology	irritable bowel syndrome	SH10TC, NCIH838	STOMACH, LUNG	carcinoma, carcinoma (non_small_cell_carcinoma)	-0.11054806118025	-0.11054806118025	-0.849300911447803	-0.797149374107	-10.809092845158	11.2263331945419	2.81721769236845e-07	1.24728661596289e-05	-0.888811091892207	-0.588694608642898
ASIC2	BRD-K01109406-001-03-7::2.5::HTS002	2.5	nitisinone	hydroxyphenylpyruvate dioxygenase inhibitor	noncancer	HPD	metabolism	tyrosinemia	SH10TC, NCIH838	STOMACH, LUNG	carcinoma, carcinoma (non_small_cell_carcinoma)	-0.1109480398116	-0.1109480398116	0.160252717468275	0.166606190016	7.81119388717764	4.21181192894681	0.00116944960921416	0.0253716940270535	0.176686068787228	0.365715445772522
ASIC2	BRD-K03109492-001-02-2::2.5::HTS002	2.5	NSC-663284	CDC inhibitor	targeted cancer	CDC25A, CDC25B, CDC25C	NA	NA	SH10TC, NCIH838	STOMACH, LUNG	carcinoma, carcinoma (non_small_cell_carcinoma)	-1.988449862945	-1.988449862945	-1.20167084147163	-0.927441060587	8.75046083789764	73.4245477336628	5.23269012146187e-13	4.46463869841879e-11	0.607600390019851	0.965957652926899
ASIC2	BRD-K03449891-001-08-6::0.625::MTS010::PROS004_PR500	0.625	foretinib	VEGFR inhibitor	targeted cancer	FLT1, FLT4, KDR, MET	NA	NA	SH10TC, NCIH838	STOMACH, LUNG	carcinoma, carcinoma (non_small_cell_carcinoma)	-0.06314491981055	-0.06314491981055	-0.341256060506742	-0.229059189804	-6.58606026491886	191.183700163565	4.25512165738771e-10	2.62898809370496e-08	-0.36140225423867	-0.194820027153714
ASIC2	BRD-K03449891-001-08-6::2.5::HTS002	2.5	foretinib	VEGFR inhibitor	targeted cancer	FLT1, FLT4, KDR, MET	NA	NA	SH10TC, NCIH838	STOMACH, LUNG	carcinoma, carcinoma (non_small_cell_carcinoma)	-1.52406746602	-1.52406746602	-2.03175776436021	-1.93975006052	-5.19875595100752	15.748343647662	9.24095672428755e-05	0.00263448392359647	-0.714981199980241	-0.300399396700173
ASIC2	BRD-K04196797-001-24-4::2.5::HTS002	2.5	oxcarbazepine	sodium channel blocker	noncancer	SCN10A, SCN11A, SCN1A, SCN2A, SCN3A, SCN4A, SCN5A, SCN7A, SCN8A, SCN9A	neurology/psychiatry	seizures	SH10TC, NCIH838	STOMACH, LUNG	carcinoma, carcinoma (non_small_cell_carcinoma)	-0.0207325176695355	-0.0207325176695355	0.243154495789656	0.240200693149	8.0423643158011	6.48420723390482	0.000132423875734606	0.0036499841643933	0.185029829267766	0.342744197650617
ASIC2	BRD-K06749501-001-02-1::2.5::HTS002	2.5	GSK1838705A	insulin growth factor receptor inhibitor	targeted cancer	ALK, IGF1R, INSR, RPS6KA1	NA	NA	SH10TC, NCIH838	STOMACH, LUNG	carcinoma, carcinoma (non_small_cell_carcinoma)	0.3004768448675	0.3004768448675	-0.239581292560206	-0.164638438825	-9.22406013234804	37.9389483808107	3.11462721322164e-11	2.19229864033688e-09	-0.658590356922399	-0.421525917933013
ASIC2	BRD-K07265709-003-05-6::2.61449::HTS002	2.61449	dexrazoxane	chelating agent, topoisomerase inhibitor	noncancer	TOP2A, TOP2B	cardiology	cardiomyopathy	SH10TC, NCIH838	STOMACH, LUNG	carcinoma, carcinoma (non_small_cell_carcinoma)	-2.474016384295	-2.474016384295	-1.93550922322972	-1.85386313087	4.85783122747574	44.4920276133246	1.50705475321274e-05	0.00050343755954073	0.315166552094002	0.76184777003655
ASIC2	BRD-K11196887-001-22-0::2.49495::HTS002	2.49495	norfloxacin	bacterial DNA gyrase inhibitor	noncancer	TOP2A	infectious disease, urology	urinary tract infections, gonorrhea, prostatitis	SH10TC, NCIH838	STOMACH, LUNG	carcinoma, carcinoma (non_small_cell_carcinoma)	-0.740164647469	-0.740164647469	-0.418535607217159	-0.37916191768	5.75507313764545	28.4853653068546	3.33200018936455e-06	0.000125332444469343	0.20723920793053	0.436018872573153
ASIC2	BRD-K13112821-001-17-4::2.5::HTS002	2.5	artemisinin	DNA synthesis inhibitor	noncancer	CYP2B6	infectious disease	malaria	SH10TC, NCIH838	STOMACH, LUNG	carcinoma, carcinoma (non_small_cell_carcinoma)	-0.802590263936	-0.802590263936	-0.415434261292997	-0.389042162364	8.0049688230005	3.74528856295566	0.00173346176791329	0.0355804565461682	0.249195319350221	0.525116685935785
ASIC2	BRD-K15071410-001-01-1::2.5::HTS002	2.5	tiotidine	histamine receptor antagonist	noncancer	HRH2	NA	NA	SH10TC, NCIH838	STOMACH, LUNG	carcinoma, carcinoma (non_small_cell_carcinoma)	0.00716598315942	0.00716598315942	0.382365670101253	0.366990824591	11.7716308014647	24.3949471077774	1.49882323439388e-11	1.0993883812608e-09	0.309472923372345	0.440926450511321
ASIC2	BRD-K15916496-001-27-9::2.5::HTS002	2.5	clotrimazole	cytochrome P450 inhibitor, imidazoline receptor ligand	noncancer	CYP3A4, KCNN4, NR1I2, NR1I3, TRPM2, TRPM4, TRPM8	infectious disease	vulvovaginal candidiasis, oropharyngeal candidiasis	SH10TC, NCIH838	STOMACH, LUNG	carcinoma, carcinoma (non_small_cell_carcinoma)	0.1527509621095	0.1527509621095	0.334015950930173	0.346280454324	7.17414191728429	172.754153928745	2.05083210328344e-11	1.47402010014969e-09	0.131394324179045	0.231135653462302
ASIC2	BRD-K17472821-001-01-2::2.5::MTS006	2.5	GSK2830371	protein phosphatase inhibitor	targeted cancer	PPM1D	NA	NA	SH10TC, NCIH838	STOMACH, LUNG	carcinoma, carcinoma (non_small_cell_carcinoma)	0.02768552240345	0.02768552240345	0.215930621111766	0.228521183111	9.88237287906908	187.755369753629	8.27984914543041e-19	1.21966445875667e-16	0.150668372735451	0.225821824681181
ASIC2	BRD-K19034817-001-01-4::2.5::HTS002	2.5	pacritinib	FLT3 inhibitor, JAK inhibitor	targeted cancer	FLT3, JAK1, JAK2, JAK3	NA	NA	SH10TC, NCIH838	STOMACH, LUNG	carcinoma, carcinoma (non_small_cell_carcinoma)	-1.4455080549	-1.4455080549	-0.935531169566103	-0.89400890482	9.7506067659746	65.1037589214628	2.36986154902552e-14	2.32249682643389e-12	0.405525601108463	0.61442816955933
ASIC2	BRD-K21025364-001-05-6::2.43629::HTS002	2.43629	NVP-TAE226	protein tyrosine kinase inhibitor	targeted cancer	PTK2	NA	NA	SH10TC, NCIH838	STOMACH, LUNG	carcinoma, carcinoma (non_small_cell_carcinoma)	-2.414867754725	-2.414867754725	-3.09710873901033	-2.8622910827	-5.74419727530944	14.3460476337746	4.61481970266489e-05	0.00140077849037312	-0.936403034816897	-0.42807893375376
ASIC2	BRD-K23566484-001-15-1::2.5::HTS002	2.5	nilutamide	androgen receptor antagonist	targeted cancer	AR	oncology	prostate cancer	SH10TC, NCIH838	STOMACH, LUNG	carcinoma, carcinoma (non_small_cell_carcinoma)	-0.477281266296	-0.477281266296	0.0968922479120995	0.09201913789375	16.8079593199061	4.27052575203658	4.59670759293841e-05	0.00139626947517984	0.481651067601227	0.666695960814972
ASIC2	BRD-K23952234-236-01-8::2.5::HTS002	2.5	BMS-986020	lysophosphatidic acid receptor antagonist	noncancer	LPAR1	NA	NA	SH10TC, NCIH838	STOMACH, LUNG	carcinoma, carcinoma (non_small_cell_carcinoma)	0.181960489332	0.181960489332	0.375195561769887	0.395322173914	5.60206697118922	11.4478729991111	0.000137867693573778	0.00378058404503253	0.11767613616197	0.268794008713804
ASIC2	BRD-K26026438-001-01-0::2.5::MTS006	2.5	tucatinib	EGFR inhibitor	targeted cancer	ERBB2	NA	NA	SH10TC, NCIH838	STOMACH, LUNG	carcinoma, carcinoma (non_small_cell_carcinoma)	0.0608374259053	0.0608374259053	-0.243609627021033	-0.125640191534	-7.0876989907314	22.1911545821416	3.94254474363292e-07	1.70707408557192e-05	-0.393484321400742	-0.215409784451924
ASIC2	BRD-K26818574-305-04-3::2.5::HTS002	2.5	BIX-01294	histone lysine methyltransferase inhibitor	targeted cancer	EHMT1, EHMT2	NA	NA	SH10TC, NCIH838	STOMACH, LUNG	carcinoma, carcinoma (non_small_cell_carcinoma)	-0.443399827062	-0.443399827062	-0.774370493098396	-0.707312470978	-5.00762456456428	10.6048928076764	0.000444487935291569	0.0107938652484825	-0.477105131761841	-0.184836200310951
ASIC2	BRD-K28570407-001-02-0::2.5::HTS002	2.5	A-803467	sodium channel blocker	noncancer	SCN10A	NA	NA	SH10TC, NCIH838	STOMACH, LUNG	carcinoma, carcinoma (non_small_cell_carcinoma)	-0.1533337110315	-0.1533337110315	0.275487976658184	0.290224760638	10.7924413350767	2.83559921106901	0.00218032739953905	0.0431652864599856	0.298121564933033	0.559521810446334
ASIC2	BRD-K32285926-001-02-1::2.5::HTS002	2.5	AMG-208	tyrosine kinase inhibitor	targeted cancer	MET	NA	NA	SH10TC, NCIH838	STOMACH, LUNG	carcinoma, carcinoma (non_small_cell_carcinoma)	0.1525121663015	0.1525121663015	0.409871910977567	0.419799796324	7.04670351457987	195.191648974724	3.0727444907811e-11	2.164951525196e-09	0.185331339026023	0.32938815032611
ASIC2	BRD-K32730239-001-01-0::2.5::HTS002	2.5	SU3327	JNK inhibitor	noncancer	MAPK8	NA	NA	SH10TC, NCIH838	STOMACH, LUNG	carcinoma, carcinoma (non_small_cell_carcinoma)	-1.427846534905	-1.427846534905	-0.603803154517577	-0.471294403844	11.5066099493849	14.7346836239978	9.28316116727575e-09	4.97039882543354e-07	0.671160344564008	0.976926416210838
ASIC2	BRD-K33610132-001-02-9::2.5::MTS010::PROS002_PR500	2.5	rociletinib	EGFR inhibitor	targeted cancer	EGFR	NA	NA	SH10TC, NCIH838	STOMACH, LUNG	carcinoma, carcinoma (non_small_cell_carcinoma)	-0.3379437609785	-0.3379437609785	-0.0776273076369155	-0.04459956876075	5.44974664570539	23.2771963354402	1.4793209964438e-05	0.000494558399386684	0.161568562054111	0.359064344629058
ASIC2	BRD-K36021395-300-02-4::2.5::HTS002	2.5	ABT-702	adenosine kinase inhibitor	noncancer	ADK	NA	NA	SH10TC, NCIH838	STOMACH, LUNG	carcinoma, carcinoma (non_small_cell_carcinoma)	-0.0055769836325	-0.0055769836325	-0.276529878170402	-0.153671266635	-4.50910331505093	15.1018082033632	0.000409041530566022	0.0100125013938654	-0.398956949854322	-0.142948839221483
ASIC2	BRD-K36363294-001-04-2::2.5::HTS002	2.5	I-BET151	bromodomain inhibitor	targeted cancer	BRD2, BRD3, BRD4	NA	NA	SH10TC, NCIH838	STOMACH, LUNG	carcinoma, carcinoma (non_small_cell_carcinoma)	-0.151923029519	-0.151923029519	0.118226225040523	0.175731719762	4.60777425362805	191.455286285806	7.41657968978493e-06	0.000261371619519877	0.15450750915466	0.385790999964386
ASIC2	BRD-K37590257-001-02-8::2.5::HTS002	2.5	GSK256066	phosphodiesterase inhibitor	noncancer	PDE4A	NA	NA	SH10TC, NCIH838	STOMACH, LUNG	carcinoma, carcinoma (non_small_cell_carcinoma)	-0.3292099812405	-0.3292099812405	-0.0807545096762652	-0.072384668123	3.94331589560622	162.000543663758	0.000119369622326865	0.00332610137593534	0.124035074518956	0.372875868609513
ASIC2	BRD-K42938903-332-01-1::2.5::HTS002	2.5	acetophenazine	dopamine receptor antagonist	noncancer	DRD1, DRD2	neurology/psychiatry	psychosis	SH10TC, NCIH838	STOMACH, LUNG	carcinoma, carcinoma (non_small_cell_carcinoma)	0.3595403567315	0.3595403567315	0.475095984185213	0.4963205206125	3.82655769968512	71.845341751403	0.000274696062906625	0.00699647444643067	0.0553541556375641	0.175757099269862
ASIC2	BRD-K44827188-001-06-0::2.5::MTS010::PROS003_PR500	2.5	vismodegib	hedgehog pathway inhibitor, smoothened receptor antagonist	targeted cancer	SMO	oncology	basal cell carcinoma (BCC)	SH10TC, NCIH838	STOMACH, LUNG	carcinoma, carcinoma (non_small_cell_carcinoma)	-0.09970193907485	-0.09970193907485	0.0385073973186186	0.0592458296823	6.58300078383351	188.988486277339	4.42647931324065e-10	2.73013779777714e-08	0.0967949157007216	0.179623757086216
ASIC2	BRD-K45662124-050-01-5::2.5::HTS002	2.5	3'-fluorobenzylspiperone	dopamine receptor ligand	noncancer	DRD2	NA	NA	SH10TC, NCIH838	STOMACH, LUNG	carcinoma, carcinoma (non_small_cell_carcinoma)	0.2870167635765	0.2870167635765	0.511300866231481	0.5308791065105	7.33047011480858	184.74319462287	6.94518298647729e-12	5.29546113236816e-10	0.163921341699488	0.284646863610474
ASIC2	BRD-K48684885-001-04-2::2.5::HTS002	2.5	BAY-11-7085	NFkB pathway inhibitor	targeted cancer	NFKBIA	NA	NA	SH10TC, NCIH838	STOMACH, LUNG	carcinoma, carcinoma (non_small_cell_carcinoma)	-1.66536859621	-1.66536859621	-1.44028615423057	-1.32973039145	3.28202814837084	192.955955084518	0.0012233226123955	0.0263882359291582	0.0898191690051298	0.360345714953724
ASIC2	BRD-K52751261-001-06-1::2.5::HTS002	2.5	TAK-715	p38 MAPK inhibitor	noncancer	MAPK14	NA	NA	SH10TC, NCIH838	STOMACH, LUNG	carcinoma, carcinoma (non_small_cell_carcinoma)	0.2306861874055	0.2306861874055	0.1368787393045	0.1526722270265	-3.77999477770548	127.600486720623	0.000239711189233415	0.00621246184730455	-0.142913232583023	-0.0447016636189763
ASIC2	BRD-K52911425-001-09-8::2.5::HTS002	2.5	GDC-0941	PI3K inhibitor	targeted cancer	PIK3CA, PIK3CB, PIK3CD, PIK3CG	NA	NA	SH10TC, NCIH838	STOMACH, LUNG	carcinoma, carcinoma (non_small_cell_carcinoma)	-0.8068750111885	-0.8068750111885	-1.11072402911875	-1.00700802709	-4.83395698048967	27.3250930697935	4.62548569243374e-05	0.00140341976638396	-0.432749587699133	-0.174948448161361
ASIC2	BRD-K54256913-001-08-7::2.5::MTS010::PROS004_PR500	2.5	MK-1775	WEE1 kinase inhibitor	targeted cancer	WEE1	NA	NA	SH10TC, NCIH838	STOMACH, LUNG	carcinoma, carcinoma (non_small_cell_carcinoma)	-3.457946145465	-3.457946145465	-1.1872566173988	-1.175511705255	17.4745678151001	6.3342142082838	1.34444502120298e-06	5.39007775812597e-05	1.9567543490541	2.58462470707831
ASIC2	BRD-K55966568-001-05-4::2.5::HTS002	2.5	orantinib	FGFR inhibitor, PDGFR tyrosine kinase receptor inhibitor, VEGFR inhibitor	targeted cancer	AURKA, AURKB, EGFR, FGFR1, FGFR2, KDR, PDGFRA, PDGFRB	NA	NA	SH10TC, NCIH838	STOMACH, LUNG	carcinoma, carcinoma (non_small_cell_carcinoma)	0.425053366807	0.425053366807	0.31840209117394	0.334471064367	-4.04171828356239	74.1740814751875	0.000128331393632867	0.00355180000851481	-0.159227681001478	-0.0540748702646416
ASIC2	BRD-K56334280-001-05-1::2.5::HTS002	2.5	amonafide	topoisomerase inhibitor	chemo	TOP2A, TOP2B	NA	NA	SH10TC, NCIH838	STOMACH, LUNG	carcinoma, carcinoma (non_small_cell_carcinoma)	-0.983356397237	-0.983356397237	-0.398765152859315	-0.351314644036	8.65080071298085	58.7988441297025	4.50236836468678e-12	3.51160156199037e-10	0.449361205557102	0.719821283198268
ASIC2	BRD-K56751279-300-01-4::0.15625::HTS002	0.15625	Y-39983	rho associated kinase inhibitor	noncancer	ROCK1, ROCK2	NA	NA	SH10TC, NCIH838	STOMACH, LUNG	carcinoma, carcinoma (non_small_cell_carcinoma)	0.9568594615375	0.9568594615375	0.778589846840916	0.797329257919	-5.57867714604905	8.65167737503858	0.00039583813023627	0.00971705309992092	-0.251004145686265	-0.105535083706902
ASIC2	BRD-K66030860-001-03-6::2.5::HTS002	2.5	salidroside	beta amyloid protein neurotoxicity inhibitor	noncancer	APP	NA	NA	SH10TC, NCIH838	STOMACH, LUNG	carcinoma, carcinoma (non_small_cell_carcinoma)	-0.1297305323405	-0.1297305323405	0.135920716908061	0.138943386396	7.02530888112842	4.09447571333735	0.00198110226368611	0.0397833474256141	0.161612753677679	0.369689744819442
ASIC2	BRD-K66715657-050-01-0::2.5::HTS002	2.5	UH-232-(+)	dopamine receptor antagonist	noncancer	DRD2, DRD3, DRD4, HTR1A	NA	NA	SH10TC, NCIH838	STOMACH, LUNG	carcinoma, carcinoma (non_small_cell_carcinoma)	0.154473292472	0.154473292472	-0.00371607794888885	0.0059117559481	-5.23375284368343	188.790965933524	4.39742825834482e-07	1.8944651280056e-05	-0.217811177051424	-0.0985675637903535
ASIC2	BRD-K67844266-003-01-9::2.5::HTS002	2.5	pevonedistat	nedd activating enzyme inhibitor	targeted cancer	NAE1, UBA3	NA	NA	SH10TC, NCIH838	STOMACH, LUNG	carcinoma, carcinoma (non_small_cell_carcinoma)	-3.38784590211	-3.38784590211	-2.6032573349392	-2.60596765275	7.8633725072675	41.6615762071716	9.18174798974159e-10	5.48624160828917e-08	0.583180714503571	0.985996419838026
ASIC2	BRD-K71480163-001-01-4::2.5::MTS006	2.5	GDC-0068	AKT inhibitor	targeted cancer	AKT1, AKT2, AKT3, PRKG1	NA	NA	SH10TC, NCIH838	STOMACH, LUNG	carcinoma, carcinoma (non_small_cell_carcinoma)	-0.351262558428	-0.351262558428	-0.528665315191685	-0.376499820922	-3.34452959193404	159.233047916852	0.00102782155182857	0.0226544596238035	-0.282160640005761	-0.0726448735216099
ASIC2	BRD-K72414522-001-06-7::2.5::HTS002	2.5	AZD5438	CDK inhibitor	targeted cancer	KCNH2	NA	NA	SH10TC, NCIH838	STOMACH, LUNG	carcinoma, carcinoma (non_small_cell_carcinoma)	-2.784293226085	-2.784293226085	-2.41300853091824	-2.18452453626	3.67657520915862	173.861209363928	0.000314779690752568	0.0079093102390747	0.171967265356022	0.570602124977494
ASIC2	BRD-K72533376-001-01-2::2.5::MTS006	2.5	etoposide-phosphate	topoisomerase inhibitor	chemo	TOP2A	oncology	testicular carcinoma, small cell lung cancer	SH10TC, NCIH838	STOMACH, LUNG	carcinoma, carcinoma (non_small_cell_carcinoma)	-0.05011085887205	-0.05011085887205	-0.197988039450999	-0.124222212564	-4.11023699610621	120.454366353439	7.24849318521255e-05	0.00211541706957165	-0.219107934016774	-0.0766464271411241
ASIC2	BRD-K76719364-001-02-5::2.5::MTS006	2.5	GS-9973	syk inhibitor	noncancer	SYK	NA	NA	SH10TC, NCIH838	STOMACH, LUNG	carcinoma, carcinoma (non_small_cell_carcinoma)	-0.4008181922205	-0.4008181922205	-0.210536408068883	-0.185900015084	5.63636458633513	14.1958574879633	5.82511056903918e-05	0.00173449586433954	0.117968112022563	0.262595456280671
ASIC2	BRD-K77625799-001-07-7::2.5::HTS002	2.5	vandetanib	EGFR inhibitor, RET tyrosine kinase inhibitor, VEGFR inhibitor	targeted cancer	EGFR, EPHA1, EPHA10, EPHA2, EPHA3, EPHA4, EPHA5, EPHA6, EPHA7, EPHA8, EPHB1, EPHB2, EPHB3, EPHB4, EPHB6, ERBB2, ERBB3, ERBB4, FLT1, FLT4, KDR, PTK6, RET, SRC, TEK, VEGFA	oncology	medullary thyroid cancer (MTC)	SH10TC, NCIH838	STOMACH, LUNG	carcinoma, carcinoma (non_small_cell_carcinoma)	0.3096093853355	0.3096093853355	0.105884868700631	0.160912505802	-3.97473828035541	172.549202679799	0.000103421693374557	0.00292161171995194	-0.304891683613823	-0.102557349655915
ASIC2	BRD-K81405859-300-01-4::2.5::MTS006	2.5	JTE-607	cytokine production inhibitor	noncancer	IL10, IL1B, IL6, TNF	NA	NA	SH10TC, NCIH838	STOMACH, LUNG	carcinoma, carcinoma (non_small_cell_carcinoma)	-1.3571930408	-1.3571930408	-0.767389560275551	-0.659860660516	10.5313734448571	16.4369677435855	1.01486165726924e-08	5.41484401645158e-07	0.471335408231278	0.708271552817621
ASIC2	BRD-K81458380-001-04-9::0.15625::HTS002	0.15625	CX-4945	casein kinase inhibitor	targeted cancer	CSNK2A1, CSNK2A2, DAPK3, HIPK3	NA	NA	SH10TC, NCIH838	STOMACH, LUNG	carcinoma, carcinoma (non_small_cell_carcinoma)	0.5905504489685	0.5905504489685	0.326148409153684	0.364286574892	-8.51348037228799	17.6663265866609	1.15411087762362e-07	5.39804580184964e-06	-0.329738547475372	-0.19906553215426
ASIC2	BRD-K84783599-001-01-0::2.5::HTS002	2.5	riociguat	guanylate cyclase stimulant	noncancer	GUCY1A2, GUCY1A3, GUCY1B2, GUCY1B3	cardiology	hypertension	SH10TC, NCIH838	STOMACH, LUNG	carcinoma, carcinoma (non_small_cell_carcinoma)	0.4643930680735	0.4643930680735	-0.00757899286812644	0.04755872580485	-9.28458535510564	105.660448425108	2.34730901896617e-15	2.52052301966934e-13	-0.572759031750372	-0.371185090132881
ASIC2	BRD-K87112191-001-04-5::2.5::HTS002	2.5	PP242	mTOR inhibitor	targeted cancer	MTOR, PASK	NA	NA	SH10TC, NCIH838	STOMACH, LUNG	carcinoma, carcinoma (non_small_cell_carcinoma)	-2.56099035504	-2.56099035504	-2.22949985789532	-2.16824610201	4.9563903355077	184.031675826492	1.62254703078398e-06	6.41384881152525e-05	0.199537553215699	0.46344344107366
ASIC2	BRD-K87349682-347-03-8::2.36217::HTS002	2.36217	norepinephrine	adrenergic receptor agonist	noncancer	ADRA1A, ADRA1B, ADRA1D, ADRA2A, ADRA2B, ADRA2C, ADRB1, ADRB2, ADRB3, PAH, SLC18A1, SLC18A2	cardiology, allergy, neurology/psychiatry	hypertension, urticaria, headache, seasonal affective disorder	SH10TC, NCIH838	STOMACH, LUNG	carcinoma, carcinoma (non_small_cell_carcinoma)	0.01347957185815	0.01347957185815	-0.495845719863022	-0.41754362105	-8.98170149179893	9.82581261711657	4.76386903435114e-06	0.000174386897739273	-0.635980621139721	-0.382669962302623
ASIC2	BRD-K91543828-001-02-0::2.5::MTS006	2.5	pentostatin	adenosine deaminase inhibitor, ribonucleotide reductase inhibitor	chemo	ADA	hematologic malignancy	hairy cell leukemia	SH10TC, NCIH838	STOMACH, LUNG	carcinoma, carcinoma (non_small_cell_carcinoma)	0.323450211173	0.323450211173	0.16588329393517	0.180090535551	-6.01120233345601	5.91907437053169	0.0010038062363425	0.022201387789345	-0.221919058221569	-0.0932147762540909
ASIC2	BRD-K92241597-001-06-0::2.5::MTS006	2.5	tosedostat	peptidase inhibitor	targeted cancer	ANPEP, LAP3, NPEPPS	NA	NA	SH10TC, NCIH838	STOMACH, LUNG	carcinoma, carcinoma (non_small_cell_carcinoma)	-1.08069480257	-1.08069480257	-1.60085560276251	-1.38505413113	-6.64795526802529	45.5683181185168	3.21077397094442e-08	1.60823083528522e-06	-0.677697527484634	-0.362624072900395
ASIC2	BRD-K92723993-001-06-7::2.5::HTS002	2.5	imatinib	Bcr-Abl kinase inhibitor, KIT inhibitor, PDGFR tyrosine kinase receptor inhibitor	targeted cancer	ABL1, CSF1R, DDR1, KIT, NTRK1, PDGFRA, PDGFRB, RET	hematologic malignancy, oncology	chronic myeloid leukemia (CML), acute lymphoblastic leukemia (ALL), myelodysplastic diseases (MDS), aggressive systemic mastocytosis (ASM), hypereosinophilic syndrome (HES), chronic eosinophilic leukemia (CEL), dermatofibrosarcoma protuberans (DFSP), gastrointestinal stromal tumors (GIST)	SH10TC, NCIH838	STOMACH, LUNG	carcinoma, carcinoma (non_small_cell_carcinoma)	-0.6102467038905	-0.6102467038905	-0.360187741922984	-0.28708101882	4.20628486790326	194.486055066558	3.95972979068968e-05	0.00121797492294594	0.13281168765761	0.367306236277421
ASIC2	BRD-K93918653-001-08-9::2.5::HTS002	2.5	quizartinib	FLT3 inhibitor	targeted cancer	CSF1R, FLT3, KIT, PDGFRA, PDGFRB, RET	NA	NA	SH10TC, NCIH838	STOMACH, LUNG	carcinoma, carcinoma (non_small_cell_carcinoma)	-0.885314464848	-0.885314464848	-0.291300979011851	-0.17409866014	8.3017205587467	7.68507843674544	4.22600200823714e-05	0.00129356581608606	0.427827469268928	0.76019950240337
BCAR3	BRD-A08545410-311-03-4::2.5::HTS002	2.5	doxycycline	metalloproteinase inhibitor	noncancer	MMP8	dental	periodontitis	JHH1, MIAPACA2, NCIH226	LIVER, PANCREAS, LUNG	carcinoma (hepatocellular_carcinoma), carcinoma (ductal_carcinoma), carcinoma (squamous_cell_carcinoma)	-0.661957487755667	-0.680764769906	-0.49293823347895	-0.4877850808235	4.24779557299663	29.2403437023028	0.000200647863396762	0.00529719161009922	0.0876688679906688	0.250369640562766
BCAR3	BRD-A75726477-003-21-3::2.5::HTS002	2.5	clenbuterol	adrenergic receptor agonist	noncancer	ADRB1, ADRB2, ADRB3, NGF, TNF	pulmonary	chronic obstructive pulmonary disease (COPD), asthma	JHH1, MIAPACA2, NCIH226	LIVER, PANCREAS, LUNG	carcinoma (hepatocellular_carcinoma), carcinoma (ductal_carcinoma), carcinoma (squamous_cell_carcinoma)	0.600262181498667	0.60454107353	0.359785317002268	0.363988651487	-6.03529526297809	11.4525058864573	7.16777739717952e-05	0.00209442748706215	-0.327754393274442	-0.153199335718355
BCAR3	BRD-A81129465-001-03-8::2.5::HTS002	2.5	fenoprofen	prostaglandin inhibitor	noncancer	PTGS1, PTGS2, SLC5A8	rheumatology	rheumatoid arthritis, osteoarthritis	JHH1, MIAPACA2, NCIH226	LIVER, PANCREAS, LUNG	carcinoma (hepatocellular_carcinoma), carcinoma (ductal_carcinoma), carcinoma (squamous_cell_carcinoma)	-0.165631307564667	-0.177037426307	0.0347216913875535	0.0756101147754	3.45536867664638	61.8916613722179	0.000998188406678356	0.022103597790574	0.0844423909523847	0.316263606952056
BCAR3	BRD-K19669037-001-01-1::1.25::HTS002	1.25	GGTI-298	GGTase inhibitor	targeted cancer	CDKN1A	NA	NA	JHH1, MIAPACA2, NCIH226	LIVER, PANCREAS, LUNG	carcinoma (hepatocellular_carcinoma), carcinoma (ductal_carcinoma), carcinoma (squamous_cell_carcinoma)	0.252044434568	0.225595727133	-0.202424167903026	-0.14794699035	-6.52431766910587	8.25820867506548	0.000159335718106501	0.00432336563185824	-0.614229382884589	-0.294707822057463
BCAR3	BRD-K19761926-001-03-6::2.44857::HTS002	2.44857	eplerenone	cytochrome P450 inhibitor	noncancer	NR3C2	cardiology	congestive heart failure, hypertension	JHH1, MIAPACA2, NCIH226	LIVER, PANCREAS, LUNG	carcinoma (hepatocellular_carcinoma), carcinoma (ductal_carcinoma), carcinoma (squamous_cell_carcinoma)	-1.13011697157	-1.1084153149	-0.864186859897498	-0.7641372569925	3.36506753757477	99.9294705248842	0.00108667675669374	0.0237538340219698	0.10914207649124	0.422718146853763
BCAR3	BRD-K21937671-001-09-2::2.53426::HTS002	2.53426	loxistatin-acid	cysteine peptidase inhibitor	noncancer	CTSB	NA	NA	JHH1, MIAPACA2, NCIH226	LIVER, PANCREAS, LUNG	carcinoma (hepatocellular_carcinoma), carcinoma (ductal_carcinoma), carcinoma (squamous_cell_carcinoma)	0.215380844259667	0.231508314571	0.416350715396857	0.442538388669	6.18902248479664	15.3828153211027	1.54872063697467e-05	0.000516069255911295	0.131907180144702	0.270032562129678
BCAR3	BRD-K22064724-001-01-8::2.5::MTS006	2.5	napabucasin	STAT inhibitor	targeted cancer	STAT3	NA	NA	JHH1, MIAPACA2, NCIH226	LIVER, PANCREAS, LUNG	carcinoma (hepatocellular_carcinoma), carcinoma (ductal_carcinoma), carcinoma (squamous_cell_carcinoma)	-6.23063239302333	-6.25852142864	-5.23488762509842	-5.409599745625	8.95823852282406	5.80657365261486	0.000129786309508712	0.0035874348633857	0.721549135310319	1.26994040053951
BCAR3	BRD-K25412176-001-01-9::2.5::HTS002	2.5	GSK2110183	AKT inhibitor	targeted cancer	AKT1, AKT2, AKT3	NA	NA	JHH1, MIAPACA2, NCIH226	LIVER, PANCREAS, LUNG	carcinoma (hepatocellular_carcinoma), carcinoma (ductal_carcinoma), carcinoma (squamous_cell_carcinoma)	0.0413109747253	0.0612255860006	-0.409562538678323	-0.317592260671	-5.42276324465351	7.46581913037293	0.000793823496256933	0.0180691797078645	-0.645019655260796	-0.25672737154645
BCAR3	BRD-K26657438-001-15-2::2.5::HTS002	2.5	imiquimod	interferon inducer, toll-like receptor agonist	targeted cancer	TLR7, TLR8	dermatology, infectious disease, oncology	actinic keratosis (AK), genital warts, basal cell carcinoma (BCC)	JHH1, MIAPACA2, NCIH226	LIVER, PANCREAS, LUNG	carcinoma (hepatocellular_carcinoma), carcinoma (ductal_carcinoma), carcinoma (squamous_cell_carcinoma)	-0.354106700653	-0.346982305281	-0.0277515875817202	-0.018353672615	12.0620802441835	32.6812517714868	1.40294570279058e-13	1.27196256147801e-11	0.271288279000971	0.381421947141588
BCAR3	BRD-K41876534-001-13-7::2.5::HTS002	2.5	tioxolone	carbonic anhydrase inhibitor	noncancer	CA2	NA	NA	JHH1, MIAPACA2, NCIH226	LIVER, PANCREAS, LUNG	carcinoma (hepatocellular_carcinoma), carcinoma (ductal_carcinoma), carcinoma (squamous_cell_carcinoma)	0.535307264107	0.568953173137	0.211059785420209	0.271068765033	-5.5125858223987	9.98758142445926	0.000258354918164901	0.00663228545399031	-0.455327558420397	-0.193167398953185
BCAR3	BRD-K52172416-001-11-4::2.5::HTS002	2.5	anastrozole	aromatase inhibitor	targeted cancer	CYP19A1	oncology	breast cancer	JHH1, NCIH226	LIVER, LUNG	carcinoma (hepatocellular_carcinoma), carcinoma (squamous_cell_carcinoma)	0.490913710429	0.490913710429	0.301812046758596	0.296380524619	-6.61990863315752	32.7773343093878	1.62697197093408e-07	7.4510101615028e-06	-0.247233816405488	-0.130969510935319
BCAR3	BRD-K61567297-001-01-9::2.5::HTS002	2.5	resatorvid	toll-like receptor antagonist	noncancer	TLR4	NA	NA	JHH1, MIAPACA2, NCIH226	LIVER, PANCREAS, LUNG	carcinoma (hepatocellular_carcinoma), carcinoma (ductal_carcinoma), carcinoma (squamous_cell_carcinoma)	-0.303469313167	-0.329684083601	-0.692348505175063	-0.647957316617	-5.4041941102732	9.72739921285798	0.00032965226356368	0.00825204858646811	-0.549824475450796	-0.227933908565329
BCAR3	BRD-K61642990-001-01-0::2.5::HTS002	2.5	FERb-033	EGFR inhibitor	targeted cancer	ERBB2	NA	NA	JHH1, MIAPACA2, NCIH226	LIVER, PANCREAS, LUNG	carcinoma (hepatocellular_carcinoma), carcinoma (ductal_carcinoma), carcinoma (squamous_cell_carcinoma)	-0.122465969612633	-0.106717765528	0.186981249674579	0.264303650452	5.96401754902125	9.2946303072695	0.000186102517768547	0.00495910644758063	0.192638328226188	0.426256110348237
BCAR3	BRD-K66175015-001-09-0::2.5::HTS002	2.5	afatinib	EGFR inhibitor	targeted cancer	EGFR, ERBB2, ERBB4	oncology	non-small cell lung cancer (NSCLC)	JHH1, MIAPACA2, NCIH226	LIVER, PANCREAS, LUNG	carcinoma (hepatocellular_carcinoma), carcinoma (ductal_carcinoma), carcinoma (squamous_cell_carcinoma)	-1.72926292528667	-1.73153059105	-0.895171327692827	-0.708848942726	5.56777719375424	5.55843334821598	0.00183007173351869	0.0371824290997562	0.46035136866962	1.20783182651806
BCAR3	BRD-K79930101-300-03-7::2.5::HTS002	2.5	GW-583340	EGFR inhibitor	targeted cancer	EGFR, ERBB2	NA	NA	JHH1, MIAPACA2, NCIH226	LIVER, PANCREAS, LUNG	carcinoma (hepatocellular_carcinoma), carcinoma (ductal_carcinoma), carcinoma (squamous_cell_carcinoma)	-1.64780319006	-1.57858828656	-0.510087709402434	-0.357711899162	9.98916535867731	4.36499132743552	0.00036047175072578	0.00895276163125629	0.83165250691449	1.44377845440064
BCAR3	BRD-K82091397-001-03-0::2.5::HTS002	2.5	SB-239063	p38 MAPK inhibitor	noncancer	MAPK11, MAPK14, PTGS2	NA	NA	JHH1, MIAPACA2, NCIH226	LIVER, PANCREAS, LUNG	carcinoma (hepatocellular_carcinoma), carcinoma (ductal_carcinoma), carcinoma (squamous_cell_carcinoma)	-1.48544979900667	-1.47795077755	-1.28053169531777	-1.21290029961	3.2022210676347	119.772177147684	0.00174691542527217	0.0357859485848486	0.0782149699152045	0.331621237462579
BCAR3	BRD-K92991072-001-04-9::2.5::HTS002	2.5	PAC-1	caspase activator	targeted cancer	CASP3	NA	NA	JHH1, MIAPACA2, NCIH226	LIVER, PANCREAS, LUNG	carcinoma (hepatocellular_carcinoma), carcinoma (ductal_carcinoma), carcinoma (squamous_cell_carcinoma)	0.415144977645	0.409644718316	0.0936707225280526	0.163098987383	-8.05704099243703	27.9027609677442	9.212250848449e-09	4.9348975558541e-07	-0.403218106650221	-0.239730403583674
BCAR3	BRD-K94353609-001-21-6::2.5::HTS002	2.5	fluocinolone-acetonide	glucocorticoid receptor agonist	noncancer	NR3C1, SERPINA6	dermatology	seborrheic dermatitis	JHH1, MIAPACA2, NCIH226	LIVER, PANCREAS, LUNG	carcinoma (hepatocellular_carcinoma), carcinoma (ductal_carcinoma), carcinoma (squamous_cell_carcinoma)	-0.00221343697846667	-0.018111096879	0.303673624393443	0.280568538636	6.29372542473959	9.29958619878036	0.000123300970026312	0.00342628984892641	0.196479455770028	0.415294666973791
BCAR3	BRD-K99113996-001-02-0::2.5::HTS002	2.5	AZD2014	mTOR inhibitor	targeted cancer	MTOR	NA	NA	JHH1, MIAPACA2, NCIH226	LIVER, PANCREAS, LUNG	carcinoma (hepatocellular_carcinoma), carcinoma (ductal_carcinoma), carcinoma (squamous_cell_carcinoma)	-3.93168153393667	-3.95282494547	-3.15404869708829	-3.18250469697	7.57049388778424	6.62344768812728	0.000170693236956773	0.00459662153332179	0.531913710473877	1.02335196322287
BCAS3	BRD-A03623303-045-09-5::2.5::HTS002	2.5	metoprolol	adrenergic receptor antagonist	noncancer	ADRB1, ADRB2	cardiology	hypertension, angina pectoris, myocardial infarction	OE19, BT474	OESOPHAGUS, BREAST	carcinoma (adenocarcinoma), carcinoma (ductal_carcinoma)	0.0641289734617	0.0641289734617	0.241128752484176	0.21036832824	6.10387135245621	144.34031494638	9.07059175152863e-09	4.86265847802246e-07	0.119684291817863	0.234315266227089
BCAS3	BRD-A11990600-001-03-4::2.5::HTS002	2.5	lorazepam	benzodiazepine receptor agonist	noncancer	GABRA1, GABRA2, GABRA3, GABRA4, GABRA5, GABRA6, GABRB1, GABRB2, GABRB3, GABRD, GABRE, GABRG1, GABRG2, GABRG3, GABRP, GABRQ, TSPO	neurology/psychiatry	status epilepticus	OE19, BT474	OESOPHAGUS, BREAST	carcinoma (adenocarcinoma), carcinoma (ductal_carcinoma)	-0.695407670057	-0.695407670057	-0.489072930758467	-0.37614168814	3.54300754267885	140.742934781942	0.000537176503209079	0.0127655508101007	0.0912020202155584	0.321467458381507
BCAS3	BRD-A16997652-001-02-3::2.5::HTS002	2.5	protirelin	thyrotropin releasing hormone receptor agonist	noncancer	TRHR	radiology	thyroid function diagnostic	OE19, BT474	OESOPHAGUS, BREAST	carcinoma (adenocarcinoma), carcinoma (ductal_carcinoma)	0.20173494162	0.20173494162	0.336509185744021	0.3577439342815	6.12408813830578	186.454988819454	5.28256943435611e-09	2.91205716125543e-07	0.0913590630177695	0.178189425230273
BCAS3	BRD-A28329383-001-02-1::2.5::HTS002	2.5	MTPG	glutamate receptor antagonist	noncancer	GRM2, GRM3	NA	NA	OE19, BT474	OESOPHAGUS, BREAST	carcinoma (adenocarcinoma), carcinoma (ductal_carcinoma)	0.160252182976	0.160252182976	0.0212061142569722	0.0389518722109	-4.09009990027351	193.440192026612	6.3222395310975e-05	0.00186927752305228	-0.20609602714854	-0.071996110289516
BCAS3	BRD-A35588707-001-05-5::2.5::HTS002	2.5	teniposide	topoisomerase inhibitor	chemo	TOP2A, TOP2B	hematologic malignancy	acute lymphoblastic leukemia (ALL)	OE19, BT474	OESOPHAGUS, BREAST	carcinoma (adenocarcinoma), carcinoma (ductal_carcinoma)	-1.1204162384845	-1.1204162384845	-3.8342968493457	-3.817245684415	-17.1861791209512	2.60764762488738	0.000935345798063284	0.0208768904199976	-3.26202889185998	-2.16573232986242
BCAS3	BRD-A48300215-001-04-8::2.5::HTS002	2.5	ajmaline	sodium channel blocker	noncancer	SCN5A	cardiology	Wolff-Parkinson-White Syndrome (WPW)	OE19, BT474	OESOPHAGUS, BREAST	carcinoma (adenocarcinoma), carcinoma (ductal_carcinoma)	-0.279516882576	-0.279516882576	0.0854762144400821	0.1404901413085	7.56948943453876	156.903826121292	2.99800090636829e-12	2.38072818177477e-10	0.269751027099267	0.460235166932897
BCAS3	BRD-A51964809-003-12-6::2.5::HTS002	2.5	halofantrine	antimalarial agent	noncancer	KCNH2, KCNN4	infectious disease	malaria	OE19, BT474	OESOPHAGUS, BREAST	carcinoma (adenocarcinoma), carcinoma (ductal_carcinoma)	-0.24641155365	-0.24641155365	-0.128758754736604	-0.125815846573	3.98865368709159	130.45953796995	0.000110122474136183	0.00309377896960729	0.0592987004929666	0.176006897333826
BCAS3	BRD-A60197193-001-14-6::2.5::HTS002	2.5	amisulpride	dopamine receptor antagonist	noncancer	DRD2, DRD3, HTR2A, HTR7	neurology/psychiatry	psychosis, bipolar disorder, schizophrenia	OE19, BT474	OESOPHAGUS, BREAST	carcinoma (adenocarcinoma), carcinoma (ductal_carcinoma)	0.4907415339845	0.4907415339845	0.0708445112699325	0.128125201883	-11.4039184231643	6.58275889018756	1.41016671935548e-05	0.000473062486762782	-0.508094785674347	-0.331699259754788
BCAS3	BRD-A67748489-001-10-0::2.5::HTS002	2.5	K-858	kinesin-like spindle protein inhibitor	targeted cancer	KIF11	NA	NA	OE19, BT474	OESOPHAGUS, BREAST	carcinoma (adenocarcinoma), carcinoma (ductal_carcinoma)	-1.203024305825	-1.203024305825	-2.65966636958353	-2.53659706209	-10.231411813805	3.60506354444187	0.000860796748241412	0.0193836631911992	-1.86960133206571	-1.04368279545135
BCAS3	BRD-A71033472-003-23-9::2.5::HTS002	2.5	fendiline	calcium channel blocker	noncancer	HTR2B	NA	NA	OE19, BT474	OESOPHAGUS, BREAST	carcinoma (adenocarcinoma), carcinoma (ductal_carcinoma)	-0.4246978508525	-0.4246978508525	0.150206291438622	0.138064341376	19.0918031021395	14.5609504331858	1.03449962247234e-11	7.72824223021518e-10	0.510551649522551	0.639256635059692
BCAS3	BRD-A71725768-001-01-3::2.5::HTS002	2.5	metoxibutropate	cyclooxygenase inhibitor	noncancer	PTGS1, PTGS2	NA	NA	OE19, BT474	OESOPHAGUS, BREAST	carcinoma (adenocarcinoma), carcinoma (ductal_carcinoma)	0.6403884317425	0.6403884317425	0.354533153979896	0.3602013274625	-8.9585385259631	4.05481874635205	0.000806533697930733	0.0183273495487485	-0.373977654916547	-0.19773290060866
BCAS3	BRD-A79981887-003-16-4::2.5::HTS002	2.5	midodrine	adrenergic receptor agonist	noncancer	ADRA1A, ADRA1B, ADRA1D	cardiology	hypotension	OE19, BT474	OESOPHAGUS, BREAST	carcinoma (adenocarcinoma), carcinoma (ductal_carcinoma)	0.03528747486315	0.03528747486315	-1.04836653870281	-1.024762922465	-9.89197720154417	4.17572596727714	0.000472060757785841	0.0113873168436108	-1.38282812097562	-0.784479906156303
BCAS3	BRD-A80017228-001-25-7::2.5::HTS002	2.5	bendroflumethiazide	sodium/potassium/chloride transporter inhibitor	noncancer	CA1, CA2, CA4, KCNMA1, SLC12A1, SLC12A3	cardiology	hypertension	OE19, BT474	OESOPHAGUS, BREAST	carcinoma (adenocarcinoma), carcinoma (ductal_carcinoma)	0.617914123758	0.617914123758	0.410897907036145	0.462027349437	-5.98150621193419	50.6768406994873	2.2382985857421e-07	1.00404415567919e-05	-0.276508204139507	-0.137524229304204
BCAS3	BRD-A84174393-236-07-1::2.5::HTS002	2.5	meloxicam	cyclooxygenase inhibitor	noncancer	PTGS1, PTGS2	rheumatology	osteoarthritis, rheumatoid arthritis	OE19, BT474	OESOPHAGUS, BREAST	carcinoma (adenocarcinoma), carcinoma (ductal_carcinoma)	0.6155698335495	0.6155698335495	0.205745200543538	0.236646785158	-9.88913136236508	189.844550927205	7.30109764000687e-19	1.08293214953982e-16	-0.491570425572218	-0.328078840439706
BCAS3	BRD-K01773560-001-02-4::2.59308::HTS002	2.59308	UNC2250	MER tyrosine kinase inhibitor	targeted cancer	MERTK	NA	NA	OE19, BT474	OESOPHAGUS, BREAST	carcinoma (adenocarcinoma), carcinoma (ductal_carcinoma)	0.5975122077365	0.5975122077365	-0.137711479777729	-0.120206350846	-16.5255447552453	120.177152426046	1.00224410024122e-32	5.12672973175659e-30	-0.823309732499771	-0.647137642528688
BCAS3	BRD-K03549949-001-01-0::2.5::HTS002	2.5	XL388	mTOR inhibitor	targeted cancer	MTOR	NA	NA	OE19, BT474	OESOPHAGUS, BREAST	carcinoma (adenocarcinoma), carcinoma (ductal_carcinoma)	-0.895203090439	-0.895203090439	-1.33478091609241	-1.14186011868	-6.08116569452939	150.539524926768	9.4077985679587e-09	5.0346168770837e-07	-0.58240222792016	-0.296753423386662
BCAS3	BRD-K04430056-236-02-1::2.5::HTS002	2.5	7-nitroindazole	nitric oxide synthase inhibitor	noncancer	NOS1, NOS2, NOS3	NA	NA	OE19, BT474	OESOPHAGUS, BREAST	carcinoma (adenocarcinoma), carcinoma (ductal_carcinoma)	0.4346519443675	0.4346519443675	0.307113442508023	0.309926543901	-4.67900197651058	54.452050522547	1.94921838002812e-05	0.000636947745346924	-0.182176370125981	-0.072900633592973
BCAS3	BRD-K05444225-001-01-7::2.5::HTS002	2.5	E7449	PARP inhibitor	targeted cancer	PARP1, PARP2, TNKS, TNKS2	NA	NA	OE19, BT474	OESOPHAGUS, BREAST	carcinoma (adenocarcinoma), carcinoma (ductal_carcinoma)	-0.3709109516145	-0.3709109516145	-1.23014281089399	-1.264129385735	-8.71269937246938	4.68721623041902	0.000454184141641425	0.0110118589246454	-1.11791203373517	-0.600551684823824
BCAS3	BRD-K06294530-001-01-5::2.5::HTS002	2.5	UK-383367	Procollagen C-Endopeptidase Inhibitors	noncancer	BMP1	NA	NA	OE19, BT474	OESOPHAGUS, BREAST	carcinoma (adenocarcinoma), carcinoma (ductal_carcinoma)	-0.7145116018805	-0.7145116018805	-1.0297497084137	-1.0089298839585	-5.79632034105723	98.0390162308269	8.24963492543291e-08	3.91874114346877e-06	-0.423164621015211	-0.207311592051199
BCAS3	BRD-K06858286-001-01-3::2.5::HTS002	2.5	cabazitaxel	microtubule inhibitor	chemo	TUBA4A, TUBB, TUBB1	oncology	prostate cancer	OE19, BT474	OESOPHAGUS, BREAST	carcinoma (adenocarcinoma), carcinoma (ductal_carcinoma)	-1.96805651157	-1.96805651157	-3.08445489623352	-3.12584681211	-11.8289279521915	188.94006341811	1.612832519703e-24	3.97429114611292e-22	-1.30256964805823	-0.930227121268806
BCAS3	BRD-K11215326-001-03-7::2.31084::HTS002	2.31084	tazemetostat	histone lysine methyltransferase inhibitor	targeted cancer	EZH2	NA	NA	OE19, BT474	OESOPHAGUS, BREAST	carcinoma (adenocarcinoma), carcinoma (ductal_carcinoma)	0.1791011368295	0.1791011368295	-0.289235576612194	-0.2721742756055	-12.0744185987943	8.83492465129774	8.6235333225076e-07	3.55573927179633e-05	-0.556330717350799	-0.380342709532588
BCAS3	BRD-K14385366-001-04-4::2.59386::HTS002	2.59386	FG-4592	hypoxia inducible factor prolyl hydroxylase inhibitor	noncancer	EGLN2	NA	NA	OE19, BT474	OESOPHAGUS, BREAST	carcinoma (adenocarcinoma), carcinoma (ductal_carcinoma)	0.771763753166	0.771763753166	0.396645037187495	0.431459247123	-11.4883198669536	38.2733969835664	5.69397089014542e-14	5.357256746769e-12	-0.441204100926798	-0.309033331030212
BCAS3	BRD-K17849083-001-32-9::2.43397::HTS002	2.43397	tranilast	angiogenesis inhibitor	noncancer	HPGDS, HRH1	pulmonary	asthma	OE19, BT474	OESOPHAGUS, BREAST	carcinoma (adenocarcinoma), carcinoma (ductal_carcinoma)	-2.06351417871	-2.06351417871	-2.36007991637229	-2.30540806626	-3.34214862760545	192.052352174511	0.000999170238770388	0.0221115491678865	-0.47158614347696	-0.121545331847622
BCAS3	BRD-K17979676-001-01-2::2.5::HTS002	2.5	eprobemide	monoamine oxidase inhibitor	noncancer	MAOA	neurology/psychiatry	depression	OE19, BT474	OESOPHAGUS, BREAST	carcinoma (adenocarcinoma), carcinoma (ductal_carcinoma)	0.1362389273675	0.1362389273675	-0.0470982474128584	-0.01607222471295	-3.85373768895599	165.405384957678	0.000166184437053683	0.00448760793867694	-0.277267472773845	-0.0894068767868715
BCAS3	BRD-K18787491-001-08-6::2.5::HTS002	2.5	U-0126	MEK inhibitor	targeted cancer	AKT1, CHEK1, GSK3B, LCK, MAP2K1, MAP2K2, MAP2K7, MAPK1, MAPK11, MAPK12, MAPK14, MAPK8, PRKCA, RAF1, ROCK1, RPS6KB1, SGK1	NA	NA	OE19, BT474	OESOPHAGUS, BREAST	carcinoma (adenocarcinoma), carcinoma (ductal_carcinoma)	0.10903352006	0.10903352006	-0.0616859670108253	-0.0626502991923	-5.17950529999352	175.542093047801	6.05492292809771e-07	2.55461727609499e-05	-0.235769495371547	-0.105669478770104
BCAS3	BRD-K19669037-001-01-1::1.25::HTS002	1.25	GGTI-298	GGTase inhibitor	targeted cancer	CDKN1A	NA	NA	OE19, BT474	OESOPHAGUS, BREAST	carcinoma (adenocarcinoma), carcinoma (ductal_carcinoma)	-0.6925812503895	-0.6925812503895	-0.190343137117531	-0.144534319806	8.82296587160053	16.2233812149077	1.36388908189114e-07	6.31635659102519e-06	0.381699618136384	0.622776608407555
BCAS3	BRD-K23228615-001-02-8::2.5::MTS010::PROS004_PR500	2.5	GDC-0980	mTOR inhibitor, PI3K inhibitor	targeted cancer	FGR, MAP3K9, MTOR, PIK3CA, PIK3CB, PIK3CD, PIK3CG, SYK	NA	NA	OE19, BT474	OESOPHAGUS, BREAST	carcinoma (adenocarcinoma), carcinoma (ductal_carcinoma)	-0.376223421413	-0.376223421413	-0.779010128045216	-0.759682041762	-6.0969405213909	54.9845946479758	1.12239454867667e-07	5.25932884178668e-06	-0.535182238258698	-0.270391175005734
BCAS3	BRD-K25412176-001-01-9::2.5::HTS002	2.5	GSK2110183	AKT inhibitor	targeted cancer	AKT1, AKT2, AKT3	NA	NA	OE19, BT474	OESOPHAGUS, BREAST	carcinoma (adenocarcinoma), carcinoma (ductal_carcinoma)	-0.8027078707235	-0.8027078707235	-0.397874499310557	-0.300509996498	6.7767298159087	105.867055318629	7.17738138270019e-10	4.33696355898717e-08	0.286393771228013	0.523272971597874
BCAS3	BRD-K26657438-001-15-2::2.5::MTS010::PROS003_PR500	2.5	imiquimod	interferon inducer, toll-like receptor agonist	targeted cancer	TLR7, TLR8	dermatology, infectious disease, oncology	actinic keratosis (AK), genital warts, basal cell carcinoma (BCC)	OE19, BT474	OESOPHAGUS, BREAST	carcinoma (adenocarcinoma), carcinoma (ductal_carcinoma)	0.1051261983265	0.1051261983265	-0.0538068374168128	-0.030411088067	-8.81775580251979	188.462584324725	7.7659717130797e-16	8.71908303453462e-14	-0.194488146593595	-0.12337792489303
BCAS3	BRD-K29415052-050-04-8::0.625::HTS002	0.625	BGT226	PI3K inhibitor	targeted cancer	MTOR, PIK3CA, PIK3CB, PIK3CG	NA	NA	OE19, BT474	OESOPHAGUS, BREAST	carcinoma (adenocarcinoma), carcinoma (ductal_carcinoma)	-2.80715765596	-2.80715765596	-3.6382620578773	-3.592577528105	-9.2429132072627	7.81567162702198	1.77496670691746e-05	0.000585182032497941	-1.03931002370196	-0.622898780132646
BCAS3	BRD-K31928526-001-02-1::2.5::HTS002	2.5	barasertib	Aurora kinase inhibitor	targeted cancer	AURKA, AURKB	NA	NA	OE19, BT474	OESOPHAGUS, BREAST	carcinoma (adenocarcinoma), carcinoma (ductal_carcinoma)	0.182251386306	0.182251386306	-0.944665265968792	-0.797793160199	-13.8669408809962	11.288835155146	1.93469519499467e-08	9.98462042976194e-07	-1.30522606418524	-0.948607240364347
BCAS3	BRD-K33622447-066-01-9::2.5::HTS002	2.5	abemaciclib	CDK inhibitor	targeted cancer	CDK4, CDK6	oncology	breast cancer	OE19, BT474	OESOPHAGUS, BREAST	carcinoma (adenocarcinoma), carcinoma (ductal_carcinoma)	-0.129054283126	-0.129054283126	-1.34825349158943	-1.265409369745	-20.8223927143529	191.999176950303	3.91497033290921e-51	1.04886459560262e-47	-1.33468758385611	-1.10371083307075
BCAS3	BRD-K33622447-066-01-9::2.5::MTS010::PROS003_PR500	2.5	abemaciclib	CDK inhibitor	targeted cancer	CDK4, CDK6	oncology	breast cancer	OE19, BT474	OESOPHAGUS, BREAST	carcinoma (adenocarcinoma), carcinoma (ductal_carcinoma)	-0.0435797647955	-0.0435797647955	-0.696688117342003	-0.621232482709	-8.9778205021948	3.1899477927889	0.00227900498816089	0.0448743096102466	-0.877014616967152	-0.429202088125855
BCAS3	BRD-K35687421-001-02-5::2.5::HTS002	2.5	gimeracil	dihydropyrimidine dehydrogenase inhibitor	targeted cancer	DPYD	oncology	gastric adenocarcinoma	OE19, BT474	OESOPHAGUS, BREAST	carcinoma (adenocarcinoma), carcinoma (ductal_carcinoma)	0.0687750143847	0.0687750143847	0.415076545937581	0.43502168689	13.3197373039807	28.2118750931259	1.08191405191839e-13	9.88429483519252e-12	0.293062748999647	0.399540314106114
BCAS3	BRD-K36021395-300-02-4::2.5::HTS002	2.5	ABT-702	adenosine kinase inhibitor	noncancer	ADK	NA	NA	OE19, BT474	OESOPHAGUS, BREAST	carcinoma (adenocarcinoma), carcinoma (ductal_carcinoma)	-0.0412630613737	-0.0412630613737	-0.276160074255985	-0.153671266635	-4.50393720223718	192.967647975139	1.15332865171722e-05	0.000392430189861726	-0.337761526379689	-0.132032499384882
BCAS3	BRD-K36529613-001-02-6::2.5::HTS002	2.5	PU-H71	HSP inhibitor	targeted cancer	HSP90AA1	NA	NA	OE19, BT474	OESOPHAGUS, BREAST	carcinoma (adenocarcinoma), carcinoma (ductal_carcinoma)	-2.384220335855	-2.384220335855	-3.49159007037133	-3.372344193665	-8.63173493294171	6.17760886619893	0.000113499448022898	0.00317908646491918	-1.41911051163152	-0.795628957401142
BCAS3	BRD-K40109029-001-02-9::2.5::HTS002	2.5	SB-505124	ALK tyrosine kinase receptor inhibitor	noncancer	TGFBR1	NA	NA	OE19, BT474	OESOPHAGUS, BREAST	carcinoma (adenocarcinoma), carcinoma (ductal_carcinoma)	0.6400318575035	0.6400318575035	0.252025751240073	0.2832758926905	-12.0805528832822	171.232916183758	1.07133438675827e-24	2.70775976155086e-22	-0.451404777706622	-0.324607434820232
BCAS3	BRD-K41599323-001-02-3::2.5::HTS002	2.5	lonafarnib	farnesyltransferase inhibitor	targeted cancer	FNTA, HRAS, KRAS, NRAS	NA	NA	OE19, BT474	OESOPHAGUS, BREAST	carcinoma (adenocarcinoma), carcinoma (ductal_carcinoma)	-0.225052713221	-0.225052713221	-1.29663205208141	-1.19482949475	-13.3301136057925	51.539169696991	2.48053908156432e-18	3.51175377776081e-16	-1.23292372467395	-0.910234953046882
BCAS3	BRD-K41783120-001-02-8::2.5::HTS002	2.5	STA-5326	interleukin synthesis inhibitor	noncancer	IL12A	NA	NA	OE19, BT474	OESOPHAGUS, BREAST	carcinoma (adenocarcinoma), carcinoma (ductal_carcinoma)	0.5014750766465	0.5014750766465	-0.286489078808219	-0.180532347642	-10.4483008619839	8.97645789377058	2.53265191431496e-06	9.71578221126204e-05	-0.958634167032429	-0.617294143877009
BCAS3	BRD-K44067360-001-30-3::2.5::HTS002	2.5	flufenamic-acid	chloride channel blocker	noncancer	AKR1C3, ANO1, AR, GJA1, GJA10, GJA3, GJA4, GJA5, GJA8, GJA9, GJB1, GJB2, GJB3, GJB4, GJB5, GJB6, GJB7, GJC1, GJC2, GJC3, GJD2, GJD3, GJD4, GJE1, PANX1, PANX2, PANX3, PKD2L1, PTGS1, PTGS2, TRPC5, TRPM2, TRPM5	NA	NA	OE19, BT474	OESOPHAGUS, BREAST	carcinoma (adenocarcinoma), carcinoma (ductal_carcinoma)	0.532767811588	0.532767811588	0.067578956203448	0.08403527726685	-16.3221637669588	187.952379252305	7.1153138079906e-38	6.00400824075913e-35	-0.521410703127595	-0.408967007641509
BCAS3	BRD-K44227013-001-06-4::2.5::MTS010::PROS003_PR500	2.5	ponatinib	Bcr-Abl kinase inhibitor, FLT3 inhibitor, PDGFR tyrosine kinase receptor inhibitor	targeted cancer	ABL1, BCR, FGFR1, FGFR2, FGFR3, FGFR4, FLT3, KDR, KIT, LCK, LYN, PDGFRA, RET, SRC, TEK	hematologic malignancy	chronic myeloid leukemia (CML), acute lymphoblastic leukemia (ALL)	OE19, BT474	OESOPHAGUS, BREAST	carcinoma (adenocarcinoma), carcinoma (ductal_carcinoma)	1.493953251425	1.493953251425	-0.74405439953165	-0.623158972273	-21.7903580245979	17.0920106210275	6.55591640273987e-14	6.12520927063135e-12	-2.45461023513102	-2.02140506678229
BCAS3	BRD-K45662124-050-01-5::2.5::HTS002	2.5	3'-fluorobenzylspiperone	dopamine receptor ligand	noncancer	DRD2	NA	NA	OE19, BT474	OESOPHAGUS, BREAST	carcinoma (adenocarcinoma), carcinoma (ductal_carcinoma)	0.7597641984735	0.7597641984735	0.506217560479901	0.5255641700865	-7.87158572630782	62.0001324004292	6.61042913501077e-11	4.46660361310758e-09	-0.317934234556905	-0.189159041430294
BCAS3	BRD-K47150025-001-05-3::2.5::HTS002	2.5	KI-8751	KIT inhibitor, PDGFR tyrosine kinase receptor inhibitor, VEGFR inhibitor	targeted cancer	KDR	NA	NA	OE19, BT474	OESOPHAGUS, BREAST	carcinoma (adenocarcinoma), carcinoma (ductal_carcinoma)	0.267395087167	0.267395087167	-0.684654537740279	-0.588520646364	-13.0681401079471	4.12709199366086	0.000163617270973228	0.00442776844323497	-1.15188820099386	-0.752211048820697
BCAS3	BRD-K48195801-001-01-6::2.5::HTS002	2.5	tecastemizole	histamine receptor antagonist	noncancer	KCNH2	NA	NA	OE19, BT474	OESOPHAGUS, BREAST	carcinoma (adenocarcinoma), carcinoma (ductal_carcinoma)	-0.08418974798725	-0.08418974798725	0.345368348211047	0.312371086483	9.11073083920379	3.4471416163645	0.0015698592322012	0.0326829876718156	0.289942045485187	0.569174146911406
BCAS3	BRD-K49027941-001-01-1::2.5::HTS002	2.5	PSB-1115	adenosine receptor antagonist	noncancer	ADORA1, ADORA2B, ADORA3	NA	NA	OE19, BT474	OESOPHAGUS, BREAST	carcinoma (adenocarcinoma), carcinoma (ductal_carcinoma)	0.49900369432	0.49900369432	0.112409555720521	0.170361291898	-6.49303942097781	13.7355595540416	1.55467224043694e-05	0.000517569659242945	-0.514525300779666	-0.258662976419292
BCAS3	BRD-K49962337-001-02-9::2.55951::HTS002	2.55951	baicalin	beta glucuronidase inhibitor	noncancer	PREP	NA	NA	OE19, BT474	OESOPHAGUS, BREAST	carcinoma (adenocarcinoma), carcinoma (ductal_carcinoma)	0.6429318022415	0.6429318022415	0.399971057303407	0.450986520291	-6.6963171179857	9.18738588215552	8.06931337997172e-05	0.00233367678776948	-0.324783532228211	-0.161137957647974
BCAS3	BRD-K50010139-001-02-3::2.5::MTS006	2.5	poziotinib	EGFR inhibitor	targeted cancer	EGFR, ERBB2, ERBB4	NA	NA	OE19, BT474	OESOPHAGUS, BREAST	carcinoma (adenocarcinoma), carcinoma (ductal_carcinoma)	-3.494067597315	-3.494067597315	-1.22559066828146	-0.855735961913	16.1015973948119	2.43583787624578	0.00155758503853933	0.0324806035926343	1.75524182120164	2.78171203686543
BCAS3	BRD-K50853363-001-02-3::2.5::HTS002	2.5	dienogest	progesterone receptor agonist	noncancer	PGR	endocrinology, obstetrics/gynecology	contraceptive, endometriosis	OE19, BT474	OESOPHAGUS, BREAST	carcinoma (adenocarcinoma), carcinoma (ductal_carcinoma)	0.03810786426187	0.03810786426187	-0.280478585040957	-0.2219400984365	-5.47432266963118	9.38979762798662	0.00033878909728288	0.00845804641019712	-0.449407697417917	-0.187765201187737
BCAS3	BRD-K51575138-001-13-2::2.5::HTS002	2.5	TPCA-1	IKK inhibitor	targeted cancer	IKBKB	NA	NA	OE19, BT474	OESOPHAGUS, BREAST	carcinoma (adenocarcinoma), carcinoma (ductal_carcinoma)	0.441230413747	0.441230413747	-0.107079260468943	-0.112273492753	-12.423817726283	193.063548953224	2.00476270626295e-26	5.76750048416955e-24	-0.635355887906521	-0.461263460525364
BCAS3	BRD-K51911221-001-01-2::2.5::HTS002	2.5	nemorubicin	topoisomerase inhibitor	chemo	TOP1, TOP2A	NA	NA	OE19, BT474	OESOPHAGUS, BREAST	carcinoma (adenocarcinoma), carcinoma (ductal_carcinoma)	-4.378846817895	-4.378846817895	-6.20041320413663	-6.32403693229	-21.0357286460708	189.877587538138	1.7091968112528e-51	4.93249218436077e-48	-1.9923760567885	-1.65075671569476
BCAS3	BRD-K52020312-001-26-8::2.5::HTS002	2.5	metronidazole	DNA inhibitor	noncancer	CYP2C9, CYP3A4	dermatology	rosacea	OE19, BT474	OESOPHAGUS, BREAST	carcinoma (adenocarcinoma), carcinoma (ductal_carcinoma)	-0.02671467216725	-0.02671467216725	0.260623942772847	0.257282112096	8.51971402645396	18.5300616009227	7.89751848082637e-08	3.76148275217119e-06	0.216627249552599	0.358049980327595
BCAS3	BRD-K53414658-001-08-2::2.5::MTS010::PROS001_PR500	2.5	tivozanib	VEGFR inhibitor	targeted cancer	FLT1, FLT4, KDR, KIT, PDGFRA, PDGFRB	NA	NA	OE19, BT474	OESOPHAGUS, BREAST	carcinoma (adenocarcinoma), carcinoma (ductal_carcinoma)	0.09646039468375	0.09646039468375	-0.217884681819451	-0.1500661795165	-7.8800141400824	11.1376493123063	6.98350577465826e-06	0.000247522376248839	-0.40201332438567	-0.226676828620732
BCAS3	BRD-K54247840-004-01-3::2.5::HTS002	2.5	halofuginone	collagenase inhibitor	noncancer	COL1A1, MMP2	rheumatology	scleroderma	OE19, BT474	OESOPHAGUS, BREAST	carcinoma (adenocarcinoma), carcinoma (ductal_carcinoma)	-3.683521626515	-3.683521626515	-5.73651264526586	-5.5836707127	-11.82302189834	3.06465718764845	0.0011750300187438	0.025474432900234	-2.59906471763154	-1.50691731987019
BCAS3	BRD-K57080016-001-15-9::2.5::MTS010::PROS002_PR500	2.5	selumetinib	MEK inhibitor	targeted cancer	MAP2K1	NA	NA	OE19, BT474	OESOPHAGUS, BREAST	carcinoma (adenocarcinoma), carcinoma (ductal_carcinoma)	0.398661963642	0.398661963642	-0.141345283005464	0.01900224238145	-7.33016162359859	11.0926534557056	1.41710016636394e-05	0.00047509097693824	-0.701987008368694	-0.378027484926234
BCAS3	BRD-K59325863-001-02-8::2.5::HTS002	2.5	delanzomib	proteasome inhibitor	targeted cancer	CMA1, CTSG, CYP3A4, ELANE	NA	NA	OE19, BT474	OESOPHAGUS, BREAST	carcinoma (adenocarcinoma), carcinoma (ductal_carcinoma)	-4.86701395616	-4.86701395616	-5.59261508549205	-5.54901350857	-8.22445292646609	19.5364022965494	9.02286858150048e-08	4.2699545157969e-06	-0.90991530781276	-0.541286950851347
BCAS3	BRD-K59522102-001-14-6::2.5::HTS002	2.5	piperine	monoamine oxidase inhibitor	targeted cancer	MAOA, MAOB, TRPV1	NA	NA	OE19, BT474	OESOPHAGUS, BREAST	carcinoma (adenocarcinoma), carcinoma (ductal_carcinoma)	0.5654412076475	0.5654412076475	0.0319753679731638	0.07942712884705	-12.0431727432587	3.33963838120217	0.000724098791541613	0.016662590712081	-0.666662435837163	-0.400269243511509
BCAS3	BRD-K59831625-001-01-6::2.5::HTS002	2.5	LDN-212854	bone morphogenic protein inhibitor	noncancer	ABL1, ACVR1, RIPK2	NA	NA	OE19, BT474	OESOPHAGUS, BREAST	carcinoma (adenocarcinoma), carcinoma (ductal_carcinoma)	-1.67925962052	-1.67925962052	-3.66108748198413	-3.579783032275	-11.8323307393164	3.54291443886092	0.000565711141017131	0.0133724829759635	-2.4715061414136	-1.49214958151465
BCAS3	BRD-K60184833-001-05-6::2.5::HTS002	2.5	tyrphostin-AG-99	tyrosine kinase inhibitor	targeted cancer	EGFR	NA	NA	OE19, BT474	OESOPHAGUS, BREAST	carcinoma (adenocarcinoma), carcinoma (ductal_carcinoma)	-1.2798482008	-1.2798482008	-1.68985971741466	-1.52742041275	-4.80343109621495	29.5913355292511	4.18379182912828e-05	0.00128192697490384	-0.584436922933753	-0.235586110295569
BCAS3	BRD-K60997853-001-02-3::2.5::MTS010::PROS004_PR500	2.5	PHA-848125	CDK inhibitor, growth factor receptor inhibitor	targeted cancer	CDK2, CDK4, CDK7, NTRK1	NA	NA	OE19, BT474	OESOPHAGUS, BREAST	carcinoma (adenocarcinoma), carcinoma (ductal_carcinoma)	0.459981085356	0.459981085356	-0.737147016078533	-0.7041999710785	-18.1257204387549	53.0668953023808	2.16281174045395e-24	5.2497539922962e-22	-1.32959534584693	-1.06466085702214
BCAS3	BRD-K62200014-003-10-5::2.5::MTS010::PROS001_PR500	2.5	anagrelide	phosphodiesterase inhibitor	targeted cancer	PDE3A	hematology, hematologic malignancy	thrombocythemia, myeloproliferative neoplasms	OE19, BT474	OESOPHAGUS, BREAST	carcinoma (adenocarcinoma), carcinoma (ductal_carcinoma)	-0.346168651049	-0.346168651049	-0.207363272781119	-0.128286851934	3.43295280180942	32.3075135513127	0.00165531548681827	0.0341892756070417	0.0564763129359412	0.22113444359982
BCAS3	BRD-K62965247-001-04-9::2.5::HTS002	2.5	tipifarnib	farnesyltransferase inhibitor	targeted cancer	FNTA, FNTB	NA	NA	OE19, BT474	OESOPHAGUS, BREAST	carcinoma (adenocarcinoma), carcinoma (ductal_carcinoma)	-0.525133949379	-0.525133949379	-1.47962343302132	-1.40587252118	-16.1163192769198	94.1409146404555	8.13695949309514e-29	2.97608599180135e-26	-1.0720798732476	-0.836899094037048
BCAS3	BRD-K64538373-001-01-4::2.5::HTS002	2.5	Ro-4987655	MEK inhibitor	targeted cancer	MAP2K1	NA	NA	OE19, BT474	OESOPHAGUS, BREAST	carcinoma (adenocarcinoma), carcinoma (ductal_carcinoma)	-1.0728226261495	-1.0728226261495	-1.8471410149831	-1.7566794361	-6.26516355779161	5.21386004722165	0.00130403625620476	0.0278767989982157	-1.0881395936983	-0.460497183968905
BCAS3	BRD-K64881305-001-03-7::2.5::MTS010::PROS001_PR500	2.5	ispinesib	kinesin inhibitor	targeted cancer	KIF11	NA	NA	OE19, BT474	OESOPHAGUS, BREAST	carcinoma (adenocarcinoma), carcinoma (ductal_carcinoma)	0.9858987273095	0.9858987273095	-0.730732903310671	-0.5340799664045	-15.9606353593465	35.2783975770738	1.0309217329167e-17	1.38704597673762e-15	-1.93491646576811	-1.49834679547223
BCAS3	BRD-K64925568-001-01-8::2.5::HTS002	2.5	AMG-232	MDM inhibitor	targeted cancer	MDM2	NA	NA	OE19, BT474	OESOPHAGUS, BREAST	carcinoma (adenocarcinoma), carcinoma (ductal_carcinoma)	0.0560405234456	0.0560405234456	-1.08989247753274	-0.4202572111255	-7.24976340978503	4.23333671060898	0.00154077250203314	0.0321706994240877	-1.57541430698697	-0.716451694969707
BCAS3	BRD-K66296774-236-11-3::2.62965::HTS002	2.62965	fluvastatin	HMGCR inhibitor	noncancer	HMGCR	endocrinology, cardiology	hypercholesterolemia, congenital heart defects	OE19, BT474	OESOPHAGUS, BREAST	carcinoma (adenocarcinoma), carcinoma (ductal_carcinoma)	-0.528525892807	-0.528525892807	-2.64836097110781	-2.62453052692	-11.1880179035852	3.60992562786885	0.000624433049686246	0.0145804674916879	-2.66909318868805	-1.57057696791357
BCAS3	BRD-K67261995-001-11-7::2.5::HTS002	2.5	iodipamide	radiopaque medium	noncancer	ALB	radiology	contrast agent	OE19, BT474	OESOPHAGUS, BREAST	carcinoma (adenocarcinoma), carcinoma (ductal_carcinoma)	-0.02206705550825	-0.02206705550825	-0.79241489467606	-0.692855994301	-9.31489895115566	4.85099590712799	0.000281716160274625	0.00715414788045953	-0.984915673300704	-0.555780005034915
BCAS3	BRD-K68164687-001-01-6::2.5::HTS002	2.5	epothilone-b	microtubule stabilizing agent, tubulin polymerization inhibitor	chemo	TUBA1A, TUBA1B, TUBA1C, TUBA3C, TUBA4A, TUBA8, TUBB, TUBB1, TUBB3, TUBB4A, TUBB4B	NA	NA	OE19, BT474	OESOPHAGUS, BREAST	carcinoma (adenocarcinoma), carcinoma (ductal_carcinoma)	-1.94488759767	-1.94488759767	-3.11715913265355	-3.18680355288	-8.71804814973125	3.54600794270691	0.0016142456772242	0.0334862235534054	-1.56523346411342	-0.779309605853694
BCAS3	BRD-K69172251-001-08-9::2.5::HTS002	2.5	cisplatin	DNA alkylating agent, DNA synthesis inhibitor	chemo	XIAP	oncology	testicular carcinoma, ovarian cancer, bladder cancer	OE19, BT474	OESOPHAGUS, BREAST	carcinoma (adenocarcinoma), carcinoma (ductal_carcinoma)	0.589427887137	0.589427887137	0.37904365698327	0.369534361464	-7.803429154781	48.0632021535837	4.33198618766886e-10	2.67416551732972e-08	-0.264590075765006	-0.156178384542455
BCAS3	BRD-K69776681-001-03-8::2.5::HTS002	2.5	volasertib	PLK inhibitor	targeted cancer	PLK1	NA	NA	OE19, BT474	OESOPHAGUS, BREAST	carcinoma (adenocarcinoma), carcinoma (ductal_carcinoma)	-0.934833973213	-0.934833973213	-2.59973639793666	-2.40345273405	-11.1016082343852	5.91074134123604	3.52177339681875e-05	0.00109409794226231	-2.03321200124972	-1.2965928481976
BCAS3	BRD-K69776681-001-03-8::2.5::MTS010::PROS003_PR500	2.5	volasertib	PLK inhibitor	targeted cancer	PLK1	NA	NA	OE19, BT474	OESOPHAGUS, BREAST	carcinoma (adenocarcinoma), carcinoma (ductal_carcinoma)	1.13234253907	1.13234253907	-0.742413067196513	-0.60872932846	-17.6127800359758	15.2828793165591	1.45060372540693e-11	1.06474810226966e-09	-2.1012680952365	-1.64824311729653
BCAS3	BRD-K69932463-001-10-6::2.5::HTS002	2.5	AZD8055	mTOR inhibitor	targeted cancer	MTOR	NA	NA	OE19, BT474	OESOPHAGUS, BREAST	carcinoma (adenocarcinoma), carcinoma (ductal_carcinoma)	-1.784354694405	-1.784354694405	-2.75216048360106	-2.74184167239	-15.365200691505	156.404965405614	4.61665849506931e-33	2.46140248405401e-30	-1.09222043446541	-0.843391143926707
BCAS3	BRD-K70301465-001-02-6::2.5::HTS002	2.5	ibrutinib	Bruton's tyrosine kinase (BTK) inhibitor	targeted cancer	BLK, BMX, BTK	hematologic malignancy	chronic lymphocytic leukemia (CLL), mantle cell lymphoma (MCL), Waldenstrom's macroglobulinemia (WM)	OE19, BT474	OESOPHAGUS, BREAST	carcinoma (adenocarcinoma), carcinoma (ductal_carcinoma)	-3.14526287698	-3.14526287698	-0.505355117108314	-0.39621393329	25.2924829716128	2.5431250954022	0.000401119891997273	0.00983431998763253	2.27129044539585	3.00852507434752
BCAS3	BRD-K71847383-001-12-5::2.5::HTS002	2.5	cytarabine	ribonucleotide reductase inhibitor	chemo	POLA1, POLB, POLD1, POLE	hematologic malignancy	acute lymphoblastic leukemia (ALL), chronic lymphocytic leukemia (CLL), acute myeloid leukemia (AML), non-Hodgkin lymphoma (NHL)	OE19, BT474	OESOPHAGUS, BREAST	carcinoma (adenocarcinoma), carcinoma (ductal_carcinoma)	0.607888489793	0.607888489793	0.326525855940167	0.311150220691	-9.72172042470873	52.283732976887	2.57845443118845e-13	2.27329312950304e-11	-0.339430803329324	-0.223294464376341
BCAS3	BRD-K72420232-001-12-3::2.5::HTS002	2.5	WZ-4002	EGFR inhibitor	targeted cancer	EGFR, ERBB2	NA	NA	OE19, BT474	OESOPHAGUS, BREAST	carcinoma (adenocarcinoma), carcinoma (ductal_carcinoma)	-0.397356620626	-0.397356620626	-0.0690874478918267	0.037173334974	6.42371459210675	36.5848977733132	1.76458628791263e-07	8.02295321387413e-06	0.224685592046829	0.431852753421517
BCAS3	BRD-K72827473-001-01-0::2.5::HTS002	2.5	CEP-37440	ALK tyrosine kinase receptor inhibitor	targeted cancer	ALK	NA	NA	OE19, BT474	OESOPHAGUS, BREAST	carcinoma (adenocarcinoma), carcinoma (ductal_carcinoma)	0.2581172877795	0.2581172877795	-0.236297639173442	-0.1997036713495	-10.8081951919755	28.5357519809077	1.33847988272821e-11	9.86502939426599e-10	-0.588038988232221	-0.400790865673663
BCAS3	BRD-K76064317-001-07-3::2.5::HTS002	2.5	tyrphostin-AG-1296	FLT3 inhibitor	targeted cancer	FLT3	NA	NA	OE19, BT474	OESOPHAGUS, BREAST	carcinoma (adenocarcinoma), carcinoma (ductal_carcinoma)	-1.661799897335	-1.661799897335	-2.33017532009343	-2.24109191203	-7.45617823374061	91.2286214420352	4.98202929006766e-11	3.4137391501731e-09	-0.846429220109823	-0.490321625407044
BCAS3	BRD-K76406695-001-02-9::2.5::HTS002	2.5	CCT128930	AKT inhibitor	targeted cancer	PKIA, PRKACA	NA	NA	OE19, BT474	OESOPHAGUS, BREAST	carcinoma (adenocarcinoma), carcinoma (ductal_carcinoma)	0.08127100497715	0.08127100497715	-0.149911932145583	-0.132191437107	-5.49528725870745	151.448663946821	1.6148725271537e-07	7.40350831812458e-06	-0.314301443283193	-0.148064430962273
BCAS3	BRD-K76719364-001-02-5::2.5::MTS006	2.5	GS-9973	syk inhibitor	noncancer	SYK	NA	NA	OE19, BT474	OESOPHAGUS, BREAST	carcinoma (adenocarcinoma), carcinoma (ductal_carcinoma)	0.0892579693385	0.0892579693385	-0.215668095624475	-0.189464823924	-9.855350682792	52.7169343645072	1.47987722115534e-13	1.3366228610746e-11	-0.366991934002695	-0.242860195923254
BCAS3	BRD-K80608265-001-01-6::2.5::HTS002	2.5	erteberel	estrogen receptor agonist	noncancer	ESR1, ESR2	NA	NA	OE19, BT474	OESOPHAGUS, BREAST	carcinoma (adenocarcinoma), carcinoma (ductal_carcinoma)	0.4542744574155	0.4542744574155	0.000245197603673487	0.05335983697175	-9.99629316242512	47.1240480665145	3.14742101239246e-13	2.74891441795054e-11	-0.545395687015242	-0.362662832608411
BCAS3	BRD-K81016934-001-02-0::2.5::MTS010::PROS004_PR500	2.5	INC-280	c-Met inhibitor	targeted cancer	MET	NA	NA	OE19, BT474	OESOPHAGUS, BREAST	carcinoma (adenocarcinoma), carcinoma (ductal_carcinoma)	0.139263975295	0.139263975295	0.015678908994332	0.0495734767378	-4.12085452039087	29.5306703934752	0.000280146774000025	0.00711725492976384	-0.184873978816887	-0.0622961537844487
BCAS3	BRD-K81548480-001-01-2::2.5::HTS002	2.5	AC-264613	PAR agonist	noncancer	F2RL1	NA	NA	OE19, BT474	OESOPHAGUS, BREAST	carcinoma (adenocarcinoma), carcinoma (ductal_carcinoma)	-0.0063283960547	-0.0063283960547	-0.373249283296972	-0.2564995934565	-6.27814982261217	10.2549204868368	8.20603175418645e-05	0.00236810364863744	-0.496705029796471	-0.237136744688073
BCAS3	BRD-K82823804-001-04-1::2.5::HTS002	2.5	PD-407824	PKC inhibitor	targeted cancer	WEE1	NA	NA	OE19, BT474	OESOPHAGUS, BREAST	carcinoma (adenocarcinoma), carcinoma (ductal_carcinoma)	0.681875234349	0.681875234349	-0.513700935603359	-0.3823931691785	-15.5988099123916	6.67401811615073	1.68696906955901e-06	6.64766305772223e-05	-1.37862365946018	-1.01252868044454
BCAS3	BRD-K84163249-001-01-9::2.5::HTS002	2.5	ercalcitriol	vitamin D receptor agonist	noncancer	VDR	NA	NA	OE19, BT474	OESOPHAGUS, BREAST	carcinoma (adenocarcinoma), carcinoma (ductal_carcinoma)	-0.04304070888364	-0.04304070888364	-0.523498640076298	-0.512270344083	-8.24573774608762	5.45163174920373	0.000280168711851488	0.00711725492976384	-0.626582804916922	-0.334333057468394
BCAS3	BRD-K87696786-003-04-4::2.5::HTS002	2.5	LY456236	glutamate receptor antagonist	noncancer	GRM1	NA	NA	OE19, BT474	OESOPHAGUS, BREAST	carcinoma (adenocarcinoma), carcinoma (ductal_carcinoma)	-1.290906999655	-1.290906999655	-2.19754975341502	-2.03818987744	-8.85891999886799	28.6488498773836	1.06435669120325e-09	6.30869760146297e-08	-1.11606787274856	-0.69721763477149
BCAS3	BRD-K88429204-001-35-1::2.5::HTS002	2.5	pyrimethamine	dihydrofolate reductase inhibitor	noncancer	DHFR, SLC47A1	infectious disease	malaria	OE19, BT474	OESOPHAGUS, BREAST	carcinoma (adenocarcinoma), carcinoma (ductal_carcinoma)	-1.23951801558	-1.23951801558	-0.773940085880323	-0.768623385632	9.6692955917831	188.000091373601	3.30898099032585e-18	4.6455895751695e-16	0.370593946564093	0.560561912835262
BCAS3	BRD-K89014967-001-04-3::2.5::HTS002	2.5	AS-703026	MEK inhibitor	targeted cancer	MAP2K1, MAP2K2	NA	NA	OE19, BT474	OESOPHAGUS, BREAST	carcinoma (adenocarcinoma), carcinoma (ductal_carcinoma)	-1.107330250375	-1.107330250375	-2.07029615551076	-1.887176140495	-9.1925981631688	127.910934754725	9.01455323457638e-16	1.00629176052788e-13	-1.17024193228494	-0.755689877986575
BCAS3	BRD-K89299012-001-06-0::2.5::HTS002	2.5	DCEBIO	potassium channel activator	noncancer	KCNN2, KCNN3, KCNN4	NA	NA	OE19, BT474	OESOPHAGUS, BREAST	carcinoma (adenocarcinoma), carcinoma (ductal_carcinoma)	-1.0533051275285	-1.0533051275285	-2.05356836033494	-1.8672769967	-8.75868430388961	6.30570125030591	9.298197574589e-05	0.00264974523063966	-1.27645525179458	-0.724071213818307
BCAS3	BRD-K89714990-001-01-5::2.5::HTS002	2.5	tepoxalin	cyclooxygenase inhibitor, lipoxygenase inhibitor	noncancer	ALOX5	rheumatology, orthopedics	rheumatoid arthritis, hip dysplasia	OE19, BT474	OESOPHAGUS, BREAST	carcinoma (adenocarcinoma), carcinoma (ductal_carcinoma)	0.386544068755	0.386544068755	-0.0101833698448802	-0.02895586832955	-9.86676380348555	7.05133226810832	2.22644857834451e-05	0.000718988243706493	-0.491665221760737	-0.301789655439024
BCAS3	BRD-K94441233-001-13-0::2.59892::HTS002	2.59892	mevastatin	HMGCR inhibitor	noncancer	HMGCR	NA	NA	OE19, BT474	OESOPHAGUS, BREAST	carcinoma (adenocarcinoma), carcinoma (ductal_carcinoma)	-0.400856176821	-0.400856176821	-1.42810917205096	-1.12582537284	-11.308393561835	164.543905853378	2.65226386834802e-22	5.36786650273053e-20	-1.2066150514604	-0.847890938999531
BCAS3	BRD-K95142244-001-01-5::2.5::HTS002	2.5	talazoparib	PARP inhibitor	targeted cancer	PARP2	NA	NA	OE19, BT474	OESOPHAGUS, BREAST	carcinoma (adenocarcinoma), carcinoma (ductal_carcinoma)	-1.235216171405	-1.235216171405	-2.2547741731459	-2.18755983006	-10.2014630138591	12.4706145941573	2.06262554833697e-07	9.30304021779279e-06	-1.23640570642033	-0.802710297061465
BCAS3	BRD-K95435023-001-08-5::2.5::HTS002	2.5	PHA-665752	c-Met inhibitor	targeted cancer	MET	NA	NA	OE19, BT474	OESOPHAGUS, BREAST	carcinoma (adenocarcinoma), carcinoma (ductal_carcinoma)	-1.644368139135	-1.644368139135	-1.24655343353336	-1.23927241763	5.35101972856321	50.201758434729	2.16759371723475e-06	8.40561233618973e-05	0.248505819707398	0.547123591495884
BCAS3	BRD-K95926480-003-03-6::2.5::HTS002	2.5	SRT1720	SIRT activator	noncancer	SIRT1	NA	NA	OE19, BT474	OESOPHAGUS, BREAST	carcinoma (adenocarcinoma), carcinoma (ductal_carcinoma)	0.420618734277	0.420618734277	0.598932336449644	0.600417589144	4.790258145017	109.522815720719	5.26082226152659e-06	0.000190980144730815	0.104540369515109	0.252086834830179
BCAS3	BRD-K96123349-236-02-8::2.5::MTS010::PROS002_PR500	2.5	brequinar	dihydroorotate dehydrogenase inhibitor	targeted cancer	DHODH	NA	NA	OE19, BT474	OESOPHAGUS, BREAST	carcinoma (adenocarcinoma), carcinoma (ductal_carcinoma)	0.6059044378455	0.6059044378455	-0.0832097136142507	-0.0625986180944	-10.4974548509105	4.16663055719199	0.000375662451252973	0.00929953309246923	-0.868537252382857	-0.509691050536645
BCAS3	BRD-K96253961-046-03-1::2.5::HTS002	2.5	metaraminol	adrenergic receptor agonist	noncancer	ADRA1A	cardiology	hypotension	OE19, BT474	OESOPHAGUS, BREAST	carcinoma (adenocarcinoma), carcinoma (ductal_carcinoma)	-3.445839016195	-3.445839016195	-4.64152261480067	-4.64147020308	-12.5888103320247	97.4745277839563	3.74825284349843e-22	7.45923197487628e-20	-1.38418076463449	-1.00718643257684
BCAS3	BRD-K98157055-001-10-9::0.625::HTS002	0.625	SIB-1757	glutamate receptor antagonist	noncancer	GRM5	NA	NA	OE19, BT474	OESOPHAGUS, BREAST	carcinoma (adenocarcinoma), carcinoma (ductal_carcinoma)	-0.1530778629805	-0.1530778629805	0.227341322994445	0.266385718245	8.15060153054184	9.33372098802116	1.52919313829773e-05	0.000510276251188253	0.275408476498248	0.485429895451641
BCAS3	BRD-K98203492-003-04-1::2.5::HTS002	2.5	GSK-J4	histone lysine demethylase inhibitor	targeted cancer	KDM6A, KDM6B	NA	NA	OE19, BT474	OESOPHAGUS, BREAST	carcinoma (adenocarcinoma), carcinoma (ductal_carcinoma)	-2.304496030405	-2.304496030405	-3.07835276322566	-3.084015642295	-6.24963136003973	5.22854023181978	0.00130571827624647	0.0279099723177052	-1.08801790710069	-0.459695558540631
BCAS4	BRD-A00077618-236-07-6::2.5::HTS002	2.5	8-bromo-cGMP	PKA activator	noncancer	PRKG1	NA	NA	MFE280, MCF7	ENDOMETRIUM, BREAST	carcinoma (adenocarcinoma), carcinoma	0.410334305883	0.410334305883	0.174617745300945	0.21394626854	-6.94767909852764	7.40608003219369	0.00017080088407515	0.00459894254810839	-0.315058904994096	-0.156374216170015
BCAS4	BRD-A08545410-003-07-8::2.3757::HTS002	2.3757	doxycycline	metalloproteinase inhibitor	noncancer	MMP8	dental	periodontitis	MFE280, MCF7	ENDOMETRIUM, BREAST	carcinoma (adenocarcinoma), carcinoma	-0.3612928295015	-0.3612928295015	-0.833590048345413	-0.720201208535	-6.21033595301326	6.58662154407095	0.000560727818492392	0.0132707854030097	-0.654440749274203	-0.290153688413623
BCAS4	BRD-A12994259-001-02-1::2.5::HTS002	2.5	pomalidomide	angiogenesis inhibitor, tumor necrosis factor production inhibitor	targeted cancer	CRBN, PTGS2, TNF	hematologic malignancy	multiple myeloma	MFE280, MCF7	ENDOMETRIUM, BREAST	carcinoma (adenocarcinoma), carcinoma	-0.175014663678	-0.175014663678	0.256879872226801	0.256070233499	16.2145219553685	168.379979455522	3.19239305863363e-36	2.31939800631826e-33	0.379310448609003	0.484478623200599
BCAS4	BRD-A22707317-001-10-8::2.5::HTS002	2.5	SB-205384	GABA receptor modulator	noncancer	GABRA3, GABRA5, GABRA6	NA	NA	MFE280, MCF7	ENDOMETRIUM, BREAST	carcinoma (adenocarcinoma), carcinoma	-0.149986274013	-0.149986274013	-0.514378567798762	-0.46624794895	-7.22621818679149	169.567456850249	1.61360246163631e-11	1.17753422540024e-09	-0.463936704384418	-0.264847883187105
BCAS4	BRD-A49765801-001-04-1::2.5::HTS002	2.5	fludroxycortide	glucocorticoid receptor agonist	noncancer	NR3C1, SERPINA6	infectious disease, dermatology	skin infections, psoriasis	MFE280, MCF7	ENDOMETRIUM, BREAST	carcinoma (adenocarcinoma), carcinoma	-0.2930710746105	-0.2930710746105	-0.0790682290391784	-0.05385103964535	5.23987667723494	177.550624404313	4.51950029226279e-07	1.94120236100279e-05	0.13340620799877	0.294599483143873
BCAS4	BRD-A60594020-034-01-1::2.5::HTS002	2.5	8-hydroxy-PIPAT	dopamine receptor ligand	noncancer	DRD2, DRD3	NA	NA	MFE280, MCF7	ENDOMETRIUM, BREAST	carcinoma (adenocarcinoma), carcinoma	0.10197136601015	0.10197136601015	-0.224924616659087	-0.09818472346655	-5.80251662386959	180.771783890167	2.87277496750557e-08	1.44704814573561e-06	-0.438058540691276	-0.215733424647198
BCAS4	BRD-A72703248-003-04-9::2.5::HTS002	2.5	SKF-96365	calcium channel blocker	noncancer	CYP3A4, PKD2, TRPC1, TRPC3, TRPC4, TRPC5, TRPV2	NA	NA	MFE280, MCF7	ENDOMETRIUM, BREAST	carcinoma (adenocarcinoma), carcinoma	-1.989428133805	-1.989428133805	-3.55903104415324	-3.55274052264	-10.1449297804964	4.12331550528738	0.000455116073633251	0.0110315400581953	-1.9941493872645	-1.14505643343198
BCAS4	BRD-A74391928-051-01-3::2.5::HTS002	2.5	ibutilide	potassium channel blocker	noncancer	CACNA1C, CACNA2D1, CACNB1, CACNG1, KCNH2, KCNH6, KCNH7, KCNJ11, KCNK1, KCNK6	cardiology	atrial fibrillation (AF)	MFE280, MCF7	ENDOMETRIUM, BREAST	carcinoma (adenocarcinoma), carcinoma	0.361417100726	0.361417100726	0.164429396657496	0.15975952739	-4.71433121870183	55.0630382025568	1.69399198636967e-05	0.000560728352813321	-0.280724294505492	-0.113251113631516
BCAS4	BRD-A99888680-001-03-8::2.37972::HTS002	2.37972	paliperidone	dopamine receptor antagonist, serotonin receptor antagonist	noncancer	ADRA1A, ADRA1B, ADRA2A, ADRA2B, ADRA2C, CYP2D6, CYP3A4, CYP3A5, DRD1, DRD2, DRD3, DRD4, HRH1, HTR1A, HTR1D, HTR2A, HTR2C	neurology/psychiatry	schizophrenia	MFE280, MCF7	ENDOMETRIUM, BREAST	carcinoma (adenocarcinoma), carcinoma	0.7162471870425	0.7162471870425	0.257409836000688	0.303778240807	-10.2299927973068	10.2713043716307	1.03821961903519e-06	4.22400479742206e-05	-0.558417551835881	-0.359257150247743
BCAS4	BRD-K00673382-001-18-9::0.15625::HTS002	0.15625	famotidine	histamine receptor antagonist	noncancer	HRH2	gastroenterology	heartburn	MFE280, MCF7	ENDOMETRIUM, BREAST	carcinoma (adenocarcinoma), carcinoma	0.6872793164725	0.6872793164725	0.500251495226887	0.4883209569055	-4.72633522572232	18.2723116429446	0.00016214614276729	0.00439017441045611	-0.270075580200199	-0.103980062291026
BCAS4	BRD-K02389548-001-02-5::2.5::HTS002	2.5	RG2833	HDAC inhibitor	noncancer	HDAC1, HDAC3	NA	NA	MFE280, MCF7	ENDOMETRIUM, BREAST	carcinoma (adenocarcinoma), carcinoma	-0.0102238254283555	-0.0102238254283555	0.320945923525307	0.362491356389	8.60941831216646	85.5492632060077	3.18615456545695e-13	2.77821530455583e-11	0.254696155084635	0.407643342822691
BCAS4	BRD-K03273112-001-01-8::2.5::HTS002	2.5	1-azakenpaullone	glycogen synthase kinase inhibitor	noncancer	CCNB1, CDK1, CDK5, GSK3B	NA	NA	MFE280, MCF7	ENDOMETRIUM, BREAST	carcinoma (adenocarcinoma), carcinoma	-1.006761694933	-1.006761694933	-0.712084505655949	-0.635465288366	4.01301327433071	132.864899887409	9.96106955841453e-05	0.00282400274786432	0.149433337063678	0.439921041490424
BCAS4	BRD-K04394237-001-03-7::2.49369::HTS002	2.49369	drospirenone	mineralocorticoid receptor antagonist	noncancer	AR, NR3C2, PGR	endocrinology	contraceptive	MFE280, MCF7	ENDOMETRIUM, BREAST	carcinoma (adenocarcinoma), carcinoma	0.1686118006265	0.1686118006265	-0.297263603438189	-0.208078798615	-8.69275010698846	114.879408509402	2.86255083607755e-14	2.78243835893726e-12	-0.572035112062625	-0.359715696066753
BCAS4	BRD-K06234293-001-04-2::2.5::HTS002	2.5	LY364947	TGF beta receptor inhibitor, p38 MAPK inhibitor	targeted cancer	TGFBR1	NA	NA	MFE280, MCF7	ENDOMETRIUM, BREAST	carcinoma (adenocarcinoma), carcinoma	0.3676527157445	0.3676527157445	0.790387182843772	0.824104228749	8.82932097833953	3.27258364802192	0.00216255548256061	0.0428688821699717	0.277297924322682	0.568171009875862
BCAS4	BRD-K06519765-065-01-6::2.5::MTS006	2.5	vinblastine	microtubule inhibitor, tubulin polymerization inhibitor	chemo	JUN, TUBA1A, TUBB, TUBD1, TUBE1, TUBG1	hematologic malignancy, infectious disease, oncology	Hodgkin's lymphoma, true histiocytic lymphoma (THL), mycosis, small lymphocytic lymphoma (SLL), testicular carcinoma, Kaposi sarcoma	MFE280, MCF7	ENDOMETRIUM, BREAST	carcinoma (adenocarcinoma), carcinoma	-1.333612607935	-1.333612607935	-2.50201198308241	-2.37307934162	-9.79919629113426	18.4725110216469	9.537340538098e-09	5.10139421060646e-07	-1.41844263702757	-0.918356113267242
BCAS4	BRD-K07572174-001-39-4::2.48092::HTS002	2.48092	curcumin	cyclooxygenase inhibitor, histone acetyltransferase inhibitor, lipoxygenase inhibitor, NFkB pathway inhibitor	targeted cancer	APP, CA1, CA12, CA14, CA2, CA4, CA6, CA9, CYP3A4, DNMT3B, EP300, MMP13, MMP9, NOS2, PTGS1, PTGS2, XDH	NA	NA	MFE280, MCF7	ENDOMETRIUM, BREAST	carcinoma (adenocarcinoma), carcinoma	-1.70948883872	-1.70948883872	-1.16958842951003	-1.01297286124	6.81860380830231	188.10857209575	1.21579258530656e-10	7.97611291754422e-09	0.383704589284384	0.696096229135565
BCAS4	BRD-K07955840-001-02-3::2.5::HTS002	2.5	PF-05212384	mTOR inhibitor, PI3K inhibitor	targeted cancer	MTOR, PIK3CA	NA	NA	MFE280, MCF7	ENDOMETRIUM, BREAST	carcinoma (adenocarcinoma), carcinoma	-5.87717158476	-5.87717158476	-4.69049625939918	-4.630205698585	12.0944798080682	77.5968141179349	1.55515573358741e-19	2.45445488382957e-17	0.991323189979004	1.38202746074265
BCAS4	BRD-K08893438-001-04-9::2.51845::HTS002	2.51845	CCG-50014	G protein signaling inhibitor	noncancer	RGS4, RGS8	NA	NA	MFE280, MCF7	ENDOMETRIUM, BREAST	carcinoma (adenocarcinoma), carcinoma	-1.763238938825	-1.763238938825	-1.48885322357328	-1.38645123972	3.54009125662693	16.9741817707107	0.00252048307365373	0.0489057230393925	0.110838988056675	0.437932442446774
BCAS4	BRD-K13112821-001-17-4::2.5::HTS002	2.5	artemisinin	DNA synthesis inhibitor	noncancer	CYP2B6	infectious disease	malaria	MFE280, MCF7	ENDOMETRIUM, BREAST	carcinoma (adenocarcinoma), carcinoma	-0.140691993273	-0.140691993273	-0.422438475797367	-0.390164965854	-7.31733129448013	17.4280684857649	1.03547636545249e-06	4.21444386500318e-05	-0.362831078563999	-0.200661886484735
BCAS4	BRD-K16180792-001-01-7::2.5::MTS006	2.5	bis(maltolato)oxovanadium(IV)	tyrosine phosphatase inhibitor	noncancer	PTPN1	NA	NA	MFE280, MCF7	ENDOMETRIUM, BREAST	carcinoma (adenocarcinoma), carcinoma	0.170950635412	0.170950635412	-0.238067826127273	-0.0973395896878	-7.14935283336758	114.410330810804	8.78074774474908e-11	5.86465840880126e-09	-0.522347775557368	-0.295689147521178
BCAS4	BRD-K16195444-003-26-0::2.5::HTS002	2.5	oxymetazoline	adrenergic receptor agonist	noncancer	ADRA1A, ADRA1B, ADRA1D, ADRA2A, ADRA2B, ADRA2C, HTR1B, HTR1D, HTR2C	otolaryngology	nasal congestion	MFE280, MCF7	ENDOMETRIUM, BREAST	carcinoma (adenocarcinoma), carcinoma	-0.4961268588315	-0.4961268588315	0.0928624781318901	0.105022107206	16.8125478911648	14.1795021105984	9.18666495277615e-11	6.12241515131704e-09	0.513940757652657	0.664037916274123
BCAS4	BRD-K17203476-001-01-9::2.5::HTS002	2.5	LY2874455	FGFR antagonist	targeted cancer	FGFR1, FGFR2, FGFR3, FGFR4, KDR	NA	NA	MFE280, MCF7	ENDOMETRIUM, BREAST	carcinoma (adenocarcinoma), carcinoma	-3.48356005845	-3.48356005845	-2.85452467036691	-2.57172187262	4.95568098109994	177.955943861998	1.6699143279056e-06	6.58530023892694e-05	0.378549426372667	0.879521349793518
BCAS4	BRD-K18518344-001-15-9::2.5::HTS002	2.5	digitoxigenin	ATPase inhibitor	noncancer	ATP1A1	NA	NA	MFE280, MCF7	ENDOMETRIUM, BREAST	carcinoma (adenocarcinoma), carcinoma	-2.830321676505	-2.830321676505	-4.14749725217942	-4.343421581	-10.1505148047504	172.947083110773	2.7617314707881e-19	4.27687243065421e-17	-1.57330140278342	-1.06104974856543
BCAS4	BRD-K21528677-001-02-8::2.43672::HTS002	2.43672	desonide	glucocorticoid receptor agonist	noncancer	NR3C1, PLA2G1B	gastroenterology	Crohn's disease	MFE280, MCF7	ENDOMETRIUM, BREAST	carcinoma (adenocarcinoma), carcinoma	-0.1711880273675	-0.1711880273675	0.0891854724172513	0.124628316908	5.67532491280496	9.47054491760237	0.000251360658720309	0.00647973932206756	0.157370618582031	0.363376380987471
BCAS4	BRD-K23363278-001-02-1::2.5::HTS002	2.5	CYT-997	tubulin polymerization inhibitor	chemo	TUBB	NA	NA	MFE280, MCF7	ENDOMETRIUM, BREAST	carcinoma (adenocarcinoma), carcinoma	-2.80843825177	-2.80843825177	-3.27194146569854	-3.04327234152	-3.90919334399999	85.3812113276014	0.000185035468679064	0.00493510041892921	-0.69923194062749	-0.227774487229584
BCAS4	BRD-K24556098-001-16-7::2.45349::HTS002	2.45349	deoxycorticosterone-acetate	progestogen hormone	noncancer	NR3C2	NA	NA	MFE280, MCF7	ENDOMETRIUM, BREAST	carcinoma (adenocarcinoma), carcinoma	-3.520216614665	-3.520216614665	-2.65436814277277	-2.47219740762	7.35918036913026	188.19835281313	5.57448880510191e-12	4.28541826079156e-10	0.633755326980967	1.0979416168035
BCAS4	BRD-K24696047-001-02-3::2.5::HTS002	2.5	NVP-AEW541	IGF-1 inhibitor	targeted cancer	IGF1R, INSR	NA	NA	MFE280, MCF7	ENDOMETRIUM, BREAST	carcinoma (adenocarcinoma), carcinoma	-0.0640825168053	-0.0640825168053	0.167230247871587	0.195838010554	6.37427467802569	17.7747079737346	5.60864690585862e-06	0.000202645934370494	0.155004164276376	0.307621365077399
BCAS4	BRD-K26531771-001-02-2::2.35203::HTS002	2.35203	EPZ-5676	histone lysine methyltransferase inhibitor	targeted cancer	DOT1L	NA	NA	MFE280, MCF7	ENDOMETRIUM, BREAST	carcinoma (adenocarcinoma), carcinoma	0.11642289296665	0.11642289296665	-0.507036834918182	-0.436225052339	-10.6414744105477	6.82731487564487	1.69098580465745e-05	0.000559906220495021	-0.762711187225242	-0.484208268544421
BCAS4	BRD-K27184429-300-01-3::2.5::HTS002	2.5	levocetirizine	histamine receptor antagonist	noncancer	HRH1	allergy	allergic rhinitis, urticaria	MFE280, MCF7	ENDOMETRIUM, BREAST	carcinoma (adenocarcinoma), carcinoma	-1.0182929347875	-1.0182929347875	-0.346690662918256	-0.229917154619	12.883449517733	17.8277008291172	1.81110075900385e-10	1.1653299747119e-08	0.562007235090771	0.781197308647716
BCAS4	BRD-K27316855-001-13-3::2.43597::HTS002	2.43597	calcitriol	vitamin D receptor agonist	noncancer	VDR	endocrinology, orthopedics	hypocalcemia, hypoparathyroidism, osteoporosis	MFE280, MCF7	ENDOMETRIUM, BREAST	carcinoma (adenocarcinoma), carcinoma	-0.226566539588	-0.226566539588	-0.0342314438708124	0.01343134409051	4.06667881223985	13.4275281293826	0.00125220695438804	0.0269326908506807	0.09048936993867	0.294180821495705
BCAS4	BRD-K29542628-001-03-9::2.5::HTS002	2.5	1-naphthyl-PP1	src inhibitor	targeted cancer	SRC	NA	NA	MFE280, MCF7	ENDOMETRIUM, BREAST	carcinoma (adenocarcinoma), carcinoma	-2.323184334425	-2.323184334425	-1.32997368439829	-1.36979496737	14.4506328179337	84.2090366897937	1.61323633158286e-24	3.97429114611292e-22	0.856535897183496	1.12988540286993
BCAS4	BRD-K36198571-001-02-0::2.5::HTS002	2.5	WAY-170523	metalloproteinase inhibitor	targeted cancer	MMP13	NA	NA	MFE280, MCF7	ENDOMETRIUM, BREAST	carcinoma (adenocarcinoma), carcinoma	-0.800404048467	-0.800404048467	-0.505024157607424	-0.3949049279025	5.75093809405631	69.2854091285546	2.19819975145144e-07	9.8708978531078e-06	0.192922961625723	0.397836820093428
BCAS4	BRD-K38183498-001-02-0::2.5::HTS002	2.5	clonazepam	GABA benzodiazepine site receptor agonist	noncancer	GABRA1, GABRA2, GABRA3, GABRA4, GABRA5, GABRA6, GABRB1, GABRB2, GABRB3, GABRD, GABRE, GABRG1, GABRG2, GABRG3, GABRP, GABRQ, TSPO	neurology/psychiatry	seizures, panic disorders	MFE280, MCF7	ENDOMETRIUM, BREAST	carcinoma (adenocarcinoma), carcinoma	-5.936010257275	-5.936010257275	-4.65207902314533	-5.03947371329	9.42718624297109	21.271231449618	4.78179701172233e-09	2.64894745858215e-07	1.00091893993685	1.56694352832249
BCAS4	BRD-K39841531-001-02-1::2.5::HTS002	2.5	TG-101209	JAK inhibitor	noncancer	JAK2, JAK3	NA	NA	MFE280, MCF7	ENDOMETRIUM, BREAST	carcinoma (adenocarcinoma), carcinoma	-1.646393536965	-1.646393536965	-1.00770108279775	-1.02230629729	9.39598869569137	47.8497683876885	1.92826121460003e-12	1.56191344619807e-10	0.502008443865623	0.775376464468886
BCAS4	BRD-K40797222-001-01-8::2.5::HTS002	2.5	SC-12267	dihydroorotate dehydrogenase inhibitor	noncancer	IL17A	NA	NA	MFE280, MCF7	ENDOMETRIUM, BREAST	carcinoma (adenocarcinoma), carcinoma	-0.263588931654	-0.263588931654	0.19190561945423	0.185775968658	12.6644310715683	2.54295370063483	0.00230305171015359	0.0452794332388632	0.328467437816853	0.582521664399606
BCAS4	BRD-K42828737-044-09-0::2.5::HTS002	2.5	sunitinib	FLT3 inhibitor, KIT inhibitor, PDGFR tyrosine kinase receptor inhibitor, RET tyrosine kinase inhibitor, VEGFR inhibitor	targeted cancer	CSF1R, FGFR1, FLT1, FLT3, FLT4, KDR, KIT, PDGFRA, PDGFRB, RET	oncology	gastrointestinal stromal tumors (GIST), renal cell carcinoma (RCC), neuroendocrine tumors of pancreatic origin (PNET)	MFE280, MCF7	ENDOMETRIUM, BREAST	carcinoma (adenocarcinoma), carcinoma	0.0446549102027	0.0446549102027	-0.110835378792037	-0.11764531931	-3.15829353560027	167.609099485747	0.00188266452102418	0.0380920989452082	-0.25268575747075	-0.0582948205187236
BCAS4	BRD-K48826825-001-01-8::2.5::HTS002	2.5	S26948	PPAR receptor agonist	noncancer	PPARG	NA	NA	MFE280, MCF7	ENDOMETRIUM, BREAST	carcinoma (adenocarcinoma), carcinoma	-0.520641055855	-0.520641055855	0.380451940090891	0.3764822376655	22.337660626212	12.9529742405324	1.00070788729623e-11	7.49146771834835e-10	0.813912347481754	0.988273644410029
BCAS4	BRD-K49962337-001-02-9::2.55951::HTS002	2.55951	baicalin	beta glucuronidase inhibitor	noncancer	PREP	NA	NA	MFE280, MCF7	ENDOMETRIUM, BREAST	carcinoma (adenocarcinoma), carcinoma	-0.03414390608295	-0.03414390608295	0.407709065398544	0.468890554884	14.4762061763745	119.64123997519	4.59333997576225e-28	1.55281697738982e-25	0.381418293970282	0.502287648992706
BCAS4	BRD-K50866992-003-10-3::2.5::HTS002	2.5	tropisetron	serotonin receptor antagonist	noncancer	GLRA1, GLRA2, GLRB, HTR3A, HTR4	gastroenterology	nausea, vomiting, nausea, vomiting	MFE280, MCF7	ENDOMETRIUM, BREAST	carcinoma (adenocarcinoma), carcinoma	0.594073988909	0.594073988909	0.19739947693173	0.2395368500345	-9.25671935308741	5.30780938496687	0.000179218961008384	0.0047996777076054	-0.504936673033343	-0.288412350921196
BCAS4	BRD-K51471001-303-04-7::2.5::HTS002	2.5	demecarium	acetylcholinesterase inhibitor	noncancer	ACHE, BCHE	ophthalmology	intraocular pressure, glaucoma	MFE280, MCF7	ENDOMETRIUM, BREAST	carcinoma (adenocarcinoma), carcinoma	0.0203424488502	0.0203424488502	0.281593430620299	0.276786886739	9.69524523465173	17.7102093318295	1.6682801354699e-08	8.68920566598124e-07	0.204572434691954	0.317929528848243
BCAS4	BRD-K51575138-001-13-2::2.5::HTS002	2.5	TPCA-1	IKK inhibitor	targeted cancer	IKBKB	NA	NA	MFE280, MCF7	ENDOMETRIUM, BREAST	carcinoma (adenocarcinoma), carcinoma	-0.237852757038	-0.237852757038	-0.100078403038169	-0.09755826700195	3.08105311232277	187.377620783076	0.00237344956803628	0.0464353329500362	0.0495616012791244	0.225987106720537
BCAS4	BRD-K53097745-001-01-5::2.5::HTS002	2.5	pterostilbene	cyclooxygenase inhibitor, PPAR receptor agonist	targeted cancer	PTGS2	NA	NA	MFE280, MCF7	ENDOMETRIUM, BREAST	carcinoma (adenocarcinoma), carcinoma	0.470946775996	0.470946775996	0.224523531133877	0.2005091684065	-6.63408329586123	5.46896726254053	0.00082425698052808	0.0186924319521324	-0.339496651305852	-0.153349838418395
BCAS4	BRD-K53581288-001-02-9::2.5::HTS002	2.5	baricitinib	JAK inhibitor	noncancer	JAK1, JAK2	NA	NA	MFE280, MCF7	ENDOMETRIUM, BREAST	carcinoma (adenocarcinoma), carcinoma	-0.654358710718	-0.654358710718	-0.289066136193082	-0.3736278329815	4.91991156919562	26.6090282646302	3.91695535574348e-05	0.00120533686208348	0.212843881133444	0.517741267916392
BCAS4	BRD-K54606188-001-13-1::2.5::HTS002	2.5	JQ1-(+)	bromodomain inhibitor	targeted cancer	BRD4, BRDT	NA	NA	MFE280, MCF7	ENDOMETRIUM, BREAST	carcinoma (adenocarcinoma), carcinoma	-1.229282239625	-1.229282239625	-0.609168444715562	-0.573831164789	6.853634330625	6.86125781716206	0.000263890453045914	0.00675658546301252	0.405283488841028	0.834944100977848
BCAS4	BRD-K55044200-001-15-3::2.5::HTS002	2.5	amoxicillin	penicillin binding protein inhibitor	noncancer	CYP2C19, SLC15A1, SLC15A2, SLC22A6	infectious disease, gastroenterology	skin infections, duodenal ulcer disease, gonorrhea, ear infections, throat infections, genitourinary tract infections, respiratory tract infections	MFE280, MCF7	ENDOMETRIUM, BREAST	carcinoma (adenocarcinoma), carcinoma	0.535084240338	0.535084240338	0.0927988799100963	0.127274405853	-11.6435674764596	2.96013458983999	0.00144861245099061	0.0305169705138948	-0.564098049724352	-0.320472671131455
BCAS4	BRD-K58466253-003-14-0::2.5::HTS002	2.5	palmatine-chloride	dopamine synthesis inhibitor	noncancer	CYP3A4	NA	NA	MFE280, MCF7	ENDOMETRIUM, BREAST	carcinoma (adenocarcinoma), carcinoma	-0.584523451359	-0.584523451359	-0.049957824686438	-0.0597563096057	10.7909727100908	3.41788158144771	0.000927833898534688	0.0207233963775574	0.387275647502393	0.681855605842731
BCAS4	BRD-K59325863-001-02-8::2.5::HTS002	2.5	delanzomib	proteasome inhibitor	targeted cancer	CMA1, CTSG, CYP3A4, ELANE	NA	NA	MFE280, MCF7	ENDOMETRIUM, BREAST	carcinoma (adenocarcinoma), carcinoma	-4.363501525775	-4.363501525775	-5.59791521633821	-5.54901350857	-15.7386701053984	181.718795724068	9.00734050607554e-36	6.16784116078806e-33	-1.38916801276884	-1.07965936835758
BCAS4	BRD-K61443650-236-13-1::2.5::HTS002	2.5	thiomersal	other antibiotic	noncancer	OXCT1	NA	NA	MFE280, MCF7	ENDOMETRIUM, BREAST	carcinoma (adenocarcinoma), carcinoma	0.1830801577595	0.1830801577595	-0.173356824947698	-0.0402678564845	-6.77671913952794	142.625956774513	2.99769768635521e-10	1.88635803704882e-08	-0.460407939205859	-0.252466026208538
BCAS4	BRD-K62008436-001-22-1::2.5::HTS002	2.5	paclitaxel	tubulin polymerization inhibitor	chemo	BCL2, MAP2, MAP4, MAPT, NR1I2, TLR4, TUBB, TUBB1	oncology	ovarian cancer, breast cancer, non-small cell lung cancer (NSCLC)	MFE280, MCF7	ENDOMETRIUM, BREAST	carcinoma (adenocarcinoma), carcinoma	-2.9182711901	-2.9182711901	-4.00271216005125	-4.1239035813	-10.2630892713327	178.522854130033	1.02194778990043e-19	1.64192689551402e-17	-1.29295247462779	-0.875929465274722
BCAS4	BRD-K62696033-001-01-4::2.5::HTS002	2.5	G-1	G protein-coupled receptor agonist	targeted cancer	GPER1	NA	NA	MFE280, MCF7	ENDOMETRIUM, BREAST	carcinoma (adenocarcinoma), carcinoma	-0.927299508328	-0.927299508328	-1.2505965753496	-1.18405970294	-4.28005435991425	174.531393249994	3.07570084741628e-05	0.000965322737298799	-0.472378128878495	-0.174216005164708
BCAS4	BRD-K64800655-001-07-4::2.5::HTS002	2.5	PHA-793887	CDK inhibitor	targeted cancer	CDK1, CDK2, CDK4, CDK5, CDK7, CDK9	NA	NA	MFE280, MCF7	ENDOMETRIUM, BREAST	carcinoma (adenocarcinoma), carcinoma	-2.52424045717	-2.52424045717	-1.61417708846774	-1.563662443425	7.31553161403356	4.14637795058865	0.00161388252334422	0.0334819308243	0.569425394682626	1.2507013427219
BCAS4	BRD-K65814004-003-02-9::2.5::HTS002	2.5	diphenyleneiodonium	nitric oxide synthase inhibitor	targeted cancer	NOS2, NOS3	NA	NA	MFE280, MCF7	ENDOMETRIUM, BREAST	carcinoma (adenocarcinoma), carcinoma	-3.6812058847	-3.6812058847	-2.9330207447224	-2.87845710522	6.88253729236373	6.41186051732291	0.000347712372185973	0.00866467213326909	0.486274208005664	1.01009607194954
BCAS4	BRD-K66094457-001-01-5::2.5::HTS002	2.5	CPP	glutamate receptor antagonist	noncancer	GRIN1, GRIN2A, GRIN2B, GRIN2C, GRIN2D	NA	NA	MFE280, MCF7	ENDOMETRIUM, BREAST	carcinoma (adenocarcinoma), carcinoma	-1.340258042305	-1.340258042305	-0.908657240724882	-0.85122207753	6.73097731466026	33.3255864221704	1.08682813997603e-07	5.09936051692038e-06	0.301192897499403	0.562008705660833
BCAS4	BRD-K67298865-001-09-0::0.625::HTS002	0.625	SB-431542	TGF beta receptor inhibitor	targeted cancer	ACVR1C, TGFBR1	NA	NA	MFE280, MCF7	ENDOMETRIUM, BREAST	carcinoma (adenocarcinoma), carcinoma	0.4173211434945	0.4173211434945	0.14234680262103	0.0968721731692	-9.42049876225625	126.130745686539	2.79695050301835e-16	3.29016248277399e-14	-0.33273780772511	-0.217210874021829
[truncated: 10,089 more rows]
